# Supplementary material for: Eight Triplex-Binding Molecules from Four Chemical Classes Broadly Recognize the MALAT1 Triple Helix
Source: Molecules. 2025 Nov 3;30(21):4277. doi: 10.3390/molecules30214277 (PMC12609000; doi:10.3390/molecules30214277)
Supplement: Supplementary file 1 [file molecules-30-04277-s001.zip]

Archive with 5 entries (5 files):
- File S1.xlsx
- File S2.xlsx
- File S3.xlsx
- File S4.xlsx
- molecules-3934539-supplementary.pdf
