# Supplementary material for: Eight Triplex-Binding Molecules from Four Chemical Classes Broadly Recognize the MALAT1 Triple Helix
Source: Molecules. 2025 Nov 3;30(21):4277. doi: 10.3390/molecules30214277 (PMC12609000; doi:10.3390/molecules30214277)
Supplement: Supplementary file 1 [file molecules-30-04277-s001.zip › File S1.xlsx]

## Sheet: 2% DMSO
No TBM									Fisetin									Luteolin									Quercetin
Replicate #1			Replicate #2			Replicate #3			Replicate #1			Replicate #2			Replicate #3			Replicate #1			Replicate #2			Replicate #3			Replicate #1			Replicate #2			Replicate #3
Temperature	Absorbance	Smoothed and Zeroed ∆A/∆T	Temperature	Absorbance	Smoothed and Zeroed ∆A/∆T	Temperature	Absorbance	Smoothed and Zeroed ∆A/∆T	Temperature	Absorbance	Smoothed and Zeroed ∆A/∆T	Temperature	Absorbance	Smoothed and Zeroed ∆A/∆T	Temperature	Absorbance	Smoothed and Zeroed ∆A/∆T	Temperature	Absorbance	Smoothed and Zeroed ∆A/∆T	Temperature	Absorbance	Smoothed and Zeroed ∆A/∆T	Temperature	Absorbance	Smoothed and Zeroed ∆A/∆T	Temperature	Absorbance	Smoothed and Zeroed ∆A/∆T	Temperature	Absorbance	Smoothed and Zeroed ∆A/∆T	Temperature	Absorbance	Smoothed and Zeroed ∆A/∆T
25	0.685	0.000521	25	0.786687	7.19e-05	25	0.695935	0.000164963	25	0.721928	0.001006	25	0.87235	0	25	0.759524	0	25	0.793648	0	25	0.7746	0.000198775	25	0.790269	6.7489e-05	25	0.759085	0.000709241	25	0.850853	0.000119263	25	0.807947	0.000343
25.3	0.684944	0.000273	25.3	0.786652	5.28e-05	25.3	0.695923	0.000109917	25.3	0.721916	0.001632	25.3	0.87212	0.000249855	25.3	0.759302	0.000362346	25.3	0.793616	0.000252	25.3	0.774578	0.000258512	25.3	0.790277	2.1015e-05	25.3	0.759217	0.000688086	25.3	0.850974	0	25.3	0.807833	0.000173
25.6	0.684879	7.19e-05	25.6	0.786647	1.14e-05	25.6	0.696002	3.24912e-05	25.6	0.722009	0.002034	25.6	0.872048	0.000758409	25.6	0.758927	0.000896277	25.6	0.793686	0.000429	25.6	0.774656	0.000206261	25.6	0.790372	0	25.6	0.759387	0.000794193	25.6	0.850655	0.000423362	25.6	0.807823	0.00012
25.9	0.684732	0	25.9	0.78661	0	25.9	0.696053	0	25.9	0.722237	0.002135	25.9	0.87194	0.00127864	25.9	0.758361	0.00147859	25.9	0.793776	0.000612	25.9	0.774737	0.000180504	25.9	0.790351	0.00013783	25.9	0.759309	0.00110847	25.9	0.850346	0.000819029	25.9	0.807874	3.52e-05
26.2	0.684474	6.96e-05	26.2	0.786562	3.48e-05	26.2	0.696086	3.18332e-06	26.2	0.722772	0.001917	26.2	0.871521	0.00177134	26.2	0.757944	0.00194548	26.2	0.794061	0.000549	26.2	0.774911	8.46152e-05	26.2	0.790284	0.00032139	26.2	0.759059	0.00150711	26.2	0.849867	0.00110885	26.2	0.807905	0
26.5	0.684118	0.000291	26.5	0.786503	0.000125	26.5	0.696027	0.000114146	26.5	0.723524	0.001584	26.5	0.871117	0.00265116	26.5	0.757912	0.0023857	26.5	0.79445	0.00042	26.5	0.775148	0	26.5	0.790162	0.00045808	26.5	0.758814	0.00171077	26.5	0.849635	0.0012265	26.5	0.807743	0.000594
26.8	0.683691	0.000609	26.8	0.786439	0.000223	26.8	0.695932	0.000233724	26.8	0.724452	0.00105	26.8	0.871262	0.00305372	26.8	0.758234	0.00293878	26.8	0.794797	0.000357	26.8	0.775215	7.93368e-05	26.8	0.7901	0.00056778	26.8	0.758914	0.00171054	26.8	0.849577	0.00120396	26.8	0.807374	0.000861
27.1	0.683323	0.000935	27.1	0.786372	0.000342	27.1	0.695895	0.000352613	27.1	0.725146	0.000603	27.1	0.871953	0.0023911	27.1	0.758659	0.00303512	27.1	0.795131	0.000153	27.1	0.775215	0.000238456	27.1	0.790163	0.00058157	27.1	0.759243	0.00164371	27.1	0.849894	0.00138907	27.1	0.807284	0.000962
27.4	0.683069	0.001174	27.4	0.786318	0.00045	27.4	0.695897	0.000426159	27.4	0.725527	0.000318	27.4	0.872624	0.00184336	27.4	0.758967	0.00264922	27.4	0.795496	2.58e-05	27.4	0.775258	0.000396172	27.4	0.790349	0.0005062	27.4	0.759637	0.0012136	27.4	0.850178	0.00134847	27.4	0.807208	0.001217
27.7	0.682915	0.001344	27.7	0.786322	0.000498	27.7	0.695935	0.000510635	27.7	0.725735	0.000187	27.7	0.872945	0.00180379	27.7	0.75925	0.00262737	27.7	0.795687	0.00012	27.7	0.775288	0.00057395	27.7	0.790557	0.00037171	27.7	0.759984	0.00101484	27.7	0.850134	0.00180242	27.7	0.807186	0.001509
28	0.682891	0.001423	28	0.786398	0.000503	28	0.696042	0.00051712	28	0.725987	0.000139	28	0.873861	0.00150866	28	0.759878	0.00219463	28	0.795883	0.00029	28	0.775398	0.000691592	28	0.79064	0.00039455	28	0.760045	0.00100003	28	0.850079	0.00175374	28	0.807915	0.001148
28.3	0.682941	0.001417	28.3	0.786481	0.000511	28.3	0.696127	0.000582303	28.3	0.726114	0.000242	28.3	0.874609	0.00128208	28.3	0.76103	0.00142381	28.3	0.796134	0.000312	28.3	0.775584	0.000753094	28.3	0.790743	0.00043719	28.3	0.760144	0.000489028	28.3	0.849987	0.00154814	28.3	0.807946	0.001283
28.6	0.683062	0.001389	28.6	0.786593	0.000557	28.6	0.696268	0.000596379	28.6	0.726138	0.000436	28.6	0.874306	0.00138621	28.6	0.7616	0.0010926	28.6	0.796163	0.000536	28.6	0.775823	0.000811163	28.6	0.790827	0.00049005	28.6	0.760374	0	28.6	0.850581	0.00183576	28.6	0.808009	0.001445
28.9	0.683166	0.00137	28.9	0.786701	0.000605	28.9	0.696381	0.000655864	28.9	0.726092	0.000578	28.9	0.874157	0.00216888	28.9	0.761329	0.00131695	28.9	0.796337	0.000537	28.9	0.776102	0.000776932	28.9	0.790899	0.0006446	28.9	0.760122	0.000708221	28.9	0.850804	0.00201815	28.9	0.808315	0.001238
29.2	0.683267	0.001404	29.2	0.786777	0.000691	29.2	0.696545	0.000641251	29.2	0.726102	0.000722	29.2	0.874417	0.00262348	29.2	0.761579	0.00107952	29.2	0.796669	0.000505	29.2	0.776399	0.000730868	29.2	0.790905	0.00068703	29.2	0.760171	0.00187522	29.2	0.851441	0.00185223	29.2	0.80873	0.001192
29.5	0.683362	0.001462	29.5	0.78686	0.000775	29.5	0.696662	0.000649106	29.5	0.726283	0.000776	29.5	0.874891	0.00268976	29.5	0.761558	0.0013821	29.5	0.79712	0.000309	29.5	0.776685	0.000772	29.5	0.791023	0.00076825	29.5	0.76021	0.00254264	29.5	0.851313	0.00195861	29.5	0.808918	0.001108
29.8	0.683403	0.00155	29.8	0.786956	0.000814	29.8	0.696844	0.000635255	29.8	0.726564	0.000738	29.8	0.8753	0.00252357	29.8	0.761553	0.00180019	29.8	0.797405	0.000468	29.8	0.776964	0.000800505	29.8	0.79119	0.0008699	29.8	0.759543	0.00296682	29.8	0.850912	0.00225985	29.8	0.809152	0.001442
30.1	0.683482	0.001616	30.1	0.787137	0.00078	30.1	0.697007	0.000608149	30.1	0.726879	0.000718	30.1	0.875152	0.00288415	30.1	0.761627	0.00196784	30.1	0.79777	0.000427	30.1	0.77729	0.000756524	30.1	0.791353	0.00107281	30.1	0.759038	0.00294108	30.1	0.851938	0.00198211	30.1	0.809458	0.00132
30.4	0.683558	0.001659	30.4	0.787316	0.000763	30.4	0.697209	0.000571781	30.4	0.727047	0.00081	30.4	0.876177	0.0026538	30.4	0.761692	0.00194982	30.4	0.797944	0.00051	30.4	0.777518	0.000877135	30.4	0.791657	0.00115296	30.4	0.759849	0.00226677	30.4	0.852435	0.00242401	30.4	0.809454	0.001581
30.7	0.683709	0.001683	30.7	0.787522	0.00079	30.7	0.697351	0.000614175	30.7	0.727273	0.000919	30.7	0.877119	0.0026735	30.7	0.761586	0.00234771	30.7	0.798229	0.000636	30.7	0.777746	0.000965654	30.7	0.791727	0.00144184	30.7	0.761649	0.00153849	30.7	0.852823	0.00260647	30.7	0.809799	0.001724
31	0.683892	0.001671	31	0.78773	0.000778	31	0.69748	0.000637775	31	0.727533	0.000966	31	0.877693	0.00291435	31	0.762019	0.00236973	31	0.798385	0.000649	31	0.778093	0.000930542	31	0.791966	0.00158744	31	0.762689	0.00118296	31	0.852854	0.00276676	31	0.809862	0.002315
31.3	0.684064	0.001672	31.3	0.787885	0.000834	31.3	0.697641	0.000674518	31.3	0.727758	0.001023	31.3	0.877852	0.00338823	31.3	0.762641	0.0024412	31.3	0.798909	0.000505	31.3	0.778415	0.000998597	31.3	0.792285	0.00174718	31.3	0.762658	0.00146015	31.3	0.852906	0.00324104	31.3	0.810596	0.002479
31.6	0.684243	0.001716	31.6	0.788015	0.000928	31.6	0.697763	0.000800332	31.6	0.728043	0.001045	31.6	0.878246	0.00360154	31.6	0.762966	0.00248734	31.6	0.799212	0.000593	31.6	0.778674	0.000972214	31.6	0.792753	0.00171284	31.6	0.762115	0.00201945	31.6	0.853515	0.00357479	31.6	0.810718	0.003221
31.9	0.684384	0.001805	31.9	0.788169	0.001039	31.9	0.697911	0.000897626	31.9	0.728349	0.00102	31.9	0.878925	0.00387982	31.9	0.763005	0.00263773	31.9	0.799511	0.000628	31.9	0.779083	0.00093608	31.9	0.793177	0.00180784	31.9	0.761914	0.00300817	31.9	0.854674	0.00344846	31.9	0.811106	0.003489
32.2	0.68457	0.001886	32.2	0.788415	0.001117	32.2	0.698117	0.000950399	32.2	0.728739	0.001064	32.2	0.879897	0.0039805	32.2	0.763496	0.00279498	32.2	0.799984	0.000614	32.2	0.779444	0.000937618	32.2	0.793681	0.00179453	32.2	0.762622	0.00326487	32.2	0.855336	0.00434388	32.2	0.811667	0.0034
32.5	0.684735	0.002008	32.5	0.788605	0.001241	32.5	0.698281	0.00103348	32.5	0.72907	0.00105	32.5	0.880831	0.00400435	32.5	0.763961	0.00299868	32.5	0.80016	0.000785	32.5	0.779739	0.000921311	32.5	0.794139	0.00178643	32.5	0.763128	0.00364628	32.5	0.855608	0.00498376	32.5	0.812616	0.004156
32.8	0.684908	0.00211	32.8	0.788844	0.001324	32.8	0.698497	0.00112224	32.8	0.72938	0.001043	32.8	0.881701	0.00403554	32.8	0.764691	0.002902	32.8	0.800468	0.000942	32.8	0.780163	0.0009078	32.8	0.794697	0.00169606	32.8	0.763513	0.00432776	32.8	0.856371	0.00560448	32.8	0.813595	0.004033
33.1	0.685154	0.002164	33.1	0.789116	0.001398	33.1	0.698808	0.00112487	33.1	0.729699	0.00105	33.1	0.882415	0.00401092	33.1	0.765085	0.00351415	33.1	0.800904	0.000937	33.1	0.780383	0.00100672	33.1	0.795113	0.00182519	33.1	0.763809	0.00547356	33.1	0.85748	0.00551905	33.1	0.814831	0.004649
33.4	0.685429	0.002157	33.4	0.789435	0.001395	33.4	0.699102	0.00114694	33.4	0.729966	0.001	33.4	0.883511	0.00450986	33.4	0.765349	0.00337766	33.4	0.801256	0.001076	33.4	0.780738	0.00100157	33.4	0.79568	0.00165482	33.4	0.765091	0.00589551	33.4	0.858451	0.00605744	33.4	0.815621	0.00493
33.7	0.685735	0.002142	33.7	0.789799	0.001419	33.7	0.699387	0.00113215	33.7	0.730422	0.000938	33.7	0.884634	0.00438262	33.7	0.766076	0.00380425	33.7	0.801708	0.001045	33.7	0.781101	0.000980145	33.7	0.796164	0.00157883	33.7	0.766184	0.00657712	33.7	0.860455	0.00598735	33.7	0.816048	0.004891
34	0.686085	0.002134	34	0.790175	0.001425	34	0.699676	0.00115688	34	0.730732	0.000945	34	0.885605	0.00470476	34	0.766847	0.00378038	34	0.802139	0.001049	34	0.781371	0.00106453	34	0.796609	0.00162841	34	0.767262	0.00700277	34	0.861687	0.00644607	34	0.818131	0.00489
34.3	0.68641	0.00218	34.3	0.790538	0.001444	34.3	0.700025	0.00116135	34.3	0.731031	0.001026	34.3	0.886522	0.00494261	34.3	0.767432	0.00380566	34.3	0.802683	0.001036	34.3	0.781775	0.00106921	34.3	0.797032	0.00163702	34.3	0.768669	0.00761705	34.3	0.863381	0.00622475	34.3	0.818926	0.005517
34.6	0.686737	0.002192	34.6	0.790921	0.001442	34.6	0.70034	0.00116608	34.6	0.731361	0.001043	34.6	0.887198	0.00472704	34.6	0.768744	0.00383856	34.6	0.803111	0.001036	34.6	0.782143	0.00106812	34.6	0.797642	0.00161124	34.6	0.770684	0.00682557	34.6	0.864363	0.00671234	34.6	0.821086	0.004784
34.9	0.687001	0.002287	34.9	0.791235	0.001458	34.9	0.700666	0.00117619	34.9	0.731554	0.001174	34.9	0.889043	0.0055373	34.9	0.768803	0.00465947	34.9	0.803672	0.001006	34.9	0.78249	0.00110447	34.9	0.797953	0.00164679	34.9	0.772599	0.00697222	34.9	0.86614	0.00677608	34.9	0.822297	0.005257
35.2	0.687284	0.002395	35.2	0.791636	0.001468	35.2	0.700929	0.00125551	35.2	0.731916	0.001304	35.2	0.889975	0.00614856	35.2	0.77017	0.00391775	35.2	0.804077	0.001135	35.2	0.782821	0.00106308	35.2	0.798323	0.0017006	35.2	0.774714	0.00727304	35.2	0.86804	0.00677838	35.2	0.822666	0.005516
35.5	0.687623	0.00245	35.5	0.79202	0.001474	35.5	0.701255	0.00123063	35.5	0.732237	0.00134	35.5	0.891429	0.00493141	35.5	0.770905	0.00427347	35.5	0.804515	0.001102	35.5	0.783218	0.00108745	35.5	0.798843	0.00171451	35.5	0.776431	0.00690927	35.5	0.869959	0.00613007	35.5	0.824747	0.005036
35.8	0.688016	0.002502	35.8	0.792412	0.001494	35.8	0.701611	0.00129262	35.8	0.732658	0.001302	35.8	0.892702	0.00543466	35.8	0.771528	0.00447038	35.8	0.805039	0.001129	35.8	0.783628	0.00110705	35.8	0.799279	0.00170929	35.8	0.778759	0.00658155	35.8	0.871321	0.00717928	35.8	0.826483	0.004925
36.1	0.688362	0.002604	36.1	0.792792	0.001525	36.1	0.701933	0.0013161	36.1	0.733012	0.001287	36.1	0.893056	0.00613313	36.1	0.77289	0.00482604	36.1	0.805467	0.001194	36.1	0.783995	0.00106119	36.1	0.79985	0.00158543	36.1	0.779587	0.00698547	36.1	0.873035	0.00700739	36.1	0.827543	0.004986
36.4	0.688768	0.002629	36.4	0.793129	0.001565	36.4	0.702275	0.00135887	36.4	0.733402	0.001323	36.4	0.896116	0.00496596	36.4	0.77418	0.00447256	36.4	0.805983	0.001176	36.4	0.784397	0.0011118	36.4	0.800215	0.00171644	36.4	0.781722	0.00694062	36.4	0.874908	0.0074699	36.4	0.829464	0.004099
36.7	0.689213	0.002632	36.7	0.793546	0.001592	36.7	0.702657	0.00136456	36.7	0.73396	0.001208	36.7	0.897965	0.00474653	36.7	0.774435	0.00517631	36.7	0.806582	0.001061	36.7	0.784665	0.00117069	36.7	0.800665	0.00170366	36.7	0.784288	0.00600517	36.7	0.876811	0.00709787	36.7	0.830221	0.004816
37	0.689635	0.002718	37	0.793939	0.001636	37	0.702945	0.00147338	37	0.734334	0.001211	37	0.897593	0.00621673	37	0.775703	0.00503002	37	0.80697	0.001206	37	0.785099	0.00117671	37	0.801206	0.00164857	37	0.785459	0.00588639	37	0.877758	0.00758612	37	0.831583	0.004715
37.3	0.690106	0.00275	37.3	0.79436	0.001646	37.3	0.703394	0.00147499	37.3	0.734698	0.001306	37.3	0.899621	0.00652819	37.3	0.776621	0.00575588	37.3	0.807536	0.0012	37.3	0.785539	0.00120245	37.3	0.801634	0.00169088	37.3	0.787296	0.00582935	37.3	0.880694	0.00710555	37.3	0.833152	0.00459
37.6	0.690605	0.002749	37.6	0.794787	0.001656	37.6	0.703751	0.00154251	37.6	0.735029	0.00141	37.6	0.901023	0.00570951	37.6	0.778516	0.00530406	37.6	0.80806	0.001103	37.6	0.785837	0.00127773	37.6	0.802019	0.00177567	37.6	0.78873	0.00624442	37.6	0.882149	0.00738057	37.6	0.834303	0.004551
37.9	0.691048	0.002808	37.9	0.795184	0.001702	37.9	0.704157	0.00160604	37.9	0.735474	0.001494	37.9	0.902332	0.00623181	37.9	0.779277	0.00569331	37.9	0.808549	0.001204	37.9	0.786314	0.00132386	37.9	0.80258	0.001755	37.9	0.790798	0.00541496	37.9	0.884716	0.00701763	37.9	0.834894	0.004773
38.2	0.691497	0.002885	38.2	0.795643	0.001721	38.2	0.704548	0.00166154	38.2	0.735859	0.00166	38.2	0.903852	0.00620377	38.2	0.780587	0.00559357	38.2	0.808976	0.00139	38.2	0.786672	0.00137912	38.2	0.803011	0.00179557	38.2	0.791961	0.00542929	38.2	0.886061	0.00732081	38.2	0.836727	0.004429
38.5	0.692048	0.00286	38.5	0.796101	0.001727	38.5	0.705	0.00166801	38.5	0.736238	0.0018	38.5	0.905685	0.00646694	38.5	0.781636	0.00586919	38.5	0.809581	0.001209	38.5	0.787114	0.00141898	38.5	0.80347	0.00177797	38.5	0.792954	0.00585235	38.5	0.887741	0.00743619	38.5	0.837937	0.004184
38.8	0.692567	0.002918	38.8	0.796537	0.001776	38.8	0.705451	0.00177284	38.8	0.736744	0.001943	38.8	0.908181	0.0058657	38.8	0.783643	0.00590019	38.8	0.810138	0.001205	38.8	0.787593	0.00141083	38.8	0.803961	0.00182348	38.8	0.794705	0.00605045	38.8	0.889956	0.00748145	38.8	0.839318	0.004079
39.1	0.693065	0.00291	39.1	0.79698	0.001803	39.1	0.705909	0.00178354	39.1	0.737231	0.002003	39.1	0.908354	0.00696704	39.1	0.78486	0.00597244	39.1	0.810517	0.001242	39.1	0.788004	0.00147702	39.1	0.804474	0.00186473	39.1	0.796761	0.00519693	39.1	0.891824	0.00777597	39.1	0.840411	0.003886
39.4	0.693595	0.002991	39.4	0.797445	0.001873	39.4	0.706411	0.00182536	39.4	0.737802	0.002132	39.4	0.910447	0.00716844	39.4	0.786205	0.00608558	39.4	0.811157	0.001272	39.4	0.78855	0.00148574	39.4	0.805004	0.00182648	39.4	0.797585	0.0057038	39.4	0.893846	0.00740406	39.4	0.841334	0.003916
39.7	0.69416	0.00301	39.7	0.797932	0.001924	39.7	0.706884	0.00189237	39.7	0.738437	0.002161	39.7	0.911925	0.00711913	39.7	0.787365	0.00607358	39.7	0.811862	0.001205	39.7	0.78899	0.00162527	39.7	0.805496	0.00191877	39.7	0.79877	0.00581234	39.7	0.895646	0.00784518	39.7	0.842651	0.003617
40	0.694675	0.003072	40	0.7984	0.002009	40	0.707346	0.00194056	40	0.739025	0.002262	40	0.914152	0.0067682	40	0.788828	0.00633944	40	0.812196	0.001322	40	0.789493	0.00156151	40	0.805928	0.00198657	40	0.800397	0.00569562	40	0.897499	0.00756435	40	0.843494	0.003633
40.3	0.695281	0.003064	40.3	0.79891	0.002039	40.3	0.707955	0.00191196	40.3	0.739746	0.002268	40.3	0.915746	0.00721461	40.3	0.790881	0.00607718	40.3	0.812748	0.001329	40.3	0.789959	0.00172241	40.3	0.806488	0.00199818	40.3	0.802446	0.0050838	40.3	0.899781	0.00731765	40.3	0.844718	0.003342
40.6	0.695767	0.00321	40.6	0.799393	0.002134	40.6	0.708429	0.00204529	40.6	0.740324	0.002379	40.6	0.917572	0.00685908	40.6	0.792207	0.00600757	40.6	0.813182	0.001491	40.6	0.790469	0.00177784	40.6	0.807062	0.00202378	40.6	0.803221	0.00551292	40.6	0.902091	0.00727794	40.6	0.845522	0.003243
40.9	0.696418	0.00323	40.9	0.799963	0.002208	40.9	0.708993	0.00209093	40.9	0.741086	0.002431	40.9	0.919966	0.00643938	40.9	0.793721	0.00598573	40.9	0.813868	0.001432	40.9	0.791029	0.00188953	40.9	0.807535	0.00218048	40.9	0.804805	0.00514658	40.9	0.903556	0.00804038	40.9	0.846489	0.003116
41.2	0.697012	0.003248	41.2	0.800526	0.002219	41.2	0.709567	0.00213068	41.2	0.741766	0.002496	41.2	0.92137	0.00664001	41.2	0.794863	0.00611476	41.2	0.814472	0.001514	41.2	0.791678	0.00178367	41.2	0.808165	0.00217438	41.2	0.806153	0.00511358	41.2	0.906017	0.00716451	41.2	0.847358	0.002984
41.5	0.69762	0.003286	41.5	0.801122	0.00226	41.5	0.710101	0.00222208	41.5	0.742506	0.002585	41.5	0.923072	0.00685342	41.5	0.796725	0.00581344	41.5	0.814981	0.001656	41.5	0.792085	0.00198271	41.5	0.808699	0.0022835	41.5	0.807605	0.00493979	41.5	0.907449	0.00750576	41.5	0.848225	0.002985
41.8	0.698213	0.003413	41.8	0.801677	0.002405	41.8	0.710667	0.00231526	41.8	0.743235	0.002678	41.8	0.925335	0.00636705	41.8	0.798385	0.00570105	41.8	0.815543	0.0017	41.8	0.792793	0.00197027	41.8	0.809276	0.002397	41.8	0.808736	0.00516064	41.8	0.909361	0.00725354	41.8	0.849012	0.002929
42.1	0.698919	0.003475	42.1	0.802301	0.002483	42.1	0.711341	0.0023779	42.1	0.743979	0.00283	42.1	0.926627	0.00655048	42.1	0.799606	0.0059383	42.1	0.816221	0.00175	42.1	0.793386	0.00207273	42.1	0.809889	0.00244097	42.1	0.810155	0.00483825	42.1	0.911611	0.00728026	42.1	0.849668	0.002858
42.4	0.699599	0.003543	42.4	0.802983	0.00254	42.4	0.711973	0.00250941	42.4	0.744821	0.002889	42.4	0.928392	0.0067184	42.4	0.801087	0.00576323	42.4	0.816819	0.0019	42.4	0.794113	0.00212133	42.4	0.810597	0.00252624	42.4	0.81119	0.00480154	42.4	0.91422	0.00670368	42.4	0.850445	0.002848
42.7	0.70022	0.003734	42.7	0.803562	0.00274	42.7	0.712607	0.00261717	42.7	0.745597	0.003042	42.7	0.930097	0.00640682	42.7	0.802423	0.00571355	42.7	0.817544	0.001988	42.7	0.794604	0.00241252	42.7	0.811218	0.00266296	42.7	0.812488	0.00468689	42.7	0.915367	0.00713402	42.7	0.851115	0.002945
43	0.700886	0.00392	43	0.80422	0.00289	43	0.713278	0.0027916	43	0.746471	0.003157	43	0.932119	0.00627283	43	0.803833	0.00592108	43	0.818267	0.002118	43	0.795309	0.00248675	43	0.811915	0.00280166	43	0.81368	0.0047494	43	0.917311	0.00711779	43	0.851983	0.0029
43.3	0.701669	0.004019	43.3	0.804993	0.002977	43.3	0.713984	0.00298426	43.3	0.747339	0.003331	43.3	0.933653	0.00646815	43.3	0.805324	0.00583953	43.3	0.818895	0.002319	43.3	0.795998	0.00272831	43.3	0.812663	0.00297191	43.3	0.815142	0.00455721	43.3	0.918845	0.0070426	43.3	0.852687	0.002999
43.6	0.702468	0.004226	43.6	0.805733	0.003196	43.6	0.714752	0.00317546	43.6	0.748311	0.003495	43.6	0.93522	0.00654345	43.6	0.806901	0.00581208	43.6	0.819649	0.002446	43.6	0.796745	0.00296419	43.6	0.813341	0.00324875	43.6	0.816078	0.00469012	43.6	0.921135	0.00681137	43.6	0.853236	0.003356
43.9	0.70325	0.004494	43.9	0.806501	0.003422	43.9	0.715582	0.00336253	43.9	0.749241	0.003744	43.9	0.937237	0.00633469	43.9	0.80812	0.006198	43.9	0.820471	0.002679	43.9	0.797545	0.00315774	43.9	0.814177	0.00345946	43.9	0.817057	0.00485183	43.9	0.922879	0.00671943	43.9	0.853997	0.003508
44.2	0.704157	0.004702	44.2	0.80738	0.003624	44.2	0.716377	0.00369087	44.2	0.750248	0.003962	44.2	0.938475	0.00679135	44.2	0.809381	0.00639419	44.2	0.821329	0.002875	44.2	0.798473	0.00345303	44.2	0.815003	0.00376706	44.2	0.818183	0.00506114	44.2	0.924672	0.00677011	44.2	0.854814	0.003737
44.5	0.705102	0.004984	44.5	0.808263	0.003899	44.5	0.71731	0.0040446	44.5	0.751294	0.004328	44.5	0.940295	0.00681092	44.5	0.811102	0.00651907	44.5	0.822247	0.003188	44.5	0.79929	0.00371255	44.5	0.815908	0.00407918	44.5	0.819469	0.00510299	44.5	0.926591	0.00641957	44.5	0.855614	0.004021
44.8	0.706034	0.005387	44.8	0.809167	0.004283	44.8	0.718305	0.00433798	44.8	0.752422	0.004628	44.8	0.942122	0.00694675	44.8	0.812471	0.00696138	44.8	0.823176	0.003539	44.8	0.800341	0.00398097	44.8	0.816912	0.00443857	44.8	0.820642	0.00540344	44.8	0.928013	0.00695956	44.8	0.856466	0.004396
45.1	0.707143	0.005668	45.1	0.810236	0.004595	45.1	0.71936	0.00477331	45.1	0.753641	0.004972	45.1	0.943802	0.00728345	45.1	0.814007	0.00734155	45.1	0.824119	0.003943	45.1	0.801441	0.00451694	45.1	0.818005	0.00488927	45.1	0.821777	0.00583483	45.1	0.929956	0.00683741	45.1	0.857552	0.004673
45.4	0.708328	0.006076	45.4	0.811342	0.005033	45.4	0.72047	0.00524414	45.4	0.754945	0.005377	45.4	0.945506	0.00758433	45.4	0.815805	0.00752472	45.4	0.825291	0.004252	45.4	0.802532	0.00501551	45.4	0.819157	0.00521103	45.4	0.823	0.00624104	45.4	0.931561	0.00718368	45.4	0.858541	0.005206
45.7	0.709548	0.006587	45.7	0.812525	0.005549	45.7	0.721758	0.00574507	45.7	0.756278	0.005951	45.7	0.947429	0.00800239	45.7	0.81736	0.00819511	45.7	0.826444	0.004899	45.7	0.803902	0.00562685	45.7	0.820445	0.00578753	45.7	0.824439	0.00671748	45.7	0.93343	0.00744811	45.7	0.859701	0.00568
46	0.710915	0.007215	46	0.813819	0.006243	46	0.723221	0.00628049	46	0.757874	0.006566	46	0.949279	0.00859704	46	0.819269	0.008665	46	0.827831	0.005421	46	0.805108	0.00635202	46	0.821818	0.00636797	46	0.825788	0.0072393	46	0.934824	0.00790877	46	0.860927	0.006304
46.3	0.712451	0.007824	46.3	0.815299	0.006863	46.3	0.724656	0.00706309	46.3	0.759452	0.007307	46.3	0.951309	0.00924224	46.3	0.821301	0.00929439	46.3	0.829287	0.006066	46.3	0.806562	0.00715092	46.3	0.82336	0.00712321	46.3	0.827412	0.00769899	46.3	0.937055	0.00807135	46.3	0.862342	0.00705
46.6	0.713982	0.008471	46.6	0.816836	0.007509	46.6	0.726364	0.00781882	46.6	0.761186	0.008008	46.6	0.953494	0.0100166	46.6	0.823407	0.0102391	46.6	0.830836	0.006784	46.6	0.808467	0.00790622	46.6	0.82513	0.00808534	46.6	0.829194	0.00872624	46.6	0.938815	0.00868251	46.6	0.863843	0.0078
46.9	0.715778	0.009566	46.9	0.8186	0.008624	46.9	0.72818	0.00868454	46.9	0.763098	0.009173	46.9	0.95565	0.0109872	46.9	0.82548	0.011182	46.9	0.832471	0.007864	46.9	0.810305	0.00893511	46.9	0.826765	0.00916815	46.9	0.831026	0.00972659	46.9	0.94094	0.00944685	46.9	0.865632	0.008853
47.2	0.717765	0.010646	47.2	0.820556	0.009739	47.2	0.73022	0.0100303	47.2	0.765292	0.010029	47.2	0.958199	0.0123964	47.2	0.828041	0.012286	47.2	0.834594	0.008601	47.2	0.812592	0.00978393	47.2	0.828917	0.0103579	47.2	0.83318	0.0104201	47.2	0.943206	0.00998563	47.2	0.867502	0.009895
47.5	0.720075	0.011756	47.5	0.822892	0.010845	47.5	0.732486	0.0111997	47.5	0.76781	0.011444	47.5	0.960941	0.0136313	47.5	0.830654	0.0131476	47.5	0.836764	0.010034	47.5	0.814886	0.011158	47.5	0.831161	0.0113949	47.5	0.835311	0.0119808	47.5	0.94529	0.0112157	47.5	0.869664	0.01095
47.8	0.722523	0.013108	47.8	0.825301	0.012252	47.8	0.735095	0.012599	47.8	0.770499	0.012892	47.8	0.96394	0.0152451	47.8	0.833631	0.0145551	47.8	0.839187	0.011467	47.8	0.817539	0.0125289	47.8	0.833836	0.0129811	47.8	0.837625	0.013594	47.8	0.947766	0.0124646	47.8	0.872197	0.012328
48.1	0.725025	0.014717	48.1	0.827807	0.013923	48.1	0.737936	0.0139574	48.1	0.773285	0.01418	48.1	0.967286	0.0167363	48.1	0.837154	0.015706	48.1	0.841814	0.012746	48.1	0.820576	0.0141732	48.1	0.837049	0.014326	48.1	0.840949	0.0147493	48.1	0.950443	0.014047	48.1	0.874823	0.013936
48.4	0.728464	0.016002	48.4	0.831245	0.015307	48.4	0.741051	0.0157161	48.4	0.776945	0.01562	48.4	0.970898	0.0187602	48.4	0.84064	0.0171425	48.4	0.845069	0.014337	48.4	0.823958	0.0153106	48.4	0.840308	0.0159746	48.4	0.844281	0.016255	48.4	0.953714	0.0150919	48.4	0.878192	0.015301
48.7	0.732071	0.017209	48.7	0.834873	0.016629	48.7	0.745109	0.0166285	48.7	0.780422	0.01717	48.7	0.975561	0.0199073	48.7	0.844858	0.0182188	48.7	0.848297	0.016021	48.7	0.827518	0.017205	48.7	0.844245	0.017258	48.7	0.847475	0.0178668	48.7	0.956788	0.0171099	48.7	0.881625	0.016622
49	0.736045	0.018324	49	0.838868	0.017902	49	0.74913	0.0178663	49	0.785063	0.018086	49	0.980155	0.0215882	49	0.848763	0.0192356	49	0.852617	0.017158	49	0.831874	0.018112	49	0.848045	0.0184168	49	0.851947	0.0186881	49	0.960717	0.0182294	49	0.885371	0.018371
49.3	0.740521	0.019312	49.3	0.843387	0.019082	49.3	0.753837	0.0185034	49.3	0.789924	0.018693	49.3	0.985574	0.0225538	49.3	0.853851	0.0205211	49.3	0.85719	0.017956	49.3	0.836582	0.0191656	49.3	0.853099	0.0198318	49.3	0.856681	0.0201296	49.3	0.965066	0.0194275	49.3	0.88997	0.019416
49.6	0.745437	0.019907	49.6	0.8484	0.019857	49.6	0.758717	0.0194134	49.6	0.794642	0.019711	49.6	0.991158	0.0239395	49.6	0.859101	0.0213874	49.6	0.861735	0.019271	49.6	0.842086	0.0196647	49.6	0.858329	0.0207996	49.6	0.861737	0.0202698	49.6	0.970117	0.0202556	49.6	0.895008	0.020237
49.9	0.750803	0.020356	49.9	0.853913	0.020481	49.9	0.76447	0.0197451	49.9	0.800462	0.020042	49.9	0.997805	0.0247017	49.9	0.864742	0.0218252	49.9	0.867376	0.019942	49.9	0.847174	0.0202333	49.9	0.864061	0.021341	49.9	0.867328	0.0209219	49.9	0.974956	0.021139	49.9	0.900426	0.020609
50.2	0.756222	0.02089	50.2	0.859524	0.021195	50.2	0.769896	0.0199606	50.2	0.806265	0.020016	50.2	1.00419	0.0253204	50.2	0.870574	0.0218294	50.2	0.873131	0.020117	50.2	0.853576	0.0201819	50.2	0.869923	0.0214344	50.2	0.87294	0.0214216	50.2	0.981056	0.0214224	50.2	0.905839	0.02091
50.5	0.761868	0.020821	50.5	0.865429	0.021225	50.5	0.775773	0.0198614	50.5	0.812279	0.019819	50.5	1.0113	0.0254762	50.5	0.876004	0.022297	50.5	0.879156	0.020182	50.5	0.859292	0.0202108	50.5	0.875461	0.0219375	50.5	0.878644	0.0215002	50.5	0.986665	0.0217466	50.5	0.912209	0.020816
50.8	0.767825	0.020176	50.8	0.871718	0.020618	50.8	0.781437	0.019715	50.8	0.818051	0.019473	50.8	1.01817	0.0256816	50.8	0.88302	0.0213248	50.8	0.884926	0.020206	50.8	0.86558	0.0196668	50.8	0.882638	0.0209559	50.8	0.88554	0.0203473	50.8	0.992811	0.0216078	50.8	0.918375	0.020557
51.1	0.773634	0.020103	51.1	0.877894	0.020611	51.1	0.787681	0.0189523	51.1	0.824296	0.018505	51.1	1.02583	0.0251342	51.1	0.889569	0.0206638	51.1	0.891444	0.019419	51.1	0.871833	0.0189813	51.1	0.88932	0.0203256	51.1	0.890807	0.0204301	51.1	0.999104	0.0211774	51.1	0.924646	0.020094
51.4	0.779673	0.018882	51.4	0.884342	0.019363	51.4	0.793932	0.017919	51.4	0.830612	0.017515	51.4	1.03363	0.0242614	51.4	0.895868	0.0196988	51.4	0.898091	0.018533	51.4	0.877774	0.0181507	51.4	0.895864	0.0192586	51.4	0.897375	0.0191499	51.4	1.00527	0.0204613	51.4	0.930621	0.019566
51.7	0.785894	0.01766	51.7	0.891024	0.01811	51.7	0.799681	0.0170253	51.7	0.836376	0.016464	51.7	1.04094	0.0234913	51.7	0.901706	0.0190429	51.7	0.904108	0.017732	51.7	0.884099	0.0169295	51.7	0.901866	0.0185804	51.7	0.903737	0.0178261	51.7	1.01179	0.0194595	51.7	0.936485	0.018708
52	0.791435	0.016636	52	0.896974	0.017085	52	0.80541	0.0158474	52	0.842095	0.015048	52	1.04829	0.0225022	52	0.907837	0.0176434	52	0.910231	0.016322	52	0.889858	0.0156667	52	0.908158	0.0171536	52	0.909559	0.0165325	52	1.01789	0.018287	52	0.942714	0.017288
52.3	0.796425	0.015611	52.3	0.902353	0.016038	52.3	0.810854	0.0143173	52.3	0.847347	0.013831	52.3	1.05546	0.0208691	52.3	0.913395	0.016391	52.3	0.916037	0.015118	52.3	0.895331	0.0144014	52.3	0.913863	0.0159019	52.3	0.914726	0.0155665	52.3	1.02383	0.0170929	52.3	0.948492	0.01599
52.6	0.802125	0.013659	52.6	0.908518	0.013989	52.6	0.815954	0.0130619	52.6	0.85214	0.012577	52.6	1.0623	0.0197157	52.6	0.918953	0.0148864	52.6	0.921375	0.013837	52.6	0.900555	0.0128205	52.6	0.919599	0.0142945	52.6	0.920117	0.0138653	52.6	1.02947	0.0155481	52.6	0.954068	0.014217
52.9	0.806333	0.012679	52.9	0.913095	0.012975	52.9	0.820654	0.0114455	52.9	0.856972	0.011015	52.9	1.06878	0.0179491	52.9	0.923804	0.013439	52.9	0.926693	0.012349	52.9	0.90525	0.0115857	52.9	0.924542	0.0128381	52.9	0.924765	0.0126333	52.9	1.03456	0.0143342	52.9	0.959251	0.012849
53.2	0.81072	0.011165	53.2	0.917898	0.011382	53.2	0.825064	0.01007	53.2	0.861159	0.009554	53.2	1.07494	0.0166311	53.2	0.928658	0.0119038	53.2	0.931508	0.010754	53.2	0.909743	0.0101375	53.2	0.929527	0.0113006	53.2	0.929141	0.0111493	53.2	1.03959	0.0127637	53.2	0.963828	0.011246
53.5	0.814727	0.009885	53.5	0.92231	0.009996	53.5	0.829025	0.00862073	53.5	0.864753	0.008423	53.5	1.08081	0.0149544	53.5	0.93269	0.0106263	53.5	0.935515	0.009602	53.5	0.913608	0.00872325	53.5	0.93368	0.00997112	53.5	0.933023	0.009899	53.5	1.04392	0.0112628	53.5	0.967928	0.009927
53.8	0.818179	0.008656	53.8	0.926118	0.008666	53.8	0.832174	0.00752336	53.8	0.86818	0.007209	53.8	1.08553	0.0138509	53.8	0.93637	0.00929678	53.8	0.939516	0.008275	53.8	0.917183	0.00748976	53.8	0.937507	0.00858845	53.8	0.936741	0.00858905	53.8	1.04807	0.00980906	53.8	0.971758	0.008489
54.1	0.820951	0.007663	54.1	0.929209	0.007599	54.1	0.835391	0.00628072	54.1	0.871093	0.006142	54.1	1.09064	0.0123416	54.1	0.93967	0.008193	54.1	0.942932	0.007098	54.1	0.920036	0.00658656	54.1	0.940832	0.00752749	54.1	0.939579	0.00767902	54.1	1.0514	0.00873515	54.1	0.974674	0.007445
54.4	0.823689	0.00673	54.4	0.932265	0.006552	54.4	0.837667	0.0054814	54.4	0.873581	0.005247	54.4	1.09447	0.011377	54.4	0.94235	0.00734306	54.4	0.946018	0.006025	54.4	0.922879	0.00549657	54.4	0.943591	0.00666583	54.4	0.94238	0.00655641	54.4	1.05467	0.00746195	54.4	0.977806	0.006248
54.7	0.825804	0.00603	54.7	0.934679	0.005731	54.7	0.840013	0.00466839	54.7	0.875577	0.004544	54.7	1.09865	0.0103691	54.7	0.944901	0.00641905	54.7	0.948441	0.005213	54.7	0.925199	0.00475625	54.7	0.946269	0.00564975	54.7	0.94453	0.00578373	54.7	1.05733	0.00657304	54.7	0.979978	0.005577
55	0.827891	0.005267	55	0.937012	0.004861	55	0.8418	0.0040772	55	0.877475	0.003895	55	1.102	0.00968152	55	0.947018	0.0057046	55	0.95072	0.004441	55	0.926943	0.00425428	55	0.948427	0.00497361	55	0.946536	0.00508494	55	1.05942	0.00594139	55	0.9821	0.004811
55.3	0.829499	0.004726	55.3	0.938826	0.004238	55.3	0.843303	0.00357375	55.3	0.879081	0.00327	55.3	1.10508	0.00897786	55.3	0.948703	0.00527965	55.3	0.95273	0.003656	55.3	0.928668	0.0037063	55.3	0.95018	0.00447346	55.3	0.948289	0.0043901	55.3	1.06139	0.00531495	55.3	0.983774	0.004189
55.6	0.830782	0.004394	55.6	0.940315	0.00381	55.6	0.844656	0.00313357	55.6	0.880393	0.002881	55.6	1.10792	0.0083514	55.6	0.950348	0.00472735	55.6	0.954381	0.003184	55.6	0.930166	0.00326136	55.6	0.951914	0.00392403	55.6	0.949763	0.00388757	55.6	1.0631	0.00473284	55.6	0.985123	0.003848
55.9	0.832121	0.003958	55.9	0.9418	0.003325	55.9	0.845733	0.00285577	55.9	0.881538	0.002526	55.9	1.11031	0.00798943	55.9	0.951752	0.0043293	55.9	0.955858	0.002736	55.9	0.931373	0.00296431	55.9	0.95338	0.00354065	55.9	0.950879	0.00355289	55.9	1.06446	0.00434901	55.9	0.98646	0.003368
56.2	0.833186	0.003678	56.2	0.942983	0.002986	56.2	0.84686	0.0025328	56.2	0.882481	0.002301	56.2	1.11298	0.00741964	56.2	0.952918	0.00404855	56.2	0.957064	0.002432	56.2	0.932584	0.00261075	56.2	0.954535	0.00332434	56.2	0.95187	0.00330623	56.2	1.0658	0.00395921	56.2	0.987625	0.003012
56.5	0.834128	0.003487	56.5	0.944011	0.002736	56.5	0.84776	0.00234274	56.5	0.883405	0.002039	56.5	1.11529	0.00698838	56.5	0.953962	0.00384862	56.5	0.958183	0.00217	56.5	0.933574	0.00243862	56.5	0.955679	0.00311948	56.5	0.952828	0.00300801	56.5	1.06694	0.00368071	56.5	0.988598	0.002744
56.8	0.834924	0.003338	56.8	0.94489	0.002557	56.8	0.848508	0.00221351	56.8	0.884073	0.00194	56.8	1.11731	0.00668185	56.8	0.95501	0.00353193	56.8	0.959016	0.002037	56.8	0.934477	0.00226141	56.8	0.956682	0.00294481	56.8	0.953539	0.00283918	56.8	1.06796	0.00339231	56.8	0.989339	0.00261
57.1	0.83571	0.003251	57.1	0.945738	0.00245	57.1	0.849201	0.00212703	57.1	0.884802	0.001822	57.1	1.11922	0.00633592	57.1	0.955827	0.00339655	57.1	0.959959	0.001834	57.1	0.935308	0.00215443	57.1	0.957591	0.00286262	57.1	0.954259	0.00269026	57.1	1.06881	0.00330896	57.1	0.990177	0.002415
57.4	0.836394	0.003227	57.4	0.946496	0.002366	57.4	0.849861	0.00204145	57.4	0.885414	0.001727	57.4	1.12106	0.00601564	57.4	0.956634	0.00324433	57.4	0.960764	0.001761	57.4	0.93607	0.0020988	57.4	0.958482	0.00273281	57.4	0.954873	0.00258064	57.4	1.06959	0.00319685	57.4	0.990793	0.002346
57.7	0.83704	0.00318	57.7	0.94717	0.002302	57.7	0.850503	0.00197871	57.7	0.886019	0.001674	57.7	1.12287	0.00566505	57.7	0.957378	0.00315967	57.7	0.961513	0.00172	57.7	0.93675	0.00205525	57.7	0.959313	0.00272231	57.7	0.955494	0.00247032	57.7	1.07034	0.00306382	57.7	0.991424	0.002292
58	0.837696	0.003138	58	0.947822	0.002279	58	0.851119	0.00193841	58	0.886551	0.001645	58	1.12454	0.00538946	58	0.958123	0.00303185	58	0.96224	0.001654	58	0.937482	0.00202586	58	0.960149	0.00264821	58	0.956005	0.00241888	58	1.07106	0.00301423	58	0.991996	0.002284
58.3	0.838268	0.003131	58.3	0.948433	0.002261	58.3	0.851672	0.00192265	58.3	0.88707	0.001657	58.3	1.1261	0.00510613	58.3	0.958696	0.0030246	58.3	0.962874	0.001693	58.3	0.938119	0.00202213	58.3	0.96089	0.00262411	58.3	0.956462	0.00242491	58.3	1.07165	0.00300797	58.3	0.992536	0.002245
58.6	0.838923	0.003097	58.6	0.949121	0.002215	58.6	0.852235	0.00190961	58.6	0.887622	0.001629	58.6	1.12749	0.00488991	58.6	0.959309	0.00296271	58.6	0.963513	0.001683	58.6	0.93879	0.00196455	58.6	0.961676	0.00261923	58.6	0.956959	0.00237948	58.6	1.07238	0.00290999	58.6	0.99308	0.002257
58.9	0.839571	0.003087	58.9	0.949754	0.002204	58.9	0.852767	0.00194092	58.9	0.888092	0.00166	58.9	1.12885	0.00469214	58.9	0.959888	0.00293928	58.9	0.964208	0.001656	58.9	0.939468	0.00195536	58.9	0.962373	0.00269886	58.9	0.957409	0.00233873	58.9	1.07299	0.00288376	58.9	0.993593	0.002265
59.2	0.840146	0.003081	59.2	0.950331	0.002209	59.2	0.853315	0.00197291	59.2	0.888618	0.001663	59.2	1.13014	0.00449778	59.2	0.960506	0.00288821	59.2	0.964896	0.0016	59.2	0.940083	0.00196661	59.2	0.963187	0.00262777	59.2	0.957865	0.00231152	59.2	1.07354	0.00290804	59.2	0.994144	0.002317
59.5	0.840739	0.003119	59.5	0.950948	0.002254	59.5	0.853871	0.002013	59.5	0.889106	0.001688	59.5	1.13139	0.00428446	59.5	0.961059	0.00285967	59.5	0.965523	0.00172	59.5	0.940771	0.00197555	59.5	0.963913	0.00263107	59.5	0.958298	0.0023111	59.5	1.07418	0.00289829	59.5	0.994703	0.002339
59.8	0.8413	0.003156	59.8	0.951533	0.002261	59.8	0.854401	0.00208271	59.8	0.889642	0.001738	59.8	1.13253	0.0041307	59.8	0.96162	0.00288499	59.8	0.966216	0.001746	59.8	0.941402	0.00201486	59.8	0.964617	0.00271795	59.8	0.958764	0.00231409	59.8	1.07477	0.00292999	59.8	0.995184	0.00241
60.1	0.841905	0.003208	60.1	0.952152	0.002327	60.1	0.854944	0.00217172	60.1	0.890153	0.001771	60.1	1.13359	0.0040137	60.1	0.962141	0.00292768	60.1	0.96684	0.001756	60.1	0.941986	0.00206021	60.1	0.965396	0.00274116	60.1	0.959193	0.00233507	60.1	1.07534	0.00295354	60.1	0.995747	0.002449
60.4	0.842538	0.00322	60.4	0.952768	0.002347	60.4	0.855523	0.00222856	60.4	0.890669	0.001814	60.4	1.13465	0.0038534	60.4	0.962685	0.00294052	60.4	0.967494	0.001795	60.4	0.942651	0.00214326	60.4	0.966212	0.00277669	60.4	0.959582	0.00237993	60.4	1.07592	0.00300386	60.4	0.996272	0.002546
60.7	0.843104	0.003285	60.7	0.953352	0.002436	60.7	0.856119	0.00226928	60.7	0.891199	0.001868	60.7	1.13565	0.00370016	60.7	0.963226	0.0029449	60.7	0.968099	0.001884	60.7	0.943283	0.00217906	60.7	0.96692	0.00283965	60.7	0.959997	0.00245873	60.7	1.07651	0.00303001	60.7	0.9969	0.002556
61	0.843754	0.003348	61	0.954037	0.002511	61	0.856734	0.00242719	61	0.891726	0.001954	61	1.13659	0.00367557	61	0.963736	0.00301635	61	0.968905	0.001868	61	0.943985	0.00220866	61	0.96765	0.00296606	61	0.96043	0.00248304	61	1.07714	0.00304143	61	0.997493	0.002644
61.3	0.84437	0.003442	61.3	0.954633	0.002649	61.3	0.857369	0.00250001	61.3	0.892336	0.002008	61.3	1.13749	0.00358504	61.3	0.964336	0.00306413	61.3	0.969636	0.001935	61.3	0.944675	0.00230083	61.3	0.968485	0.00305063	61.3	0.9609	0.00252433	61.3	1.07777	0.00306997	61.3	0.99808	0.002773
61.6	0.845054	0.003488	61.6	0.955351	0.002724	61.6	0.858046	0.00257098	61.6	0.892897	0.002129	61.6	1.13838	0.00351313	61.6	0.96492	0.00309392	61.6	0.970276	0.002131	61.6	0.945327	0.00243295	61.6	0.969299	0.00310537	61.6	0.96136	0.00266796	61.6	1.07838	0.00314931	61.6	0.998701	0.002861
61.9	0.845705	0.003599	61.9	0.955996	0.002915	61.9	0.85871	0.00266219	61.9	0.893477	0.002281	61.9	1.1392	0.00347728	61.9	0.965484	0.00319385	61.9	0.970989	0.002284	61.9	0.946116	0.00239191	61.9	0.970168	0.0032098	61.9	0.961816	0.00275071	61.9	1.07903	0.00316293	61.9	0.999372	0.002938
62.2	0.846369	0.003736	62.2	0.956715	0.003057	62.2	0.859367	0.00284497	62.2	0.894088	0.002397	62.2	1.13997	0.00354043	62.2	0.966031	0.0033327	62.2	0.971726	0.002446	62.2	0.946801	0.00258571	62.2	0.970971	0.00338899	62.2	0.962349	0.00281472	62.2	1.07965	0.00327031	62.2	1.00002	0.003091
62.5	0.847112	0.003806	62.5	0.957511	0.003154	62.5	0.860219	0.00289873	62.5	0.894744	0.002523	62.5	1.14087	0.00352267	62.5	0.966648	0.00342605	62.5	0.972509	0.002558	62.5	0.947548	0.00272045	62.5	0.97189	0.00343503	62.5	0.962819	0.00295636	62.5	1.0803	0.00336644	62.5	1.00074	0.003224
62.8	0.84787	0.003972	62.8	0.958315	0.003333	62.8	0.860963	0.00307693	62.8	0.895435	0.002644	62.8	1.14163	0.00364555	62.8	0.96732	0.00354464	62.8	0.973341	0.002619	62.8	0.948376	0.00280627	62.8	0.972852	0.00358118	62.8	0.963351	0.00307998	62.8	1.08098	0.00346914	62.8	1.00152	0.003377
63.1	0.848623	0.004101	63.1	0.959144	0.003476	63.1	0.861746	0.00324531	63.1	0.896178	0.00287	63.1	1.14241	0.00376111	63.1	0.967949	0.00372299	63.1	0.974274	0.00284	63.1	0.949226	0.0029808	63.1	0.973748	0.00383558	63.1	0.964027	0.00324049	63.1	1.0817	0.00359615	63.1	1.00227	0.003616
63.4	0.84944	0.004325	63.4	0.960077	0.003695	63.4	0.862548	0.00351035	63.4	0.896987	0.003041	63.4	1.14318	0.00396146	63.4	0.968662	0.00386527	63.4	0.975216	0.003016	63.4	0.949954	0.00335582	63.4	0.974774	0.00397197	63.4	0.964607	0.00340404	63.4	1.08238	0.00385358	63.4	1.00306	0.00379
63.7	0.85031	0.004536	63.7	0.961008	0.003922	63.7	0.863479	0.00371184	63.7	0.897771	0.003337	63.7	1.14404	0.00415295	63.7	0.969418	0.00418614	63.7	0.976197	0.003229	63.7	0.95093	0.00349536	63.7	0.975845	0.0042803	63.7	0.965236	0.00367595	63.7	1.08316	0.00401993	63.7	1.00393	0.003962
64	0.851158	0.004813	64	0.96195	0.004225	64	0.864412	0.00402647	64	0.898615	0.003614	64	1.14492	0.00446566	64	0.970175	0.0043897	64	0.977149	0.003467	64	0.951878	0.00367636	64	0.976834	0.00456346	64	0.965918	0.0039303	64	1.08396	0.0042244	64	1.00486	0.004267
64.3	0.852166	0.005093	64.3	0.963022	0.004558	64.3	0.865423	0.0043498	64.3	0.899489	0.003927	64.3	1.14587	0.00475836	64.3	0.971025	0.00465622	64.3	0.978072	0.003877	64.3	0.952836	0.00403231	64.3	0.978015	0.00484157	64.3	0.966636	0.00432953	64.3	1.08478	0.00453404	64.3	1.00587	0.004504
64.6	0.853111	0.005481	64.6	0.964066	0.004947	64.6	0.866459	0.00468286	64.6	0.90057	0.004105	64.6	1.14682	0.00510459	64.6	0.971921	0.00499822	64.6	0.979336	0.004024	64.6	0.953947	0.00430128	64.6	0.979293	0.00517947	64.6	0.967552	0.00444516	64.6	1.0857	0.00479271	64.6	1.00698	0.004813
64.9	0.854265	0.005662	64.9	0.965327	0.005119	64.9	0.867657	0.00506783	64.9	0.901635	0.004482	64.9	1.14789	0.00551129	64.9	0.972848	0.00535653	64.9	0.980543	0.004359	64.9	0.955238	0.00442149	64.9	0.980523	0.0056482	64.9	0.968378	0.00493395	64.9	1.08676	0.00491956	64.9	1.00803	0.005058
65.2	0.85545	0.00596	65.2	0.9666	0.005466	65.2	0.868891	0.00530703	65.2	0.902864	0.004728	65.2	1.14904	0.00578903	65.2	0.974085	0.00554381	65.2	0.981843	0.004627	65.2	0.956423	0.0049401	65.2	0.982057	0.0059057	65.2	0.969415	0.00525581	65.2	1.0878	0.00535497	65.2	1.00916	0.005628
65.5	0.856715	0.006427	65.5	0.967996	0.005957	65.5	0.870296	0.00575512	65.5	0.904123	0.00515	65.5	1.15038	0.00624716	65.5	0.975148	0.00603289	65.5	0.983151	0.005098	65.5	0.957643	0.00543262	65.5	0.98347	0.00641533	65.5	0.970478	0.00552537	65.5	1.08889	0.00574868	65.5	1.01054	0.005918
65.8	0.858142	0.006744	65.8	0.969566	0.006258	65.8	0.871792	0.00613548	65.8	0.905466	0.005532	65.8	1.15177	0.00667944	65.8	0.976397	0.006351	65.8	0.98469	0.005397	65.8	0.959134	0.00576933	65.8	0.985068	0.00676084	65.8	0.971795	0.00582464	65.8	1.09019	0.00605507	65.8	1.01191	0.00641
66.1	0.859669	0.007243	66.1	0.971195	0.006819	66.1	0.873327	0.00659755	66.1	0.906816	0.006038	66.1	1.15325	0.00717084	66.1	0.977807	0.00681404	66.1	0.986174	0.005883	66.1	0.960649	0.0063053	66.1	0.986853	0.00728866	66.1	0.972885	0.0063914	66.1	1.0915	0.00653321	66.1	1.01348	0.006777
66.4	0.861095	0.007709	66.4	0.972714	0.00731	66.4	0.875103	0.0068963	66.4	0.908445	0.006556	66.4	1.15493	0.0075148	66.4	0.979271	0.00719125	66.4	0.987883	0.006407	66.4	0.96212	0.00677972	66.4	0.988786	0.00758906	66.4	0.974444	0.00674123	66.4	1.09274	0.00701636	66.4	1.0149	0.007446
66.7	0.862726	0.008352	66.7	0.974507	0.007944	66.7	0.876696	0.00760421	66.7	0.910043	0.007075	66.7	1.15649	0.0082133	66.7	0.980788	0.00775208	66.7	0.989586	0.006895	66.7	0.964083	0.00729093	66.7	0.990706	0.00818843	66.7	0.975963	0.00714498	66.7	1.09443	0.00751276	66.7	1.01688	0.007777
67	0.864691	0.008764	67	0.97664	0.008379	67	0.878772	0.00794849	67	0.911935	0.007577	67	1.15852	0.00858949	67	0.982585	0.00812976	67	0.9916	0.007413	67	0.966042	0.00768158	67	0.992884	0.00863799	67	0.977431	0.00782005	67	1.09612	0.00794702	67	1.01869	0.008265
67.3	0.866595	0.009283	67.3	0.978661	0.00897	67.3	0.880839	0.00865506	67.3	0.913852	0.008094	67.3	1.16056	0.00934727	67.3	0.984311	0.00880679	67.3	0.993588	0.008061	67.3	0.968038	0.00835445	67.3	0.995001	0.00940313	67.3	0.979197	0.00831835	67.3	1.09787	0.00857241	67.3	1.0208	0.008919
67.6	0.86887	0.009711	67.6	0.981131	0.009391	67.6	0.883068	0.00902364	67.6	0.91596	0.008397	67.6	1.16277	0.009778	67.6	0.986415	0.00918806	67.6	0.995801	0.008407	67.6	0.970357	0.00861622	67.6	0.997577	0.00976068	67.6	0.981137	0.0087103	67.6	1.0999	0.00892568	67.6	1.02293	0.009426
67.9	0.870995	0.010185	67.9	0.983386	0.009947	67.9	0.885292	0.00962088	67.9	0.918367	0.008842	67.9	1.16497	0.0104392	67.9	0.988445	0.00970333	67.9	0.998295	0.008893	67.9	0.97254	0.00916692	67.9	0.999961	0.0103785	67.9	0.98322	0.00905124	67.9	1.10187	0.00952771	67.9	1.02535	0.009797
68.2	0.873591	0.010555	68.2	0.986131	0.010388	68.2	0.887946	0.0097139	68.2	0.920743	0.009316	68.2	1.16758	0.0106622	68.2	0.990804	0.0101468	68.2	1.00073	0.009468	68.2	0.97527	0.0093215	68.2	1.00278	0.010878	68.2	0.985346	0.00949318	68.2	1.10431	0.00979008	68.2	1.02783	0.010023
68.5	0.876174	0.010609	68.5	0.988917	0.010473	68.5	0.890539	0.0102338	68.5	0.923387	0.009407	68.5	1.17017	0.0113118	68.5	0.993167	0.0104762	68.5	1.00352	0.009644	68.5	0.977814	0.0097151	68.5	1.00563	0.0111705	68.5	0.987826	0.00961801	68.5	1.10665	0.0102715	68.5	1.03037	0.010399
68.8	0.878856	0.010911	68.8	0.991825	0.010844	68.8	0.893666	0.0101952	68.8	0.92608	0.009566	68.8	1.17335	0.0113681	68.8	0.995909	0.0106241	68.8	1.00648	0.009812	68.8	0.98082	0.00966933	68.8	1.0089	0.0113131	68.8	0.990339	0.0098029	68.8	1.10934	0.0103778	68.8	1.03346	0.010573
69.1	0.881774	0.010977	69.1	0.994926	0.010996	69.1	0.896447	0.0103526	69.1	0.928643	0.009742	69.1	1.1762	0.0116128	69.1	0.998585	0.010677	69.1	1.00921	0.010089	69.1	0.983532	0.00976112	69.1	1.01201	0.0114086	69.1	0.992867	0.00972341	69.1	1.11189	0.0104982	69.1	1.03635	0.010564
69.4	0.884608	0.010978	69.4	0.998014	0.011062	69.4	0.899568	0.0102584	69.4	0.931717	0.009619	69.4	1.17939	0.0116208	69.4	1.00139	0.0108031	69.4	1.01244	0.010135	69.4	0.98654	0.00969235	69.4	1.01532	0.0114906	69.4	0.995462	0.00997264	69.4	1.11477	0.0105255	69.4	1.03932	0.010679
69.7	0.887761	0.010715	69.7	1.00142	0.010906	69.7	0.902361	0.0103501	69.7	0.934803	0.009271	69.7	1.18234	0.0117836	69.7	1.00441	0.010659	69.7	1.01574	0.009942	69.7	0.989502	0.0096542	69.7	1.01889	0.0112743	69.7	0.99825	0.00951015	69.7	1.11759	0.0106317	69.7	1.04214	0.010853
70	0.890423	0.010682	70	1.00433	0.010945	70	0.905734	0.00991008	70	0.937585	0.009018	70	1.18591	0.0113993	70	1.00727	0.010411	70	1.01879	0.00978	70	0.992637	0.00939029	70	1.02218	0.0110039	70	1.00092	0.00943252	70	1.12066	0.0104225	70	1.04525	0.010542
70.3	0.893559	0.010175	70.3	1.0078	0.010462	70.3	0.908803	0.00952397	70.3	0.940517	0.008638	70.3	1.18917	0.0110634	70.3	1.01023	0.0101332	70.3	1.022	0.009498	70.3	0.995574	0.00907872	70.3	1.02566	0.0106407	70.3	1.00371	0.00898748	70.3	1.12351	0.0102062	70.3	1.0486	0.009858
70.6	0.896577	0.009661	70.6	1.01113	0.009951	70.6	0.911821	0.00906023	70.6	0.943343	0.008163	70.6	1.19239	0.0106084	70.6	1.01299	0.00979127	70.6	1.02515	0.009128	70.6	0.998423	0.00876931	70.6	1.02891	0.0102717	70.6	1.00612	0.00874431	70.6	1.12624	0.0100204	70.6	1.05147	0.009606
70.9	0.899412	0.009306	70.9	1.01432	0.009564	70.9	0.914799	0.00858372	70.9	0.946233	0.007548	70.9	1.19559	0.0101472	70.9	1.01598	0.00925607	70.9	1.02844	0.008536	70.9	1.00133	0.00825193	70.9	1.03235	0.00961428	70.9	1.00909	0.00789114	70.9	1.12916	0.00951289	70.9	1.05462	0.009026
71.2	0.90217	0.008763	71.2	1.01749	0.008946	71.2	0.917731	0.00813519	71.2	0.948797	0.007087	71.2	1.19878	0.00969056	71.2	1.01879	0.00893157	71.2	1.03145	0.008075	71.2	1.00423	0.00779687	71.2	1.03559	0.00905207	71.2	1.01118	0.00770708	71.2	1.13214	0.00902705	71.2	1.0577	0.008341
71.5	0.904783	0.008362	71.5	1.02046	0.008524	71.5	0.920444	0.00759563	71.5	0.951199	0.006584	71.5	1.20178	0.0091202	71.5	1.02127	0.00873963	71.5	1.03426	0.007585	71.5	1.00697	0.00703231	71.5	1.03848	0.00871644	71.5	1.01373	0.00709924	71.5	1.13489	0.00830764	71.5	1.06035	0.007764
71.8	0.907158	0.007871	71.8	1.0232	0.007963	71.8	0.922933	0.00711404	71.8	0.953561	0.006041	71.8	1.20453	0.00859034	71.8	1.02382	0.00818395	71.8	1.03705	0.007035	71.8	1.00944	0.0066383	71.8	1.04141	0.00806062	71.8	1.01585	0.00648041	71.8	1.13742	0.00789478	71.8	1.06267	0.007398
72.1	0.909405	0.007354	72.1	1.02576	0.007421	72.1	0.925255	0.00665113	72.1	0.955675	0.005459	72.1	1.20707	0.00810663	72.1	1.02606	0.0077589	72.1	1.03964	0.00639	72.1	1.01183	0.00600782	72.1	1.04411	0.00750995	72.1	1.0179	0.00591554	72.1	1.13987	0.00722325	72.1	1.06516	0.006699
72.4	0.911708	0.006778	72.4	1.02837	0.006835	72.4	0.927519	0.00611115	72.4	0.957642	0.005066	72.4	1.20958	0.00756669	72.4	1.02825	0.00743778	72.4	1.04205	0.005984	72.4	1.01396	0.00555064	72.4	1.04656	0.00705798	72.4	1.01959	0.00559026	72.4	1.14203	0.00678169	72.4	1.06744	0.006214
72.7	0.913651	0.006374	72.7	1.03062	0.006402	72.7	0.929778	0.00553907	72.7	0.959515	0.004613	72.7	1.21208	0.00697436	72.7	1.03057	0.00700059	72.7	1.04436	0.005358	72.7	1.01618	0.00486256	72.7	1.04896	0.00657523	72.7	1.02141	0.00502566	72.7	1.14429	0.00603908	72.7	1.0695	0.005579
73	0.915662	0.005685	73	1.03296	0.005635	73	0.931681	0.00516478	73	0.961162	0.004253	73	1.21422	0.006549	73	1.03277	0.00657929	73	1.04644	0.004923	73	1.01777	0.00462876	73	1.05134	0.00603855	73	1.02304	0.0044827	73	1.14596	0.00576895	73	1.07127	0.005215
73.3	0.9173	0.005385	73.3	1.03485	0.005322	73.3	0.933448	0.00472215	73.3	0.962709	0.003823	73.3	1.21618	0.00606537	73.3	1.03448	0.00627215	73.3	1.04841	0.004477	73.3	1.01965	0.00405864	73.3	1.05329	0.00560314	73.3	1.02424	0.00422405	73.3	1.14786	0.0051349	73.3	1.07305	0.004723
73.6	0.918772	0.005035	73.6	1.0366	0.004965	73.6	0.935076	0.00432799	73.6	0.963952	0.00358	73.6	1.218	0.00566254	73.6	1.03609	0.00602835	73.6	1.05003	0.004172	73.6	1.02109	0.00383098	73.6	1.05517	0.00522482	73.6	1.02544	0.00387559	73.6	1.14931	0.00481215	73.6	1.07449	0.004403
73.9	0.920212	0.00464	73.9	1.03833	0.004557	73.9	0.93653	0.00404121	73.9	0.965328	0.003239	73.9	1.21969	0.0053379	73.9	1.0378	0.0057299	73.9	1.05183	0.003734	73.9	1.02253	0.00341901	73.9	1.05694	0.00498567	73.9	1.02664	0.00350356	73.9	1.15081	0.00430222	73.9	1.07604	0.004002
74.2	0.921549	0.004338	74.2	1.03993	0.004237	74.2	0.937931	0.00369065	74.2	0.966522	0.002958	74.2	1.22131	0.00491823	74.2	1.03946	0.00532515	74.2	1.0532	0.003462	74.2	1.02372	0.003136	74.2	1.05861	0.00469424	74.2	1.02761	0.00324342	74.2	1.15195	0.00399097	74.2	1.07715	0.003771
74.5	0.922526	0.004175	74.5	1.04112	0.0041	74.5	0.939273	0.00338759	74.5	0.967629	0.002719	74.5	1.22281	0.00459044	74.5	1.04103	0.0048483	74.5	1.05463	0.003189	74.5	1.02496	0.00282267	74.5	1.06019	0.00431587	74.5	1.02843	0.00301771	74.5	1.15322	0.00357576	74.5	1.07838	0.003408
74.8	0.923714	0.00389	74.8	1.04254	0.003822	74.8	0.940376	0.00321631	74.8	0.968531	0.002512	74.8	1.22405	0.00441253	74.8	1.04228	0.00455156	74.8	1.05592	0.0029	74.8	1.02599	0.00268479	74.8	1.06149	0.00420743	74.8	1.02924	0.00273263	74.8	1.15417	0.00336872	74.8	1.07942	0.003221
75.1	0.924662	0.003729	75.1	1.04376	0.003647	75.1	0.941412	0.00303515	75.1	0.969409	0.002374	75.1	1.22526	0.00424252	75.1	1.04352	0.00445663	75.1	1.05709	0.002722	75.1	1.02709	0.00238293	75.1	1.0628	0.00401937	75.1	1.02991	0.00253832	75.1	1.15514	0.00305626	75.1	1.08038	0.003046
75.4	0.925508	0.003602	75.4	1.04487	0.003499	75.4	0.942436	0.00286663	75.4	0.970274	0.002195	75.4	1.22647	0.00400737	75.4	1.04478	0.00412011	75.4	1.05823	0.002507	75.4	1.02791	0.0022494	75.4	1.06421	0.00382003	75.4	1.03056	0.00235158	75.4	1.15586	0.00290436	75.4	1.08133	0.002841
75.7	0.926393	0.003437	75.7	1.04599	0.003354	75.7	0.943311	0.00276116	75.7	0.971046	0.002033	75.7	1.22746	0.0039268	75.7	1.04584	0.00379728	75.7	1.0592	0.002397	75.7	1.02868	0.00214631	75.7	1.06545	0.00360823	75.7	1.03114	0.00214828	75.7	1.15654	0.0027609	75.7	1.08208	0.002769
76	0.927125	0.003339	76	1.04697	0.003261	76	0.944198	0.00260334	76	0.971794	0.00189	76	1.22846	0.00374982	76	1.04669	0.00361435	76	1.06021	0.002236	76	1.02945	0.00203404	76	1.06645	0.00357156	76	1.03163	0.00195676	76	1.15718	0.00259848	76	1.08277	0.002701
76.3	0.927886	0.003253	76.3	1.04798	0.003181	76.3	0.945045	0.00253981	76.3	0.972386	0.001832	76.3	1.22943	0.00363698	76.3	1.0475	0.0034606	76.3	1.06107	0.002143	76.3	1.03026	0.00186066	76.3	1.06759	0.00347098	76.3	1.032	0.00187501	76.3	1.15783	0.00242502	76.3	1.08353	0.002593
76.6	0.928593	0.003157	76.6	1.04894	0.003083	76.6	0.945809	0.00246138	76.6	0.973058	0.001697	76.6	1.23039	0.00349848	76.6	1.04859	0.00306969	76.6	1.06197	0.002025	76.6	1.03091	0.00182849	76.6	1.06862	0.00337511	76.6	1.03239	0.00174448	76.6	1.15832	0.00236185	76.6	1.08423	0.002463
76.9	0.929248	0.003113	76.9	1.04983	0.003072	76.9	0.94658	0.00236766	76.9	0.973653	0.001636	76.9	1.23125	0.00343392	76.9	1.04935	0.00289613	76.9	1.06279	0.001966	76.9	1.03154	0.00174786	76.9	1.06973	0.00320498	76.9	1.03275	0.00160927	76.9	1.15882	0.00224343	76.9	1.08487	0.002409
77.2	0.929885	0.003039	77.2	1.05073	0.002997	77.2	0.947297	0.00235203	77.2	0.974183	0.001563	77.2	1.23211	0.00335688	77.2	1.04992	0.0028576	77.2	1.0636	0.001876	77.2	1.03215	0.00173431	77.2	1.07065	0.00323779	77.2	1.03303	0.00151249	77.2	1.15928	0.00215111	77.2	1.08552	0.002325
77.5	0.93047	0.003016	77.5	1.05157	0.002978	77.5	0.947948	0.0023122	77.5	0.974717	0.001509	77.5	1.23286	0.00336113	77.5	1.0505	0.00281745	77.5	1.06437	0.001839	77.5	1.03275	0.00164722	77.5	1.0716	0.00323955	77.5	1.03323	0.00144615	77.5	1.15968	0.00207555	77.5	1.0861	0.002248
77.8	0.931102	0.00296	77.8	1.05246	0.002958	77.8	0.948699	0.00225982	77.8	0.975221	0.001518	77.8	1.23365	0.00335391	77.8	1.05107	0.00270782	77.8	1.06509	0.001808	77.8	1.03331	0.00162631	77.8	1.07259	0.00313448	77.8	1.03348	0.00135686	77.8	1.16007	0.0020073	77.8	1.0867	0.002181
78.1	0.931664	0.002931	78.1	1.05327	0.002994	78.1	0.949346	0.00222347	78.1	0.975691	0.001506	78.1	1.2344	0.00334863	78.1	1.05158	0.00265956	78.1	1.06581	0.001847	78.1	1.0339	0.0015883	78.1	1.07347	0.00310113	78.1	1.03367	0.00133821	78.1	1.16047	0.00192882	78.1	1.0872	0.002161
78.4	0.932255	0.00292	78.4	1.05415	0.003043	78.4	0.949976	0.002235	78.4	0.976195	0.001444	78.4	1.23517	0.00335609	78.4	1.05208	0.00260921	78.4	1.06654	0.00181	78.4	1.03441	0.00160257	78.4	1.07433	0.00311376	78.4	1.03383	0.00128235	78.4	1.16079	0.00191815	78.4	1.08777	0.002162
78.7	0.93278	0.002967	78.7	1.05493	0.003214	78.7	0.950669	0.00218188	78.7	0.976615	0.001488	78.7	1.23592	0.00337332	78.7	1.0526	0.0025126	78.7	1.06721	0.001839	78.7	1.035	0.00153616	78.7	1.0753	0.0031056	78.7	1.03396	0.00132424	78.7	1.16112	0.00186678	78.7	1.08829	0.002152
79	0.93333	0.002963	79	1.05575	0.00329	79	0.95126	0.00223329	79	0.977067	0.001491	79	1.23667	0.0034264	79	1.05311	0.00243902	79	1.06793	0.001797	79	1.03547	0.00155883	79	1.07625	0.0030407	79	1.03406	0.00138002	79	1.1614	0.00183448	79	1.08876	0.002223
79.3	0.933879	0.002955	79.3	1.05661	0.003352	79.3	0.951932	0.00223706	79.3	0.977584	0.001469	79.3	1.23745	0.00343518	79.3	1.05352	0.0024601	79.3	1.06861	0.001809	79.3	1.03599	0.00161232	79.3	1.07708	0.00307129	79.3	1.03418	0.00141826	79.3	1.16168	0.00183069	79.3	1.08925	0.00224
79.6	0.934397	0.002961	79.6	1.05747	0.003401	79.6	0.952525	0.0022364	79.6	0.978037	0.00145	79.6	1.23819	0.00343211	79.6	1.05396	0.00236846	79.6	1.06939	0.001746	79.6	1.03654	0.00159774	79.6	1.07791	0.00310374	79.6	1.03434	0.00142085	79.6	1.16197	0.00182777	79.6	1.08973	0.002278
79.9	0.934971	0.002895	79.9	1.05842	0.003417	79.9	0.953173	0.00220019	79.9	0.978448	0.001494	79.9	1.23897	0.0034077	79.9	1.05438	0.00246366	79.9	1.07006	0.001763	79.9	1.03706	0.00157431	79.9	1.07879	0.00316538	79.9	1.03442	0.00144098	79.9	1.16227	0.00175893	79.9	1.09029	0.00219
80.2	0.935567	0.002833	80.2	1.05946	0.003333	80.2	0.953786	0.00213826	80.2	0.978934	0.001515	80.2	1.23974	0.00332	80.2	1.05475	0.00257969	80.2	1.07077	0.001827	80.2	1.03755	0.00159202	80.2	1.07975	0.00314788	80.2	1.03461	0.00135902	80.2	1.16252	0.00174807	80.2	1.0908	0.00215
80.5	0.936111	0.002806	80.5	1.06039	0.003327	80.5	0.954454	0.00211083	80.5	0.979391	0.001448	80.5	1.24057	0.00325323	80.5	1.05516	0.00269153	80.5	1.07143	0.001811	80.5	1.03806	0.0015298	80.5	1.08061	0.00309331	80.5	1.03479	0.00123213	80.5	1.16276	0.00174661	80.5	1.09137	0.002097
80.8	0.936648	0.002767	80.8	1.06134	0.003345	80.8	0.955132	0.00206361	80.8	0.979875	0.001253	80.8	1.24137	0.00319557	80.8	1.0556	0.00275557	80.8	1.07212	0.001773	80.8	1.03866	0.00142911	80.8	1.08148	0.00307686	80.8	1.03497	0.00109292	80.8	1.16303	0.00170057	80.8	1.09189	0.002034
81.1	0.937174	0.002698	81.1	1.06228	0.003239	81.1	0.955724	0.00203184	81.1	0.9803	0.001171	81.1	1.24211	0.00314126	81.1	1.0559	0.00291439	81.1	1.07281	0.001739	81.1	1.03918	0.00141024	81.1	1.08236	0.00307705	81.1	1.03514	0.00102058	81.1	1.16331	0.00161838	81.1	1.09243	0.001991
81.4	0.937651	0.002695	81.4	1.06325	0.003179	81.4	0.956317	0.0020164	81.4	0.980777	0.000969	81.4	1.24284	0.00308734	81.4	1.05646	0.00273062	81.4	1.07351	0.001697	81.4	1.03967	0.00133831	81.4	1.08333	0.00293196	81.4	1.03524	0.00107188	81.4	1.16352	0.00160821	81.4	1.09286	0.002064
81.7	0.938154	0.002677	81.7	1.06417	0.00316	81.7	0.956838	0.00204062	81.7	0.981294	0.00079	81.7	1.24349	0.00310596	81.7	1.05701	0.00256865	81.7	1.07431	0.001566	81.7	1.04019	0.0013099	81.7	1.08426	0.0028451	81.7	1.03531	0.00109383	81.7	1.16375	0.00154723	81.7	1.0933	0.002069
82	0.938656	0.002643	82	1.06509	0.003154	82	0.957465	0.00196425	82	0.981651	0.000759	82	1.24422	0.00304418	82	1.05758	0.00240337	82	1.07495	0.001579	82	1.0406	0.0013	82	1.08504	0.00289322	82	1.03531	0.00114243	82	1.16398	0.00146374	82	1.0938	0.002102
82.3	0.939136	0.002623	82.3	1.06607	0.003096	82.3	0.958072	0.00192124	82.3	0.981842	0.000782	82.3	1.24493	0.0029776	82.3	1.05812	0.00222969	82.3	1.07558	0.001548	82.3	1.04106	0.00131975	82.3	1.08588	0.00289035	82.3	1.03528	0.00116132	82.3	1.16419	0.00137825	82.3	1.09422	0.00214
82.6	0.939557	0.002604	82.6	1.06685	0.003151	82.6	0.958616	0.00193278	82.6	0.982144	0.000697	82.6	1.24559	0.00296027	82.6	1.05866	0.00211354	82.6	1.07622	0.001521	82.6	1.04155	0.00124581	82.6	1.08677	0.00283546	82.6	1.03533	0.00101026	82.6	1.16434	0.00132217	82.6	1.09469	0.002178
82.9	0.94003	0.002582	82.9	1.06773	0.003219	82.9	0.959186	0.00190758	82.9	0.982318	0.000808	82.9	1.24624	0.00297983	82.9	1.05895	0.00212821	82.9	1.07685	0.001492	82.9	1.04193	0.00127066	82.9	1.08752	0.00289819	82.9	1.03551	0.000788298	82.9	1.16453	0.00125309	82.9	1.09523	0.002152
83.2	0.940506	0.00254	83.2	1.06862	0.003291	83.2	0.959743	0.00189044	83.2	0.982566	0.000899	83.2	1.24692	0.00297497	83.2	1.05925	0.002234	83.2	1.07747	0.001512	83.2	1.04241	0.0012189	83.2	1.08832	0.00293242	83.2	1.03562	0.000524609	83.2	1.16467	0.00123285	83.2	1.09569	0.002199
83.5	0.940957	0.002494	83.5	1.06953	0.003321	83.5	0.960256	0.00189135	83.5	0.982876	0.000862	83.5	1.24755	0.00302578	83.5	1.05957	0.00224777	83.5	1.07812	0.0015	83.5	1.0428	0.00123445	83.5	1.08917	0.00282711	83.5	1.03568	0.000360656	83.5	1.16478	0.00120077	83.5	1.09623	0.002148
83.8	0.941407	0.002542	83.8	1.07042	0.003416	83.8	0.960798	0.0018355	83.8	0.983102	0.000838	83.8	1.24816	0.00303883	83.8	1.05985	0.0023557	83.8	1.07871	0.001509	83.8	1.04329	0.00118128	83.8	1.09001	0.00284146	83.8	1.03568	0.000288114	83.8	1.16486	0.00119414	83.8	1.09672	0.002259
84.1	0.9418	0.002536	84.1	1.07128	0.003495	84.1	0.961359	0.00187022	84.1	0.983277	0.000789	84.1	1.24879	0.00317012	84.1	1.06022	0.0023913	84.1	1.0793	0.001539	84.1	1.04367	0.00122391	84.1	1.09081	0.00289111	84.1	1.03551	0.000411037	84.1	1.16493	0.00120659	84.1	1.09724	0.002344
84.4	0.942239	0.002495	84.4	1.07227	0.003454	84.4	0.961892	0.00182046	84.4	0.983618	0.000609	84.4	1.24948	0.00318936	84.4	1.06053	0.00239356	84.4	1.0799	0.001574	84.4	1.04409	0.00123084	84.4	1.09166	0.00288881	84.4	1.03536	0.000532507	84.4	1.16501	0.00118761	84.4	1.09774	0.002324
84.7	0.942653	0.00259	84.7	1.07326	0.00356	84.7	0.962423	0.00182914	84.7	0.984002	0.00047	84.7	1.25015	0.00326844	84.7	1.06099	0.00229043	84.7	1.08054	0.001513	84.7	1.04448	0.00121759	84.7	1.09251	0.00284729	84.7	1.03507	0.000684924	84.7	1.16512	0.00115218	84.7	1.09827	0.00238
85	0.943034	0.002625	85	1.07422	0.003584	85	0.962937	0.00183965	85	0.984256	0.000443	85	1.25086	0.00329081	85	1.06133	0.0023043	85	1.08117	0.001478	85	1.0449	0.0012052	85	1.0932	0.00303286	85	1.03489	0.000635988	85	1.16518	0.00117581	85	1.09874	0.002414
85.3	0.943556	0.002568	85.3	1.07525	0.003576	85.3	0.963396	0.00194734	85.3	0.984446	0.00045	85.3	1.25149	0.0034457	85.3	1.06178	0.00224455	85.3	1.08177	0.001545	85.3	1.04531	0.00123378	85.3	1.09406	0.00300106	85.3	1.03478	0.000491127	85.3	1.16525	0.00118463	85.3	1.09938	0.002348
85.6	0.94394	0.002625	85.6	1.07623	0.003658	85.6	0.964009	0.00184496	85.6	0.984547	0.00047	85.6	1.25232	0.00334165	85.6	1.0622	0.00222844	85.6	1.08241	0.001501	85.6	1.04575	0.00122895	85.6	1.09494	0.00298637	85.6	1.03479	0.000324913	85.6	1.16534	0.00116853	85.6	1.10004	0.002255
85.9	0.944319	0.002696	85.9	1.07715	0.003804	85.9	0.964467	0.00191075	85.9	0.984619	0.000456	85.9	1.25303	0.00341418	85.9	1.06251	0.00229738	85.9	1.08306	0.001469	85.9	1.04618	0.00126224	85.9	1.09578	0.00299872	85.9	1.03483	0.000199361	85.9	1.1654	0.00118002	85.9	1.10051	0.002284
86.2	0.944875	0.002634	86.2	1.07831	0.003767	86.2	0.965011	0.00190304	86.2	0.984794	0.000315	86.2	1.25381	0.0033575	86.2	1.06281	0.00234355	86.2	1.08361	0.001594	86.2	1.04656	0.00128862	86.2	1.09657	0.00299051	86.2	1.03476	0.000149495	86.2	1.16545	0.00119851	86.2	1.10112	0.002251
86.5	0.945307	0.002687	86.5	1.0793	0.003925	86.5	0.96554	0.00192137	86.5	0.985007	0.000147	86.5	1.25456	0.00336403	86.5	1.06318	0.00233264	86.5	1.08419	0.001649	86.5	1.04696	0.00135176	86.5	1.09754	0.00296038	86.5	1.03451	0.000195805	86.5	1.16555	0.00115965	86.5	1.10164	0.002277
86.8	0.945745	0.002674	86.8	1.08033	0.003905	86.8	0.966161	0.00184442	86.8	0.985208	1.7e-05	86.8	1.25543	0.0031893	86.8	1.06353	0.0023219	86.8	1.08489	0.001616	86.8	1.04741	0.00129203	86.8	1.09836	0.00305607	86.8	1.03418	0.000268117	86.8	1.16563	0.00113901	86.8	1.10219	0.002322
87.1	0.946214	0.0027	87.1	1.08143	0.003999	87.1	0.96662	0.00191133	87.1	0.985339	1.48e-05	87.1	1.25609	0.00322905	87.1	1.06393	0.00230067	87.1	1.08547	0.001781	87.1	1.04785	0.00126392	87.1	1.09921	0.00307979	87.1	1.03394	0.000255471	87.1	1.1657	0.00114382	87.1	1.1027	0.002399
87.4	0.946699	0.00271	87.4	1.08257	0.004029	87.4	0.967177	0.00194148	87.4	0.98539	0	87.4	1.25692	0.00316317	87.4	1.06434	0.00226835	87.4	1.08606	0.001747	87.4	1.04833	0.00121399	87.4	1.10007	0.00309785	87.4	1.03379	0.000154861	87.4	1.16577	0.00113678	87.4	1.10322	0.002482
87.7	0.947162	0.002677	87.7	1.08367	0.003971	87.7	0.96771	0.00194779	87.7	0.985354	4.98e-05	87.7	1.25762	0.00310517	87.7	1.06472	0.00224213	87.7	1.0868	0.001665	87.7	1.04874	0.00120458	87.7	1.10085	0.00314004	87.7	1.03365	0.000178121	87.7	1.16586	0.00111779	87.7	1.10378	0.002527
88	0.947674	0.002636	88	1.0849	0.003879	88	0.968267	0.00196376	88	0.985315	0.000112	88	1.25838	0.00308871	88	1.06507	0.00229	88	1.08746	0.001687	88	1.04924	0.00117292	88	1.10177	0.00316386	88	1.03347	0.000181064	88	1.16589	0.00115725	88	1.10433	0.002701
88.3	0.948094	0.002663	88.3	1.08589	0.003978	88.3	0.968772	0.00196123	88.3	0.98532	0.000147	88.3	1.25898	0.00307645	88.3	1.0654	0.00227019	88.3	1.08812	0.001694	88.3	1.0496	0.00120209	88.3	1.10273	0.00320399	88.3	1.03325	0.000296067	88.3	1.16595	0.00115597	88.3	1.10495	0.002716
88.6	0.948602	0.002575	88.6	1.08713	0.003812	88.6	0.969332	0.00200216	88.6	0.985449	3.37e-05	88.6	1.25971	0.00309825	88.6	1.06576	0.00225837	88.6	1.08894	0.001603	88.6	1.04999	0.00125504	88.6	1.10362	0.00316327	88.6	1.03299	0.000458372	88.6	1.16602	0.00118429	88.6	1.10558	0.002734
88.9	0.949101	0.00259	88.9	1.08832	0.003815	88.9	0.969934	0.00194705	88.9	0.985478	4.29e-05	88.9	1.26043	0.00301227	88.9	1.06613	0.00222252	88.9	1.08949	0.001682	88.9	1.0504	0.00128434	88.9	1.10451	0.00313919	88.9	1.03269	0.000616536	88.9	1.16608	0.00116336	88.9	1.10622	0.002781
89.2	0.949514	0.002648	89.2	1.08934	0.00389	89.2	0.970475	0.00194907	89.2	0.985516	0.00011	89.2	1.26104	0.00308065	89.2	1.06647	0.00220848	89.2	1.0901	0.001801	89.2	1.0508	0.00130948	89.2	1.10535	0.0032083	89.2	1.03258	0.000652198	89.2	1.16613	0.00117554	89.2	1.10685	0.002788
89.5	0.949965	0.002641	89.5	1.09042	0.003881	89.5	0.971057	0.0019275	89.5	0.98557	0.000184	89.5	1.26178	0.00307082	89.5	1.06689	0.00214948	89.5	1.0908	0.001757	89.5	1.05125	0.00131428	89.5	1.10631	0.00324586	89.5	1.0324	0.000630033	89.5	1.16623	0.00117535	89.5	1.10767	0.002768
89.8	0.950425	0.002606	89.8	1.09157	0.003773	89.8	0.971558	0.00197579	89.8	0.985628	0.000275	89.8	1.26236	0.00316485	89.8	1.06719	0.00214154	89.8	1.09146	0.001727	89.8	1.05165	0.00134717	89.8	1.10733	0.00334187	89.8	1.03236	0.000495588	89.8	1.16628	0.00119073	89.8	1.10831	0.002826
90.1	0.950801	0.00267	90.1	1.09256	0.003945	90.1	0.972179	0.00199146	90.1	0.985587	0.000458	90.1	1.26312	0.0032205	90.1	1.06754	0.00208511	90.1	1.09215	0.001546	90.1	1.05212	0.00134569	90.1	1.10816	0.00332997	90.1	1.03235	0.000318393	90.1	1.1664	0.00111821	90.1	1.10896	0.002974
90.4	0.951323	0.002591	90.4	1.09375	0.003871	90.4	0.972698	0.00196511	90.4	0.985629	0.000633	90.4	1.26372	0.00330684	90.4	1.06785	0.00208915	90.4	1.09281	0.001432	90.4	1.05257	0.00129715	90.4	1.10901	0.0034711	90.4	1.03228	0.000253257	90.4	1.16643	0.00113405	90.4	1.10967	0.002927
90.7	0.951822	0.00257	90.7	1.09488	0.003916	90.7	0.973243	0.00201547	90.7	0.985769	0.000711	90.7	1.26443	0.00341542	90.7	1.06817	0.00208504	90.7	1.0936	0.001246	90.7	1.05301	0.0012498	90.7	1.10995	0.00346709	90.7	1.03223	0.000174249	90.7	1.1665	0.00116741	90.7	1.11031	0.00291
91	0.952264	0.002587	91	1.09595	0.00399	91	0.973792	0.00206675	91	0.985934	0.000791	91	1.26515	0.00358502	91	1.0685	0.00204301	91	1.09423	0.001225	91	1.05347	0.00124071	91	1.11097	0.00346531	91	1.03201	0.000289869	91	1.1666	0.00115389	91	1.1111	0.002912
91.3	0.95267	0.002628	91.3	1.09693	0.004087	91.3	0.974366	0.00205172	91.3	0.986127	0.00084	91.3	1.26587	0.00353038	91.3	1.06879	0.00205344	91.3	1.09485	0.001361	91.3	1.05392	0.00120545	91.3	1.11213	0.00327699	91.3	1.03177	0.000330927	91.3	1.16667	0.00116333	91.3	1.11183	0.002828
91.6	0.953142	0.002611	91.6	1.09818	0.004007	91.6	0.975011	0.00203756	91.6	0.98636	0.000841	91.6	1.26672	0.00356361	91.6	1.06906	0.00206625	91.6	1.09527	0.001656	91.6	1.05439	0.00116108	91.6	1.11294	0.00334655	91.6	1.03149	0.000400042	91.6	1.16668	0.00120212	91.6	1.11271	0.002727
91.9	0.953547	0.002678	91.9	1.09926	0.004172	91.9	0.97549	0.00208773	91.9	0.986665	0.000808	91.9	1.26744	0.00357571	91.9	1.06937	0.002021	91.9	1.09576	0.001893	91.9	1.05477	0.00123051	91.9	1.114	0.00329829	91.9	1.03132	0.000410887	91.9	1.16673	0.00122062	91.9	1.11335	0.002714
92.2	0.954014	0.002704	92.2	1.10046	0.004152	92.2	0.976111	0.00212622	92.2	0.986922	0.000782	92.2	1.26832	0.00357069	92.2	1.06968	0.00209237	92.2	1.09627	0.00215	92.2	1.05514	0.00124481	92.2	1.11494	0.00329011	92.2	1.03115	0.000390074	92.2	1.16686	0.00121363	92.2	1.11396	0.002832
92.5	0.954481	0.002673	92.5	1.10165	0.00416	92.5	0.976736	0.00217681	92.5	0.987207	0.000717	92.5	1.26929	0.00348926	92.5	1.06995	0.00244203	92.5	1.09687	0.002275	92.5	1.05558	0.00121462	92.5	1.11596	0.00326434	92.5	1.03111	0.000350321	92.5	1.16693	0.00121453	92.5	1.11475	0.00283
92.8	0.954949	0.002722	92.8	1.10277	0.004189	92.8	0.977287	0.00219908	92.8	0.987474	0.000704	92.8	1.26994	0.00366809	92.8	1.07026	0.00286985	92.8	1.0977	0.002189	92.8	1.05598	0.00128578	92.8	1.11684	0.00342026	92.8	1.03093	0.00042376	92.8	1.16702	0.0012467	92.8	1.11535	0.002995
93.1	0.955395	0.002735	93.1	1.1039	0.004239	93.1	0.977911	0.00215787	93.1	0.987709	0.000642	93.1	1.27083	0.0036699	93.1	1.07054	0.00301959	93.1	1.09856	0.002038	93.1	1.05638	0.00122956	93.1	1.11775	0.00340893	93.1	1.03075	0.00042061	93.1	1.16708	0.00127263	93.1	1.11608	0.002953
93.4	0.9559	0.00276	93.4	1.10523	0.004263	93.4	0.978466	0.00207363	93.4	0.987965	0.000528	93.4	1.27157	0.00360009	93.4	1.07079	0.00295257	93.4	1.0994	0.001766	93.4	1.05686	0.0012022	93.4	1.11874	0.00333207	93.4	1.0306	0.000414612	93.4	1.16717	0.0012767	93.4	1.1167	0.003008
93.7	0.956406	0.002751	93.7	1.1064	0.004309	93.7	0.979144	0.00200088	93.7	0.988183	0.000494	93.7	1.27244	0.00356884	93.7	1.07121	0.0030752	93.7	1.1003	0.001594	93.7	1.05726	0.00121876	93.7	1.11967	0.00335767	93.7	1.0304	0.000461549	93.7	1.16728	0.0012696	93.7	1.11749	0.002982
94	0.956827	0.002831	94	1.10759	0.00435	94	0.979846	0.00185366	94	0.98837	0.00047	94	1.27329	0.00354122	94	1.072	0.00285925	94	1.10109	0.001429	94	1.05765	0.00123775	94	1.12064	0.00334592	94	1.0303	0.000428857	94	1.16736	0.00129572	94	1.11827	0.002941
94.3	0.957369	0.002789	94.3	1.10876	0.004477	94.3	0.98043	0.00175463	94.3	0.988617	0.000322	94.3	1.27421	0.00338201	94.3	1.07296	0.00216543	94.3	1.10178	0.00125	94.3	1.05816	0.00109939	94.3	1.12176	0.0030905	94.3	1.03023	0.000324048	94.3	1.16749	0.00125238	94.3	1.11912	0.002757
94.6	0.957835	0.002915	94.6	1.10997	0.004742	94.6	0.980992	0.00153238	94.6	0.988758	0.000229	94.6	1.2751	0.00295036	94.6	1.07346	0.00157695	94.6	1.10241	0.000934	94.6	1.05848	0.00129864	94.6	1.12266	0.00305502	94.6	1.03005	0.000358321	94.6	1.1676	0.00122817	94.6	1.11979	0.002812
94.7	0.958015		94.7	1.11042		94.7	0.981135		94.7	0.988787		94.7	1.27531		94.7	1.07351		94.7	1.10256		94.7	1.05862		94.7	1.12295		94.7	1.02999		94.7	1.16763		94.7	1.12002

## Sheet: No TBM
WT/SL+A									variant a									variant b									variant c									variant d									variant e
Replicate #1			Replicate #2			Replicate #3			Replicate #1			Replicate #2			Replicate #3			Replicate #1			Replicate #2			Replicate #3			Replicate #1			Replicate #2			Replicate #3			Replicate #1			Replicate #2			Replicate #3			Replicate #1			Replicate #2
Temperature	Absorbance	Smoothed and Zeroed ∆A/∆T	Temperature	Absorbance	Smoothed and Zeroed ∆A/∆T	Temperature	Absorbance	Smoothed and Zeroed ∆A/∆T	Temperature	Absorbance	Smoothed and Zeroed ∆A/∆T	Temperature	Absorbance	Smoothed and Zeroed ∆A/∆T	Temperature	Absorbance	Smoothed and Zeroed ∆A/∆T	Temperature	Absorbance	Smoothed and Zeroed ∆A/∆T	Temperature	Absorbance	Smoothed and Zeroed ∆A/∆T	Temperature	Absorbance	Smoothed and Zeroed ∆A/∆T	Temperature	Absorbance	Smoothed and Zeroed ∆A/∆T	Temperature	Absorbance	Smoothed and Zeroed ∆A/∆T	Temperature	Absorbance	Smoothed and Zeroed ∆A/∆T	Temperature	Absorbance	Smoothed and Zeroed ∆A/∆T	Temperature	Absorbance	Smoothed and Zeroed ∆A/∆T	Temperature	Absorbance	Smoothed and Zeroed ∆A/∆T	Temperature	Absorbance	Smoothed and Zeroed ∆A/∆T	Temperature	Absorbance
25	0.54629	0	25	0.549284	0	25	0.515479	0.000364	25	0.618564	0.000508159	25	0.593346	0	25	0.616217	3.37977e-06	25	0.496459	0.000638	25	0.513633	0	25	0.441204	0.000365	25	0.539338	0.000157	25	0.496595	0.000308	25	0.526188	0.000623	25	0.563867	8.29965e-05	25	0.46815	0	25	0.327017	0.000444927	25	0.426277	0.000861834	25	0.336932
25.3	0.546324	5.24e-05	25.3	0.549264	0.000109	25.3	0.515603	0.000102	25.3	0.618722	0.000571254	25.3	0.593078	0.000265	25.3	0.616348	0	25.3	0.496564	0.000574	25.3	0.513474	0.000408	25.3	0.441303	0.000193	25.3	0.539312	7.27e-05	25.3	0.496494	0.000146	25.3	0.526169	0	25.3	0.563947	8.39335e-05	25.3	0.46802	0.000251	25.3	0.327392	0.000137819	25.3	0.426593	0.000900139	25.3	0.336889
25.6	0.546409	6.13e-05	25.6	0.549257	0.000249	25.6	0.515377	7.61e-05	25.6	0.618806	0.00057809	25.6	0.592984	0.000344	25.6	0.61629	0.000210232	25.6	0.496497	0.000433	25.6	0.513341	0.000539	25.6	0.441415	0.0003	25.6	0.539373	3.12e-05	25.6	0.496618	0.000323	25.6	0.526205	9.45e-05	25.6	0.564038	9.18901e-05	25.6	0.468175	0.00059	25.6	0.327491	4.53318e-05	25.6	0.426874	0.00116293	25.6	0.336962
25.9	0.546505	7.84e-05	25.9	0.549223	0.000402	25.9	0.515065	0.000282	25.9	0.618931	0.000605128	25.9	0.592959	0.00033	25.9	0.616168	0.00043078	25.9	0.496451	0	25.9	0.513419	0.000432	25.9	0.441393	0.000402	25.9	0.539487	0	25.9	0.496573	0.000979	25.9	0.526202	0.000783	25.9	0.564175	6.65297e-05	25.9	0.468307	0.000439	25.9	0.327507	1.50758e-05	25.9	0.42725	0.00108519	25.9	0.336977
26.2	0.546704	2.51e-05	26.2	0.549212	0.000563	26.2	0.514468	0.000784	26.2	0.619087	0.000666121	26.2	0.592783	0.000324	26.2	0.616065	0.000609708	26.2	0.496321	6.9e-05	26.2	0.513236	0.000476	26.2	0.441525	9.82e-05	26.2	0.539529	9.52e-05	26.2	0.496713	0.000926	26.2	0.526172	0.001254	26.2	0.564233	0.000110549	26.2	0.468073	0.000537	26.2	0.327506	0	26.2	0.427586	0.00100415	26.2	0.336963
26.5	0.546793	5.98e-05	26.5	0.549293	0.000628	26.5	0.513901	0.00151	26.5	0.619326	0.000578178	26.5	0.59288	0.000216	26.5	0.61602	0.000774282	26.5	0.496148	0.000617	26.5	0.513327	0.000311	26.5	0.44161	0	26.5	0.539519	0.000322	26.5	0.496822	0.000835	26.5	0.525872	0.001629	26.5	0.564281	0.000157179	26.5	0.468337	0.000425	26.5	0.327454	6.50826e-06	26.5	0.427708	0.00114242	26.5	0.336925
26.8	0.546906	5.77e-05	26.8	0.549437	0.000664	26.8	0.513631	0.002026	26.8	0.619579	0.000333303	26.8	0.593008	0.000154	26.8	0.616146	0.00082878	26.8	0.496158	0.000951	26.8	0.513781	9.91e-05	26.8	0.441451	0.00036	26.8	0.539366	0.000436	26.8	0.496479	0.001095	26.8	0.524917	0.00228	26.8	0.564363	0.000198588	26.8	0.468584	0.00031	26.8	0.327368	5.63668e-05	26.8	0.428082	0.00110423	26.8	0.336887
27.1	0.547004	7.41e-05	27.1	0.54964	0.000619	27.1	0.513367	0.002575	27.1	0.619673	0.00035139	27.1	0.593033	9.68e-05	27.1	0.616403	0.000682218	27.1	0.495879	0.001549	27.1	0.513845	0.000254	27.1	0.441723	0.000454	27.1	0.539365	0.000605	27.1	0.496869	0.000731	27.1	0.525095	0.002016	27.1	0.564466	0.000220716	27.1	0.469247	2.67e-05	27.1	0.327329	7.17434e-05	27.1	0.428757	0.000814942	27.1	0.336913
27.4	0.547126	0.000108	27.4	0.549836	0.000586	27.4	0.513362	0.002653	27.4	0.619839	0.000326523	27.4	0.592988	0.000172	27.4	0.616613	0.000600609	27.4	0.495183	0.00227	27.4	0.513762	0.000407	27.4	0.441856	0.000198	27.4	0.539432	0.000767	27.4	0.497807	0	27.4	0.526126	0.00135	27.4	0.564565	0.000227202	27.4	0.469153	0.000225	27.4	0.327299	0.000102247	27.4	0.429016	0.000710732	27.4	0.336981
27.7	0.547245	0.000211	27.7	0.550066	0.000523	27.7	0.513519	0.002545	27.7	0.620086	0.000176801	27.7	0.592802	0.000341	27.7	0.616778	0.000560429	27.7	0.495156	0.002168	27.7	0.513644	0.000412	27.7	0.441532	0.000535	27.7	0.539617	0.000607	27.7	0.497867	0.000257	27.7	0.526801	0.001072	27.7	0.564689	0.000240232	27.7	0.469065	0.000314	27.7	0.327276	0.000131341	27.7	0.42923	0.000565262	27.7	0.337047
28	0.547386	0.000245	28	0.550245	0.000601	28	0.514042	0.002245	28	0.620193	0.000129192	28	0.592738	0.000334	28	0.61698	0.000470144	28	0.495806	0.00172	28	0.513488	0.000432	28	0.441469	0.000734	28	0.539947	0.000507	28	0.49784	0.00054	28	0.527064	0.001043	28	0.564807	0.000248876	28	0.469162	0.000371	28	0.327234	0.000177291	28	0.429559	0.000156147	28	0.337106
28.3	0.547496	0.000292	28.3	0.550443	0.000606	28.3	0.514546	0.001892	28.3	0.620079	0.000336662	28.3	0.592774	0.000427	28.3	0.617187	0.000397869	28.3	0.496316	0.001277	28.3	0.513625	0.000519	28.3	0.44185	0.000591	28.3	0.539965	0.000478	28.3	0.497887	0.000546	28.3	0.527086	0.001233	28.3	0.564951	0.00021358	28.3	0.469235	0.00051	28.3	0.327223	0.00023377	28.3	0.429876	0	28.3	0.337187
28.6	0.547619	0.000342	28.6	0.550578	0.000616	28.6	0.515105	0.001635	28.6	0.620201	0.000484661	28.6	0.592712	0.000509	28.6	0.617225	0.000432389	28.6	0.496934	0.000993	28.6	0.513921	0.000346	28.6	0.442264	0.000331	28.6	0.540218	0.000629	28.6	0.497731	0.000674	28.6	0.526867	0.001412	28.6	0.565087	0.000215251	28.6	0.469473	0.000481	28.6	0.327206	0.000301422	28.6	0.430117	0.000139742	28.6	0.337268
28.9	0.547792	0.000389	28.9	0.550724	0.000644	28.9	0.515217	0.001819	28.9	0.620328	0.000493417	28.9	0.59278	0.000482	28.9	0.617312	0.000490557	28.9	0.497321	0.000731	28.9	0.514067	0.000316	28.9	0.442012	0.000569	28.9	0.540528	0.000593	28.9	0.497573	0.00107	28.9	0.526899	0.001557	28.9	0.565195	0.000191969	28.9	0.469678	0.000651	28.9	0.327222	0.000374059	28.9	0.43022	0.000208881	28.9	0.33734
29.2	0.548065	0.00034	29.2	0.55086	0.000698	29.2	0.515211	0.002018	29.2	0.620351	0.000447492	29.2	0.592848	0.000427	29.2	0.617417	0.000564563	29.2	0.497141	0.000896	29.2	0.513957	0.000385	29.2	0.442194	0.000624	29.2	0.540472	0.000781	29.2	0.498018	0.000911	29.2	0.527157	0.001443	29.2	0.565339	0.000139989	29.2	0.469722	0.000773	29.2	0.327243	0.000466523	29.2	0.430216	0.000357883	29.2	0.337428
29.5	0.548258	0.000336	29.5	0.551155	0.000703	29.5	0.515285	0.002502	29.5	0.620387	0.000482837	29.5	0.592773	0.000513	29.5	0.617483	0.000645285	29.5	0.497117	0.000996	29.5	0.513831	0.000535	29.5	0.44243	0.000624	29.5	0.540652	0.000868	29.5	0.498416	0.00076	29.5	0.527378	0.001398	29.5	0.565471	5.8098e-05	29.5	0.469906	0.000706	29.5	0.32727	0.000564602	29.5	0.429932	0.000724017	29.5	0.337522
29.8	0.548437	0.000392	29.8	0.551361	0.00069	29.8	0.51526	0.002721	29.8	0.620584	0.000451634	29.8	0.592948	0.000578	29.8	0.617582	0.000659718	29.8	0.496963	0.001452	29.8	0.514098	0.00049	29.8	0.442596	0.000615	29.8	0.540627	0.000964	29.8	0.498471	0.000708	29.8	0.527684	0.001353	29.8	0.565561	1.21629e-05	29.8	0.470187	0.00078	29.8	0.327343	0.000629402	29.8	0.430014	0.000569552	29.8	0.337597
30.1	0.548635	0.000427	30.1	0.551512	0.000733	30.1	0.515433	0.002372	30.1	0.620928	0.000343713	30.1	0.59301	0.000673	30.1	0.617671	0.000667649	30.1	0.497155	0.001334	30.1	0.514136	0.000719	30.1	0.442619	0.000745	30.1	0.541106	0.000723	30.1	0.498507	0.000838	30.1	0.527734	0.001535	30.1	0.5657	0	30.1	0.470381	0.001022	30.1	0.327428	0.000712384	30.1	0.430465	0.000230801	30.1	0.337674
30.4	0.548879	0.000402	30.4	0.5517	0.000775	30.4	0.515821	0.002175	30.4	0.621069	0.000256482	30.4	0.593037	0.00076	30.4	0.617845	0.00057053	30.4	0.497149	0.001472	30.4	0.514236	0.000661	30.4	0.442725	0.000791	30.4	0.541362	0.000518	30.4	0.498943	0.000725	30.4	0.527983	0.00153	30.4	0.565774	4.68429e-05	30.4	0.470842	0.000803	30.4	0.327553	0.000856671	30.4	0.430672	0.000164439	30.4	0.337794
30.7	0.549079	0.000412	30.7	0.551917	0.000795	30.7	0.516114	0.002076	30.7	0.621022	0.000424735	30.7	0.593022	0.000831	30.7	0.618061	0.000494043	30.7	0.497217	0.001541	30.7	0.514229	0.00112	30.7	0.442989	0.000645	30.7	0.541589	0.000796	30.7	0.49915	0.000709	30.7	0.52807	0.001619	30.7	0.565839	0.000127053	30.7	0.471068	0.000891	30.7	0.327712	0.000920846	30.7	0.430891	0.000192668	30.7	0.337956
31	0.549266	0.000437	31	0.552219	0.000839	31	0.516913	0.001841	31	0.621111	0.000544794	31	0.593076	0.000882	31	0.618249	0.000482932	31	0.497344	0.00154	31	0.514328	0.000869	31	0.443225	0.000625	31	0.541899	0.000696	31	0.499322	0.000699	31	0.528223	0.001624	31	0.565848	0.000321053	31	0.471153	0.001051	31	0.327886	0.00106191	31	0.431156	0.000271611	31	0.33808
31.3	0.549529	0.000464	31.3	0.552406	0.000866	31.3	0.517217	0.002068	31.3	0.621261	0.000480661	31.3	0.593349	0.000871	31.3	0.618369	0.000510102	31.3	0.497874	0.001271	31.3	0.514528	0.000992	31.3	0.443377	0.000579	31.3	0.542018	0.000734	31.3	0.499299	0.000896	31.3	0.528461	0.001618	31.3	0.56587	0.000474204	31.3	0.471544	0.000925	31.3	0.328057	0.00114709	31.3	0.431007	0.000517679	31.3	0.338107
31.6	0.549778	0.000498	31.6	0.552621	0.000875	31.6	0.516866	0.002607	31.6	0.621443	0.000333436	31.6	0.593553	0.000769	31.6	0.618471	0.000555412	31.6	0.497889	0.001426	31.6	0.514908	0.001099	31.6	0.443596	0.000435	31.6	0.542136	0.000834	31.6	0.49953	0.00097	31.6	0.528785	0.00159	31.6	0.56599	0.000707095	31.6	0.4721	0.000805	31.6	0.328267	0.000873472	31.6	0.430949	0.000680157	31.6	0.338249
31.9	0.549986	0.000537	31.9	0.552871	0.00079	31.9	0.516959	0.002374	31.9	0.621453	0.000504936	31.9	0.593712	0.000718	31.9	0.618499	0.000634982	31.9	0.498089	0.001451	31.9	0.514923	0.000798	31.9	0.443771	0.000492	31.9	0.542084	0.001127	31.9	0.499796	0.000892	31.9	0.529027	0.001648	31.9	0.566134	0.00086183	31.9	0.472233	0.00112	31.9	0.328608	0.000588067	31.9	0.431057	0.000627313	31.9	0.338498
32.2	0.5502	0.00057	32.2	0.553119	0.000934	32.2	0.517103	0.002432	32.2	0.621659	0.000383704	32.2	0.593802	0.000642	32.2	0.618601	0.000724124	32.2	0.498261	0.001489	32.2	0.515604	0.000181	32.2	0.443816	0.000681	32.2	0.542727	0.000746	32.2	0.499979	0.000922	32.2	0.529248	0.001694	32.2	0.56632	0.00103733	32.2	0.472592	0.000993	32.2	0.328863	0.000584527	32.2	0.431318	0.000605789	32.2	0.338647
32.5	0.550425	0.000589	32.5	0.553486	0.000848	32.5	0.51755	0.002289	32.5	0.621929	0.000530991	32.5	0.593933	0.000693	32.5	0.618771	0.000601364	32.5	0.498386	0.001546	32.5	0.515326	0.000479	32.5	0.444023	0.000721	32.5	0.542888	0.0009	32.5	0.500136	0.00092	32.5	0.529407	0.00179	32.5	0.56662	0.00105412	32.5	0.472917	0.000933	32.5	0.329249	0.000423607	32.5	0.431702	0.000590521	32.5	0.338833
32.8	0.550729	0.000589	32.8	0.553714	0.00088	32.8	0.518194	0.002243	32.8	0.621982	0.000474669	32.8	0.594189	0.000622	32.8	0.618932	0.000661833	32.8	0.498512	0.001584	32.8	0.515711	0.000427	32.8	0.444104	0.000836	32.8	0.543064	0.000928	32.8	0.50041	0.000951	32.8	0.529637	0.001734	32.8	0.566871	0.00104436	32.8	0.473118	0.001119	32.8	0.329547	0.000305971	32.8	0.431922	0.000691599	32.8	0.339075
33.1	0.551029	0.000594	33.1	0.553944	0.000945	33.1	0.518651	0.002152	33.1	0.621943	0.000686078	33.1	0.594241	0.000718	33.1	0.619102	0.000653988	33.1	0.49876	0.001389	33.1	0.516252	0.000105	33.1	0.444108	0.001058	33.1	0.543331	0.000925	33.1	0.50075	0.000923	33.1	0.529918	0.001681	33.1	0.567341	0.000901118	33.1	0.473494	0.00111	33.1	0.329347	0.000532428	33.1	0.432108	0.000767879	33.1	0.339274
33.4	0.551295	0.000632	33.4	0.554065	0.001105	33.4	0.518394	0.002407	33.4	0.622211	0.000573122	33.4	0.594323	0.000834	33.4	0.61925	0.00063801	33.4	0.498997	0.001431	33.4	0.515814	0.000626	33.4	0.444369	0.001086	33.4	0.543719	0.000832	33.4	0.500899	0.000977	33.4	0.530248	0.001802	33.4	0.567717	0.00077929	33.4	0.474099	0.000895	33.4	0.32926	0.000629628	33.4	0.432136	0.00067201	33.4	0.339509
33.7	0.551559	0.000683	33.7	0.55453	0.000967	33.7	0.518626	0.002368	33.7	0.622235	0.000618271	33.7	0.594298	0.001168	33.7	0.619485	0.00063429	33.7	0.499227	0.001585	33.7	0.515571	0.001501	33.7	0.444697	0.000955	33.7	0.543791	0.001035	33.7	0.501127	0.001026	33.7	0.530538	0.001708	33.7	0.568166	0.000664601	33.7	0.474268	0.001229	33.7	0.32951	0.000583083	33.7	0.432365	0.0007701	33.7	0.339781
34	0.551812	0.00071	34	0.554768	0.001071	34	0.51886	0.002385	34	0.622725	0.000445626	34	0.594506	0.000915	34	0.619472	0.000755398	34	0.499437	0.001575	34	0.51574	0.000937	34	0.444964	0.0011	34	0.544183	0.000923	34	0.501281	0.001068	34	0.530841	0.00165	34	0.568491	0.000607297	34	0.474502	0.001342	34	0.329654	0.000587946	34	0.432726	0.000669261	34	0.34
34.3	0.552116	0.00074	34.3	0.555043	0.001057	34.3	0.519434	0.002332	34.3	0.622694	0.000458896	34.3	0.594656	0.000913	34.3	0.619723	0.000642806	34.3	0.499621	0.001548	34.3	0.516047	0.000872	34.3	0.445218	0.001108	34.3	0.544401	0.001046	34.3	0.501602	0.000978	34.3	0.530987	0.001733	34.3	0.568728	0.000622904	34.3	0.474983	0.001322	34.3	0.329776	0.00067505	34.3	0.433097	0.000596599	34.3	0.340221
34.6	0.552423	0.00077	34.6	0.55537	0.001125	34.6	0.519754	0.002322	34.6	0.622972	0.000561234	34.6	0.594852	0.00106	34.6	0.619881	0.000637047	34.6	0.499576	0.001693	34.6	0.516105	0.001068	34.6	0.445554	0.001012	34.6	0.544664	0.001053	34.6	0.5019	0.000986	34.6	0.531189	0.001806	34.6	0.568983	0.00062462	34.6	0.475346	0.001232	34.6	0.329915	0.000693361	34.6	0.433398	0.000562889	34.6	0.340381
34.9	0.552747	0.000782	34.9	0.555732	0.001143	34.9	0.519879	0.002412	34.9	0.62307	0.000555318	34.9	0.595108	0.000801	34.9	0.620005	0.000682915	34.9	0.499876	0.001827	34.9	0.516448	0.000822	34.9	0.445857	0.000826	34.9	0.544912	0.001191	34.9	0.50213	0.001112	34.9	0.531699	0.001728	34.9	0.569176	0.000743145	34.9	0.475628	0.00133	34.9	0.329974	0.000750099	34.9	0.433282	0.00083467	34.9	0.340539
35.2	0.553087	0.000843	35.2	0.55599	0.00118	35.2	0.520053	0.002464	35.2	0.623162	0.000595961	35.2	0.595584	0.000657	35.2	0.620234	0.000633987	35.2	0.500337	0.001651	35.2	0.517518	0.000251	35.2	0.445989	0.001291	35.2	0.545288	0.000944	35.2	0.502432	0.001017	35.2	0.531848	0.00175	35.2	0.569453	0.00081929	35.2	0.476298	0.001112	35.2	0.330154	0.000717809	35.2	0.433659	0.000696268	35.2	0.340787
35.5	0.553381	0.000893	35.5	0.556384	0.001199	35.5	0.520313	0.002639	35.5	0.623394	0.000535515	35.5	0.595412	0.001109	35.5	0.620403	0.00063317	35.5	0.500533	0.001698	35.5	0.51684	0.000844	35.5	0.446473	0.001042	35.5	0.545512	0.001207	35.5	0.502648	0.001094	35.5	0.532065	0.00182	35.5	0.569692	0.000835885	35.5	0.476703	0.001201	35.5	0.330306	0.000723181	35.5	0.433868	0.000760146	35.5	0.340834
35.8	0.553729	0.000872	35.8	0.556638	0.001265	35.8	0.520806	0.002497	35.8	0.623383	0.000715378	35.8	0.59556	0.000936	35.8	0.620486	0.000740427	35.8	0.500676	0.001711	35.8	0.51705	0.000936	35.8	0.44674	0.001016	35.8	0.545915	0.00099	35.8	0.502834	0.001219	35.8	0.532335	0.001894	35.8	0.569952	0.000911417	35.8	0.477153	0.0013	35.8	0.330558	0.000668367	35.8	0.43413	0.000774533	35.8	0.341076
36.1	0.554082	0.000901	36.1	0.557067	0.001242	36.1	0.521113	0.002563	36.1	0.623814	0.000630299	36.1	0.595976	0.000795	36.1	0.620635	0.000742739	36.1	0.500847	0.001897	36.1	0.517401	0.00122	36.1	0.446931	0.001279	36.1	0.546189	0.001	36.1	0.503145	0.001261	36.1	0.532647	0.001926	36.1	0.57021	0.000946156	36.1	0.47738	0.001497	36.1	0.330725	0.000685102	36.1	0.43438	0.000783064	36.1	0.341176
36.4	0.554424	0.000987	36.4	0.557455	0.001212	36.4	0.521373	0.002473	36.4	0.623903	0.00077211	36.4	0.595844	0.000981	36.4	0.620827	0.0010115	36.4	0.501348	0.001731	36.4	0.517376	0.000944	36.4	0.446956	0.001388	36.4	0.546644	0.001083	36.4	0.503563	0.001135	36.4	0.53304	0.001917	36.4	0.570581	0.000990113	36.4	0.47781	0.001335	36.4	0.330869	0.000665163	36.4	0.434672	0.000745029	36.4	0.341432
36.7	0.554856	0.000928	36.7	0.55777	0.001301	36.7	0.521624	0.002636	36.7	0.624056	0.00077736	36.7	0.596103	0.000961	36.7	0.620983	0.000842109	36.7	0.501546	0.001753	36.7	0.517589	0.001223	36.7	0.447785	0.001106	36.7	0.546649	0.001269	36.7	0.503723	0.001222	36.7	0.533221	0.001973	36.7	0.570972	0.000956852	36.7	0.478154	0.001441	36.7	0.331001	0.000670749	36.7	0.434841	0.000791235	36.7	0.341686
37	0.555224	0.000983	37	0.558192	0.001255	37	0.522147	0.002463	37	0.624197	0.000851706	37	0.59661	0.00075	37	0.621151	0.000788575	37	0.501812	0.001864	37	0.5178	0.000915	37	0.447896	0.001419	37	0.547267	0.001112	37	0.504056	0.001259	37	0.533543	0.002027	37	0.571236	0.00107448	37	0.478691	0.001541	37	0.33116	0.000733094	37	0.435146	0.000824299	37	0.341882
37.3	0.555541	0.001063	37.3	0.558545	0.001311	37.3	0.522428	0.002561	37.3	0.624456	0.000935737	37.3	0.596497	0.000878	37.3	0.621394	0.000744266	37.3	0.501975	0.002028	37.3	0.518149	0.001132	37.3	0.448122	0.001427	37.3	0.547345	0.001242	37.3	0.504427	0.001278	37.3	0.533924	0.002029	37.3	0.57161	0.00105741	37.3	0.479289	0.001227	37.3	0.331331	0.000800324	37.3	0.43543	0.000810372	37.3	0.342152
37.6	0.555937	0.001102	37.6	0.558939	0.001368	37.6	0.522833	0.00248	37.6	0.62476	0.000761525	37.6	0.596703	0.000955	37.6	0.621547	0.000797394	37.6	0.502425	0.001925	37.6	0.518927	0.000546	37.6	0.448709	0.001215	37.6	0.547634	0.00129	37.6	0.504802	0.001259	37.6	0.534285	0.002012	37.6	0.571919	0.00114326	37.6	0.479813	0.001369	37.6	0.331522	0.000759491	37.6	0.435693	0.000755835	37.6	0.342393
37.9	0.556408	0.001094	37.9	0.559284	0.001423	37.9	0.522957	0.002697	37.9	0.625062	0.00083233	37.9	0.596849	0.001042	37.9	0.622143	0.000706736	37.9	0.502676	0.002007	37.9	0.518486	0.001089	37.9	0.448897	0.001393	37.9	0.548214	0.001268	37.9	0.505031	0.001402	37.9	0.534664	0.002126	37.9	0.572356	0.00111661	37.9	0.479998	0.001431	37.9	0.331636	0.000810175	37.9	0.435928	0.000752227	37.9	0.342691
38.2	0.556751	0.001151	38.2	0.559731	0.001419	38.2	0.523453	0.002602	38.2	0.625222	0.000844037	38.2	0.597078	0.000991	38.2	0.622044	0.00100603	38.2	0.502909	0.002177	38.2	0.519118	0.001365	38.2	0.449303	0.001262	38.2	0.548498	0.001335	38.2	0.505322	0.001457	38.2	0.534929	0.00217	38.2	0.572698	0.00120769	38.2	0.480501	0.001426	38.2	0.331776	0.000874779	38.2	0.436166	0.00077534	38.2	0.342899
38.5	0.557203	0.001204	38.5	0.560083	0.001484	38.5	0.523718	0.002617	38.5	0.625474	0.000890563	38.5	0.597269	0.001117	38.5	0.622131	0.000903533	38.5	0.50334	0.00213	38.5	0.518867	0.001311	38.5	0.449883	0.001365	38.5	0.54888	0.001302	38.5	0.50571	0.001515	38.5	0.535332	0.002194	38.5	0.573138	0.001166	38.5	0.481189	0.001441	38.5	0.33203	0.000852312	38.5	0.436521	0.000719219	38.5	0.343113
38.8	0.557639	0.00126	38.8	0.56052	0.001517	38.8	0.524144	0.002672	38.8	0.625859	0.000737557	38.8	0.597348	0.001225	38.8	0.622309	0.000852059	38.8	0.503748	0.002174	38.8	0.519543	0.001064	38.8	0.450121	0.00153	38.8	0.549152	0.001422	38.8	0.50611	0.001601	38.8	0.535716	0.002193	38.8	0.573486	0.00126541	38.8	0.481316	0.00193	38.8	0.332301	0.000823448	38.8	0.436784	0.000708905	38.8	0.34341
39.1	0.558093	0.001243	39.1	0.561001	0.001528	39.1	0.524428	0.002773	39.1	0.625902	0.000918159	39.1	0.597669	0.001313	39.1	0.622541	0.000970336	39.1	0.504046	0.002277	39.1	0.519441	0.001498	39.1	0.450391	0.001743	39.1	0.549514	0.001607	39.1	0.506457	0.001704	39.1	0.536051	0.002318	39.1	0.573924	0.00130275	39.1	0.482054	0.00171	39.1	0.332431	0.000860669	39.1	0.436965	0.000922064	39.1	0.34372
39.4	0.558553	0.001322	39.4	0.561428	0.001559	39.4	0.524877	0.002736	39.4	0.62631	0.000848021	39.4	0.597945	0.001178	39.4	0.623001	0.00090553	39.4	0.504418	0.002322	39.4	0.519814	0.001312	39.4	0.450845	0.001741	39.4	0.550061	0.001513	39.4	0.506899	0.001697	39.4	0.536602	0.002268	39.4	0.574321	0.00138515	39.4	0.482332	0.001753	39.4	0.332621	0.000908517	39.4	0.437194	0.000893004	39.4	0.343942
39.7	0.558981	0.001358	39.7	0.561869	0.001639	39.7	0.525232	0.002794	39.7	0.626488	0.000941437	39.7	0.598099	0.0013	39.7	0.623352	0.000716067	39.7	0.504907	0.002311	39.7	0.52086	0.00075	39.7	0.451056	0.001729	39.7	0.550445	0.00159	39.7	0.507272	0.001823	39.7	0.536932	0.002374	39.7	0.574799	0.00137868	39.7	0.482827	0.001796	39.7	0.332858	0.000926406	39.7	0.437467	0.00092113	39.7	0.344227
40	0.559513	0.001428	40	0.562318	0.001669	40	0.525519	0.002927	40	0.62681	0.000930754	40	0.598479	0.001178	40	0.623285	0.000854113	40	0.505267	0.002426	40	0.520529	0.001351	40	0.451791	0.001653	40	0.550777	0.001763	40	0.507749	0.001812	40	0.537371	0.0024	40	0.575177	0.00151118	40	0.483538	0.001547	40	0.333078	0.000960763	40	0.437738	0.00103463	40	0.344565
40.3	0.560032	0.001498	40.3	0.562805	0.001731	40.3	0.526027	0.002858	40.3	0.626966	0.00104261	40.3	0.598719	0.001356	40.3	0.623385	0.00106259	40.3	0.505741	0.002488	40.3	0.520833	0.001661	40.3	0.452275	0.00163	40.3	0.55123	0.001768	40.3	0.508277	0.00185	40.3	0.537754	0.002583	40.3	0.575674	0.00153734	40.3	0.484398	0.001492	40.3	0.333306	0.00100399	40.3	0.437985	0.00104831	40.3	0.34485
40.6	0.560461	0.001588	40.6	0.563302	0.001802	40.6	0.526463	0.00295	40.6	0.627279	0.0010423	40.6	0.599173	0.001185	40.6	0.623795	0.00101424	40.6	0.506193	0.002577	40.6	0.521383	0.001479	40.6	0.452865	0.001636	40.6	0.55187	0.001725	40.6	0.508778	0.001969	40.6	0.538276	0.002581	40.6	0.576169	0.00155362	40.6	0.484806	0.001484	40.6	0.333492	0.00106581	40.6	0.438486	0.000946968	40.6	0.345214
40.9	0.561039	0.001634	40.9	0.563775	0.001892	40.9	0.526856	0.003082	40.9	0.627582	0.00106064	40.9	0.599246	0.001458	40.9	0.624157	0.000856393	40.9	0.506633	0.002674	40.9	0.521477	0.001636	40.9	0.453316	0.001714	40.9	0.552276	0.001791	40.9	0.50921	0.002069	40.9	0.538753	0.002534	40.9	0.576689	0.00163104	40.9	0.485148	0.001781	40.9	0.333754	0.00108089	40.9	0.438672	0.00111306	40.9	0.345532
41.2	0.561521	0.001795	41.2	0.564337	0.001949	41.2	0.527298	0.003042	41.2	0.6279	0.000999059	41.2	0.599583	0.001428	41.2	0.624224	0.000958834	41.2	0.507106	0.002753	41.2	0.52168	0.00177	41.2	0.453508	0.001961	41.2	0.552775	0.001868	41.2	0.509772	0.002206	41.2	0.539242	0.002632	41.2	0.577158	0.0016901	41.2	0.485708	0.001769	41.2	0.334018	0.00111564	41.2	0.438987	0.0012089	41.2	0.345855
41.5	0.562158	0.001863	41.5	0.564831	0.002138	41.5	0.527785	0.003061	41.5	0.628206	0.00104708	41.5	0.59978	0.001613	41.5	0.624364	0.00112926	41.5	0.507638	0.002796	41.5	0.52225	0.001547	41.5	0.454129	0.001837	41.5	0.553367	0.00197	41.5	0.510232	0.002397	41.5	0.53972	0.002757	41.5	0.577734	0.00165551	41.5	0.486045	0.001881	41.5	0.334289	0.00113657	41.5	0.439428	0.00129456	41.5	0.346206
41.8	0.562783	0.001937	41.8	0.565411	0.002183	41.8	0.52819	0.003213	41.8	0.62853	0.000974161	41.8	0.600287	0.001571	41.8	0.624777	0.00106592	41.8	0.508206	0.002869	41.8	0.52302	0.001459	41.8	0.45458	0.002013	41.8	0.553827	0.002011	41.8	0.510817	0.002538	41.8	0.540377	0.00282	41.8	0.57827	0.00173468	41.8	0.486824	0.002066	41.8	0.334582	0.00119698	41.8	0.439696	0.00154074	41.8	0.346518
42.1	0.563346	0.002138	42.1	0.566015	0.002371	42.1	0.528763	0.003206	42.1	0.628843	0.00100562	42.1	0.600484	0.001436	42.1	0.625114	0.00101552	42.1	0.508791	0.002889	42.1	0.523296	0.001319	42.1	0.455179	0.002215	42.1	0.554403	0.00159	42.1	0.511498	0.002643	42.1	0.540896	0.002837	42.1	0.578789	0.00188142	42.1	0.487218	0.001711	42.1	0.33486	0.00120894	42.1	0.440045	0.00167515	42.1	0.34693
42.4	0.563993	0.002318	42.4	0.566622	0.002572	42.4	0.529355	0.003255	42.4	0.629173	0.00100668	42.4	0.600967	0.001471	42.4	0.62524	0.00105809	42.4	0.509377	0.002972	42.4	0.523625	0.001539	42.4	0.455747	0.001824	42.4	0.554907	0.002111	42.4	0.51208	0.002795	42.4	0.541302	0.003011	42.4	0.579426	0.00184577	42.4	0.488007	0.001675	42.4	0.335145	0.00124912	42.4	0.44048	0.0018452	42.4	0.347254
42.7	0.564716	0.0025	42.7	0.56727	0.00273	42.7	0.529736	0.003433	42.7	0.629399	0.00110066	42.7	0.601259	0.001622	42.7	0.62546	0.00107413	42.7	0.509967	0.002995	42.7	0.524029	0.001609	42.7	0.456308	0.001868	42.7	0.555521	0.00227	42.7	0.512847	0.00295	42.7	0.541938	0.00315	42.7	0.579983	0.00192932	42.7	0.488549	0.001679	42.7	0.335461	0.00131766	42.7	0.440939	0.00191995	42.7	0.347715
43	0.565455	0.002686	43	0.568048	0.002919	43	0.530252	0.003571	43	0.629777	0.00100488	43	0.601733	0.001642	43	0.625856	0.00101734	43	0.510565	0.003079	43	0.524266	0.001758	43	0.456743	0.002065	43	0.556268	0.002347	43	0.513593	0.003134	43	0.542604	0.003196	43	0.580508	0.00203512	43	0.489054	0.001857	43	0.335763	0.0013368	43	0.441508	0.00191144	43	0.348171
43.3	0.566192	0.003017	43.3	0.568694	0.003251	43.3	0.530884	0.003659	43.3	0.629991	0.00113709	43.3	0.602177	0.001556	43.3	0.626174	0.00105236	43.3	0.511242	0.003084	43.3	0.524904	0.00152	43.3	0.457458	0.001969	43.3	0.556789	0.002586	43.3	0.514391	0.003395	43.3	0.543356	0.003294	43.3	0.581163	0.00207846	43.3	0.49011	0.00152	43.3	0.336147	0.00134402	43.3	0.442145	0.00180948	43.3	0.348564
43.6	0.567057	0.003359	43.6	0.569581	0.003468	43.6	0.531447	0.003816	43.6	0.630351	0.00122366	43.6	0.602172	0.001761	43.6	0.626435	0.00121337	43.6	0.511857	0.003191	43.6	0.52497	0.001902	43.6	0.45836	0.002037	43.6	0.556732	0.003252	43.6	0.515228	0.00367	43.6	0.5439	0.003548	43.6	0.581902	0.00206124	43.6	0.489971	0.001987	43.6	0.336444	0.0014403	43.6	0.442696	0.00185743	43.6	0.349001
43.9	0.567974	0.003749	43.9	0.570489	0.003819	43.9	0.532113	0.003946	43.9	0.630683	0.00120641	43.9	0.602707	0.001765	43.9	0.626625	0.00122966	43.9	0.512567	0.003211	43.9	0.525628	0.00173	43.9	0.458341	0.002053	43.9	0.558018	0.003063	43.9	0.516038	0.003983	43.9	0.544566	0.003692	43.9	0.582485	0.00215276	43.9	0.490706	0.001982	43.9	0.336789	0.00150879	43.9	0.443386	0.00194389	43.9	0.3495
44.2	0.568969	0.004125	44.2	0.571376	0.004302	44.2	0.532761	0.004144	44.2	0.63105	0.00122509	44.2	0.603226	0.001816	44.2	0.626869	0.00126685	44.2	0.513191	0.003262	44.2	0.526137	0.001713	44.2	0.458969	0.002219	44.2	0.558872	0.003162	44.2	0.517037	0.004224	44.2	0.545411	0.00379	44.2	0.583167	0.00218995	44.2	0.491254	0.002083	44.2	0.337207	0.00150631	44.2	0.443957	0.00227222	44.2	0.34996
44.5	0.569988	0.004657	44.5	0.572435	0.004758	44.5	0.533483	0.004284	44.5	0.631284	0.00142047	44.5	0.60373	0.001806	44.5	0.62718	0.00135286	44.5	0.513915	0.003274	44.5	0.526597	0.001692	44.5	0.4597	0.001988	44.5	0.559734	0.003221	44.5	0.51806	0.004531	44.5	0.546146	0.003998	44.5	0.58385	0.00221381	44.5	0.492026	0.001939	44.5	0.337538	0.00153499	44.5	0.444513	0.00284944	44.5	0.350479
44.8	0.571221	0.005316	44.8	0.57358	0.005376	44.8	0.534248	0.004501	44.8	0.631696	0.00145272	44.8	0.604046	0.001964	44.8	0.62755	0.00136578	44.8	0.5146	0.003306	44.8	0.526879	0.001902	44.8	0.460272	0.002061	44.8	0.560613	0.003545	44.8	0.519249	0.004893	44.8	0.547046	0.004197	44.8	0.58457	0.00230289	44.8	0.492576	0.002016	44.8	0.337933	0.00159025	44.8	0.444998	0.00360711	44.8	0.351186
45.1	0.572599	0.005908	45.1	0.574792	0.005988	45.1	0.535046	0.004756	45.1	0.632187	0.00135153	45.1	0.604348	0.00208	45.1	0.628053	0.00131593	45.1	0.515376	0.003327	45.1	0.527517	0.001688	45.1	0.461275	0.001851	45.1	0.561555	0.003706	45.1	0.520498	0.005206	45.1	0.547971	0.004381	45.1	0.585284	0.0023294	45.1	0.493139	0.002199	45.1	0.338374	0.0015827	45.1	0.44562	0.00426841	45.1	0.351823
45.4	0.574101	0.006526	45.4	0.576226	0.006583	45.4	0.535907	0.005069	45.4	0.632493	0.0015625	45.4	0.604888	0.002095	45.4	0.628267	0.0014505	45.4	0.516116	0.00327	45.4	0.527918	0.002101	45.4	0.461281	0.00216	45.4	0.562558	0.003891	45.4	0.521778	0.005446	45.4	0.548853	0.004586	45.4	0.586004	0.00238843	45.4	0.493866	0.00203	45.4	0.338821	0.00161235	45.4	0.44644	0.00508752	45.4	0.352482
45.7	0.57566	0.007476	45.7	0.577838	0.007379	45.7	0.536853	0.005405	45.7	0.632888	0.0015896	45.7	0.605484	0.002057	45.7	0.628568	0.00153534	45.7	0.516816	0.003377	45.7	0.528402	0.002034	45.7	0.462156	0.001881	45.7	0.56356	0.004119	45.7	0.523138	0.006072	45.7	0.549845	0.005038	45.7	0.586742	0.00247878	45.7	0.494565	0.002036	45.7	0.339236	0.00170129	45.7	0.447503	0.0061464	45.7	0.353178
46	0.577478	0.00834	46	0.579582	0.008302	46	0.537785	0.005766	46	0.633415	0.00157794	46	0.605973	0.002289	46	0.629007	0.00153562	46	0.517558	0.003402	46	0.528829	0.002138	46	0.46254	0.002188	46	0.564509	0.004576	46	0.524622	0.006526	46	0.550892	0.005322	46	0.587461	0.00258849	46	0.495122	0.002224	46	0.339611	0.00179086	46	0.448925	0.00709969	46	0.353804
46.3	0.579698	0.009181	46.3	0.581653	0.009147	46.3	0.538875	0.006169	46.3	0.633876	0.00163022	46.3	0.606526	0.002221	46.3	0.629397	0.00160458	46.3	0.51829	0.003452	46.3	0.529428	0.002062	46.3	0.463221	0.002183	46.3	0.565876	0.004885	46.3	0.526355	0.006692	46.3	0.55209	0.005511	46.3	0.588315	0.00255939	46.3	0.495788	0.002166	46.3	0.340088	0.00178716	46.3	0.450546	0.00739846	46.3	0.354509
46.6	0.581964	0.010313	46.6	0.583784	0.010089	46.6	0.540056	0.006753	46.6	0.634214	0.00169921	46.6	0.607002	0.002246	46.6	0.629825	0.00160136	46.6	0.519098	0.003466	46.6	0.529743	0.002207	46.6	0.46391	0.002239	46.6	0.567059	0.005241	46.6	0.528072	0.007106	46.6	0.553291	0.005919	46.6	0.589068	0.00265705	46.6	0.496625	0.002197	46.6	0.340518	0.00187939	46.6	0.452161	0.00742909	46.6	0.355118
46.9	0.584393	0.011551	46.9	0.586111	0.011581	46.9	0.541386	0.007204	46.9	0.634836	0.00166714	46.9	0.607564	0.002286	46.9	0.630241	0.00172207	46.9	0.519753	0.003575	46.9	0.530764	0.001828	46.9	0.46438	0.002527	46.9	0.568339	0.005648	46.9	0.529712	0.007635	46.9	0.554481	0.006347	46.9	0.589877	0.00267945	46.9	0.497098	0.00237	46.9	0.34101	0.00191652	46.9	0.454209	0.00682593	46.9	0.355887
47.2	0.587377	0.012618	47.2	0.588917	0.012495	47.2	0.542835	0.007899	47.2	0.635272	0.00174062	47.2	0.608103	0.002354	47.2	0.630669	0.00174837	47.2	0.520614	0.003585	47.2	0.531148	0.002026	47.2	0.464836	0.002657	47.2	0.569684	0.006011	47.2	0.532012	0.007491	47.2	0.55615	0.006279	47.2	0.59075	0.00273692	47.2	0.497807	0.002268	47.2	0.341558	0.00192887	47.2	0.456861	0.00574382	47.2	0.356676
47.5	0.590491	0.013748	47.5	0.592045	0.013598	47.5	0.544309	0.008612	47.5	0.635782	0.00176229	47.5	0.608941	0.002268	47.5	0.631109	0.00177136	47.5	0.521392	0.003578	47.5	0.531732	0.002302	47.5	0.465681	0.002707	47.5	0.571319	0.00643	47.5	0.534177	0.007988	47.5	0.557624	0.006848	47.5	0.591634	0.00277054	47.5	0.498644	0.002256	47.5	0.342067	0.00196285	47.5	0.459713	0.00447604	47.5	0.357387
47.8	0.593974	0.014759	47.8	0.595384	0.014333	47.8	0.546004	0.009413	47.8	0.636321	0.00194437	47.8	0.609392	0.002429	47.8	0.631602	0.00193285	47.8	0.522201	0.00373	47.8	0.532215	0.00242	47.8	0.466355	0.002781	47.8	0.573149	0.006693	47.8	0.536159	0.00828	47.8	0.559105	0.00717	47.8	0.592444	0.0028636	47.8	0.499224	0.002489	47.8	0.342538	0.00202574	47.8	0.461782	0.00366957	47.8	0.358452
48.1	0.597938	0.01549	48.1	0.598927	0.015185	48.1	0.54806	0.010137	48.1	0.636763	0.00203838	48.1	0.609904	0.002528	48.1	0.632026	0.0019983	48.1	0.523028	0.003761	48.1	0.532748	0.002476	48.1	0.467128	0.002996	48.1	0.574866	0.007068	48.1	0.538497	0.008867	48.1	0.560918	0.007619	48.1	0.593344	0.00290455	48.1	0.500107	0.002346	48.1	0.343106	0.00208268	48.1	0.463442	0.00306111	48.1	0.359477
48.4	0.602224	0.015944	48.4	0.603491	0.015738	48.4	0.550068	0.010907	48.4	0.637337	0.00206596	48.4	0.610527	0.002673	48.4	0.632622	0.00191253	48.4	0.523848	0.003945	48.4	0.533201	0.002866	48.4	0.468029	0.003091	48.4	0.576755	0.007392	48.4	0.54093	0.008838	48.4	0.56275	0.007758	48.4	0.594186	0.0030183	48.4	0.50084	0.002469	48.4	0.343654	0.00213398	48.4	0.464586	0.00285683	48.4	0.360227
48.7	0.606808	0.016018	48.7	0.607668	0.016125	48.7	0.552559	0.011614	48.7	0.637883	0.00208332	48.7	0.611169	0.002708	48.7	0.633089	0.00206797	48.7	0.524723	0.004139	48.7	0.533882	0.0029	48.7	0.468681	0.003297	48.7	0.578645	0.007734	48.7	0.543015	0.009278	48.7	0.564317	0.008268	48.7	0.595146	0.00305263	48.7	0.501396	0.002605	48.7	0.344221	0.00220015	48.7	0.465615	0.00268209	48.7	0.361183
49	0.611617	0.016121	49	0.612451	0.016006	49	0.555102	0.0123	49	0.638425	0.00212259	49	0.611876	0.002703	49	0.633564	0.00210996	49	0.525491	0.004303	49	0.53488	0.002892	49	0.4696	0.003461	49	0.580909	0.007988	49	0.545925	0.009197	49	0.566644	0.008324	49	0.59608	0.00313497	49	0.502215	0.00271	49	0.344781	0.00226151	49	0.466565	0.00239327	49	0.36232
49.3	0.616615	0.016036	49.3	0.616892	0.016244	49.3	0.557999	0.012625	49.3	0.639237	0.00202844	49.3	0.612569	0.002773	49.3	0.634299	0.00201373	49.3	0.526528	0.004509	49.3	0.535539	0.002978	49.3	0.470387	0.003753	49.3	0.583133	0.008367	49.3	0.548345	0.009356	49.3	0.568608	0.008555	49.3	0.59703	0.00324218	49.3	0.503144	0.0029	49.3	0.345347	0.00236173	49.3	0.467425	0.00238643	49.3	0.363347
49.6	0.621677	0.015383	49.6	0.621715	0.015809	49.6	0.56114	0.012891	49.6	0.63982	0.00208874	49.6	0.61323	0.002961	49.6	0.634821	0.00209753	49.6	0.527402	0.004833	49.6	0.536157	0.003335	49.6	0.471481	0.003851	49.6	0.585412	0.008427	49.6	0.551563	0.008987	49.6	0.571096	0.008482	49.6	0.597991	0.00334582	49.6	0.503814	0.002873	49.6	0.346	0.00237864	49.6	0.468172	0.00227035	49.6	0.364547
49.9	0.626642	0.014815	49.9	0.627107	0.015025	49.9	0.564304	0.01322	49.9	0.640436	0.00216258	49.9	0.61407	0.002922	49.9	0.635289	0.00220213	49.9	0.528497	0.005082	49.9	0.537195	0.003452	49.9	0.472524	0.004215	49.9	0.587788	0.008511	49.9	0.553953	0.009191	49.9	0.573135	0.008784	49.9	0.599004	0.00338775	49.9	0.504731	0.002857	49.9	0.346625	0.00250748	49.9	0.46901	0.00212321	49.9	0.365835
50.2	0.631338	0.014091	50.2	0.631865	0.01413	50.2	0.567855	0.012934	50.2	0.641008	0.00234234	50.2	0.614764	0.003193	50.2	0.635989	0.00226099	50.2	0.529664	0.005355	50.2	0.537928	0.003924	50.2	0.473486	0.004618	50.2	0.590191	0.008993	50.2	0.556698	0.009049	50.2	0.575468	0.008821	50.2	0.600015	0.00353424	50.2	0.50549	0.003057	50.2	0.347291	0.00254153	50.2	0.469776	0.00201614	50.2	0.366942
50.5	0.636303	0.012963	50.5	0.636469	0.01328	50.5	0.571427	0.012763	50.5	0.641609	0.00243172	50.5	0.615465	0.003254	50.5	0.636527	0.00234474	50.5	0.530678	0.005784	50.5	0.538913	0.004146	50.5	0.474652	0.004972	50.5	0.592836	0.008885	50.5	0.559487	0.009137	50.5	0.577879	0.009054	50.5	0.601073	0.00362577	50.5	0.506467	0.00298	50.5	0.347943	0.00257177	50.5	0.470293	0.00215794	50.5	0.368105
50.8	0.641173	0.011715	50.8	0.641267	0.01211	50.8	0.574811	0.01247	50.8	0.64228	0.00245664	50.8	0.616263	0.003374	50.8	0.637118	0.00238883	50.8	0.532023	0.006213	50.8	0.539701	0.004771	50.8	0.475875	0.005439	50.8	0.595628	0.008847	50.8	0.562146	0.008851	50.8	0.580189	0.008961	50.8	0.602183	0.00372291	50.8	0.507681	0.002924	50.8	0.348659	0.00269227	50.8	0.471143	0.00207089	50.8	0.369434
51.1	0.645255	0.010749	51.1	0.645438	0.011037	51.1	0.578351	0.011833	51.1	0.642953	0.00255527	51.1	0.617205	0.003473	51.1	0.637765	0.00254213	51.1	0.533384	0.006512	51.1	0.540854	0.005031	51.1	0.477116	0.00589	51.1	0.597997	0.008846	51.1	0.564809	0.008771	51.1	0.582567	0.00899	51.1	0.603299	0.00379659	51.1	0.50831	0.003196	51.1	0.349338	0.00280158	51.1	0.471716	0.00222612	51.1	0.370899
51.4	0.649368	0.009597	51.4	0.649654	0.009827	51.4	0.58201	0.011165	51.4	0.64368	0.00266382	51.4	0.617987	0.003581	51.4	0.63839	0.00260219	51.4	0.534852	0.007045	51.4	0.542067	0.005791	51.4	0.478706	0.006322	51.4	0.600499	0.008841	51.4	0.567504	0.008488	51.4	0.58506	0.008901	51.4	0.604375	0.00399639	51.4	0.509203	0.003281	51.4	0.350156	0.00277968	51.4	0.472333	0.002376	51.4	0.372177
51.7	0.652978	0.008483	51.7	0.653069	0.008863	51.7	0.58513	0.010589	51.7	0.644522	0.00263444	51.7	0.619088	0.003583	51.7	0.639179	0.00256499	51.7	0.536428	0.007477	51.7	0.543509	0.006357	51.7	0.480272	0.006777	51.7	0.603625	0.008575	51.7	0.570037	0.008285	51.7	0.587448	0.008912	51.7	0.605607	0.00397079	51.7	0.510263	0.003355	51.7	0.350873	0.0028623	51.7	0.472939	0.00260237	51.7	0.373472
52	0.656251	0.007341	52	0.656399	0.007706	52	0.588447	0.00972	52	0.645257	0.00268019	52	0.61988	0.003782	52	0.639842	0.00268344	52	0.538086	0.007941	52	0.544826	0.006765	52	0.481968	0.007258	52	0.606109	0.008679	52	0.572958	0.00789	52	0.590208	0.008687	52	0.606801	0.00404085	52	0.511125	0.003375	52	0.35157	0.00297523	52	0.473668	0.00272426	52	0.374996
52.3	0.659249	0.00637	52.3	0.659441	0.006687	52.3	0.591392	0.008987	52.3	0.645965	0.00281665	52.3	0.620857	0.003875	52.3	0.640499	0.00284613	52.3	0.540075	0.008429	52.3	0.546552	0.007169	52.3	0.483893	0.007446	52.3	0.608844	0.008487	52.3	0.575187	0.00777	52.3	0.592379	0.00869	52.3	0.608058	0.00404176	52.3	0.512254	0.003466	52.3	0.352467	0.00295681	52.3	0.474387	0.00292775	52.3	0.376182
52.6	0.661882	0.00546	52.6	0.662003	0.005799	52.6	0.593975	0.008343	52.6	0.646786	0.00294094	52.6	0.621948	0.004133	52.6	0.641377	0.00288291	52.6	0.541884	0.0091	52.6	0.548095	0.008017	52.6	0.48581	0.007997	52.6	0.611211	0.0084	52.6	0.57773	0.007321	52.6	0.5948	0.008462	52.6	0.609285	0.00405387	52.6	0.513291	0.003459	52.6	0.35331	0.00297535	52.6	0.475193	0.00313004	52.6	0.377774
52.9	0.664267	0.004567	52.9	0.664403	0.004923	52.9	0.596633	0.007492	52.9	0.647676	0.00298109	52.9	0.622892	0.004253	52.9	0.642092	0.00295293	52.9	0.544151	0.009385	52.9	0.550449	0.008404	52.9	0.488048	0.008088	52.9	0.613706	0.008327	52.9	0.580003	0.007013	52.9	0.59716	0.008275	52.9	0.61066	0.00405763	52.9	0.514312	0.00349	52.9	0.354095	0.00302104	52.9	0.476035	0.00318852	52.9	0.37916
53.2	0.666207	0.003915	53.2	0.666372	0.00419	53.2	0.598889	0.006904	53.2	0.648473	0.00317875	53.2	0.623997	0.004322	53.2	0.642824	0.00315484	53.2	0.546376	0.009661	53.2	0.552739	0.00893	53.2	0.490297	0.008599	53.2	0.616432	0.007992	53.2	0.582231	0.006555	53.2	0.599565	0.007903	53.2	0.611853	0.00416753	53.2	0.515483	0.003418	53.2	0.354937	0.00307071	53.2	0.47698	0.00323455	53.2	0.380505
53.5	0.667765	0.003436	53.5	0.667967	0.003661	53.5	0.600903	0.00628	53.5	0.649277	0.00337964	53.5	0.625087	0.00441	53.5	0.643665	0.00336696	53.5	0.548729	0.01009	53.5	0.554669	0.00961	53.5	0.492714	0.008588	53.5	0.619073	0.007771	53.5	0.584558	0.006169	53.5	0.601986	0.007736	53.5	0.613153	0.00418622	53.5	0.516375	0.003498	53.5	0.355803	0.00308259	53.5	0.477893	0.00322816	53.5	0.381947
53.8	0.669307	0.002877	53.8	0.66948	0.003159	53.8	0.602748	0.005757	53.8	0.65019	0.00345286	53.8	0.626203	0.004666	53.8	0.644566	0.00346349	53.8	0.551451	0.010232	53.8	0.557	0.010322	53.8	0.494921	0.008952	53.8	0.621519	0.007381	53.8	0.586608	0.005793	53.8	0.604162	0.007565	53.8	0.61441	0.00419892	53.8	0.51764	0.003496	53.8	0.356672	0.00308723	53.8	0.478917	0.00322244	53.8	0.38317
54.1	0.670575	0.002472	54.1	0.67071	0.002782	54.1	0.604365	0.005234	54.1	0.651198	0.00361417	54.1	0.627681	0.004609	54.1	0.645499	0.00365696	54.1	0.554267	0.010054	54.1	0.559816	0.010714	54.1	0.497664	0.008899	54.1	0.623757	0.007391	54.1	0.588477	0.005503	54.1	0.606242	0.007425	54.1	0.615655	0.00429148	54.1	0.518666	0.003533	54.1	0.357543	0.00308466	54.1	0.480027	0.00310532	54.1	0.384639
54.4	0.671622	0.002188	54.4	0.671797	0.002427	54.4	0.605746	0.004836	54.4	0.652147	0.00387109	54.4	0.628805	0.004747	54.4	0.646319	0.00396114	54.4	0.556961	0.010056	54.4	0.56275	0.010746	54.4	0.50004	0.009163	54.4	0.626141	0.007071	54.4	0.590287	0.005206	54.4	0.608322	0.007277	54.4	0.617037	0.00435707	54.4	0.519734	0.003494	54.4	0.358397	0.00309163	54.4	0.480956	0.00307751	54.4	0.385928
54.7	0.672582	0.001905	54.7	0.672667	0.00223	54.7	0.607121	0.004397	54.7	0.653241	0.00401774	54.7	0.630013	0.004987	54.7	0.647355	0.00409003	54.7	0.559599	0.009978	54.7	0.565829	0.01105	54.7	0.503054	0.008531	54.7	0.628365	0.006875	54.7	0.591828	0.004991	54.7	0.610169	0.007198	54.7	0.618394	0.0043098	54.7	0.520797	0.003472	54.7	0.359312	0.003069	54.7	0.48197	0.00304246	54.7	0.387145
55	0.673423	0.001661	55	0.673468	0.001977	55	0.608198	0.004099	55	0.654347	0.00415227	55	0.631237	0.005106	55	0.648514	0.00426597	55	0.562597	0.009634	55	0.568778	0.010818	55	0.505455	0.008524	55	0.630675	0.006509	55	0.593576	0.004582	55	0.612338	0.006858	55	0.619722	0.00424277	55	0.521808	0.00346	55	0.360196	0.00299328	55	0.482873	0.00299789	55	0.388517
55.3	0.674126	0.001526	55.3	0.674228	0.001749	55.3	0.609259	0.003702	55.3	0.655369	0.00442933	55.3	0.632735	0.005143	55.3	0.64956	0.0044805	55.3	0.565532	0.009125	55.3	0.572179	0.010606	55.3	0.508208	0.008325	55.3	0.632535	0.006411	55.3	0.595063	0.004304	55.3	0.614258	0.006688	55.3	0.620999	0.00429842	55.3	0.52307	0.003301	55.3	0.361073	0.002952	55.3	0.483889	0.0028487	55.3	0.389715
55.6	0.674788	0.001387	55.6	0.674892	0.0016	55.6	0.610092	0.003537	55.6	0.656619	0.00472086	55.6	0.634128	0.005308	55.6	0.650782	0.00481153	55.6	0.56808	0.008834	55.6	0.575582	0.010246	55.6	0.510872	0.007936	55.6	0.634789	0.005943	55.6	0.596497	0.003991	55.6	0.616128	0.00654	55.6	0.622383	0.00423743	55.6	0.524152	0.003404	55.6	0.36194	0.00293472	55.6	0.484823	0.00275818	55.6	0.390943
55.9	0.675408	0.001234	55.9	0.675447	0.001515	55.9	0.610876	0.003337	55.9	0.657954	0.00494549	55.9	0.63546	0.005555	55.9	0.652059	0.00502869	55.9	0.570778	0.008318	55.9	0.578563	0.010006	55.9	0.513643	0.007643	55.9	0.636693	0.005732	55.9	0.597862	0.003665	55.9	0.617986	0.00632	55.9	0.623863	0.00407486	55.9	0.525161	0.003384	55.9	0.362804	0.00296605	55.9	0.48571	0.00273897	55.9	0.392056
56.2	0.675943	0.001167	56.2	0.676021	0.001425	56.2	0.611591	0.003264	56.2	0.659268	0.00531561	56.2	0.637028	0.005701	56.2	0.653288	0.0053935	56.2	0.573299	0.007871	56.2	0.582099	0.009528	56.2	0.515709	0.007584	56.2	0.638623	0.00542	56.2	0.59908	0.003341	56.2	0.619713	0.006068	56.2	0.625149	0.00409328	56.2	0.526191	0.003436	56.2	0.363686	0.00289487	56.2	0.486672	0.00258069	56.2	0.393111
56.5	0.676418	0.001076	56.5	0.676443	0.001361	56.5	0.612222	0.003053	56.5	0.660575	0.00573751	56.5	0.63843	0.005902	56.5	0.654711	0.00583724	56.5	0.57578	0.007378	56.5	0.5847	0.009481	56.5	0.5181	0.007389	56.5	0.640384	0.005124	56.5	0.600215	0.003022	56.5	0.621374	0.0058	56.5	0.626377	0.00404738	56.5	0.527185	0.00336	56.5	0.364456	0.00291325	56.5	0.487508	0.00251242	56.5	0.394092
56.8	0.676919	0.001042	56.8	0.67686	0.001358	56.8	0.612688	0.003048	56.8	0.662013	0.00609707	56.8	0.639984	0.006093	56.8	0.656078	0.00629245	56.8	0.577951	0.006999	56.8	0.587783	0.009033	56.8	0.520554	0.006829	56.8	0.642097	0.004889	56.8	0.601284	0.002738	56.8	0.623038	0.005551	56.8	0.627737	0.00400318	56.8	0.528209	0.003301	56.8	0.36527	0.00283183	56.8	0.4883	0.00246693	56.8	0.395143
57.1	0.677371	0.000987	57.1	0.677302	0.001324	57.1	0.613272	0.003257	57.1	0.6637	0.0063853	57.1	0.641624	0.006272	57.1	0.657798	0.0066135	57.1	0.580064	0.006484	57.1	0.590646	0.008626	57.1	0.522635	0.006599	57.1	0.643648	0.004568	57.1	0.602249	0.002524	57.1	0.624686	0.005302	57.1	0.629029	0.0038956	57.1	0.529445	0.003114	57.1	0.366112	0.00274673	57.1	0.489098	0.00246207	57.1	0.396029
57.4	0.677763	0.000981	57.4	0.677729	0.001321	57.4	0.613756	0.004081	57.4	0.665372	0.00695745	57.4	0.643326	0.006311	57.4	0.6594	0.00714607	57.4	0.581986	0.006148	57.4	0.593266	0.008105	57.4	0.524967	0.006172	57.4	0.645236	0.004179	57.4	0.603125	0.00233	57.4	0.626214	0.005043	57.4	0.630265	0.00384763	57.4	0.530424	0.003131	57.4	0.367023	0.00271085	57.4	0.489957	0.00234818	57.4	0.396857
57.7	0.678197	0.000953	57.7	0.678168	0.001262	57.7	0.614362	0.005867	57.7	0.667241	0.00726482	57.7	0.645113	0.006441	57.7	0.661176	0.0075541	57.7	0.583837	0.005704	57.7	0.596086	0.007557	57.7	0.526945	0.005849	57.7	0.646698	0.003903	57.7	0.603857	0.002201	57.7	0.627564	0.004891	57.7	0.631579	0.00371127	57.7	0.531532	0.003064	57.7	0.367798	0.00272861	57.7	0.490681	0.0023667	57.7	0.397723
58	0.678536	0.000986	58	0.678494	0.001293	58	0.614676	0.00645	58	0.669181	0.00784122	58	0.646817	0.006662	58	0.663265	0.00791854	58	0.585579	0.005338	58	0.598616	0.007091	58	0.529043	0.005298	58	0.648016	0.003658	58	0.604514	0.00206	58	0.628823	0.004674	58	0.632738	0.00364862	58	0.532413	0.002997	58	0.368596	0.00263681	58	0.491415	0.00240415	58	0.398442
58.3	0.678986	0.000944	58.3	0.678906	0.001248	58.3	0.615135	0.004412	58.3	0.671159	0.00842781	58.3	0.648657	0.006849	58.3	0.665315	0.00856593	58.3	0.587182	0.004976	58.3	0.601027	0.006717	58.3	0.530657	0.005085	58.3	0.649375	0.003208	58.3	0.605156	0.001917	58.3	0.630113	0.004382	58.3	0.634032	0.00352091	58.3	0.533346	0.002984	58.3	0.369288	0.00270889	58.3	0.492138	0.00235669	58.3	0.399214
58.6	0.679356	0.000986	58.6	0.679298	0.001261	58.6	0.616034	0.003625	58.6	0.673278	0.00882919	58.6	0.650566	0.006952	58.6	0.667516	0.00909318	58.6	0.588522	0.004723	58.6	0.603281	0.006318	58.6	0.532394	0.004813	58.6	0.650445	0.003007	58.6	0.6058	0.001762	58.6	0.631389	0.004075	58.6	0.635163	0.00346798	58.6	0.534302	0.003041	58.6	0.370001	0.00269154	58.6	0.492929	0.00224996	58.6	0.399923
58.9	0.679737	0.001022	58.9	0.679721	0.001253	58.9	0.617753	0.003128	58.9	0.675808	0.00922972	58.9	0.652326	0.007054	58.9	0.669917	0.00963525	58.9	0.58994	0.004407	58.9	0.605118	0.006039	58.9	0.534085	0.004454	58.9	0.65145	0.002874	58.9	0.606386	0.001612	58.9	0.632527	0.003763	58.9	0.636327	0.003336	58.9	0.535307	0.002967	58.9	0.370859	0.00253968	58.9	0.493617	0.00222301	58.9	0.400671
59.2	0.68013	0.000998	59.2	0.680069	0.001293	59.2	0.621037	0.00116	59.2	0.678139	0.0100947	59.2	0.654309	0.007222	59.2	0.672305	0.0101971	59.2	0.591125	0.004159	59.2	0.607116	0.005814	59.2	0.535577	0.004306	59.2	0.652498	0.002574	59.2	0.606925	0.001699	59.2	0.633649	0.003667	59.2	0.637436	0.00330762	59.2	0.536315	0.002851	59.2	0.37166	0.0024582	59.2	0.494369	0.00206565	59.2	0.40133
59.5	0.680518	0.001061	59.5	0.680442	0.00135	59.5	0.622226	0	59.5	0.680943	0.0105639	59.5	0.656343	0.007231	59.5	0.67494	0.0108163	59.5	0.592318	0.003938	59.5	0.608948	0.005565	59.5	0.536849	0.004305	59.5	0.653447	0.002323	59.5	0.60737	0.001764	59.5	0.634582	0.003599	59.5	0.638501	0.00322974	59.5	0.537095	0.00293	59.5	0.372321	0.00248709	59.5	0.495159	0.00196393	59.5	0.401842
59.8	0.680905	0.001118	59.8	0.680787	0.001422	59.8	0.619629	0.001806	59.8	0.683801	0.0110513	59.8	0.658465	0.00731	59.8	0.677962	0.0113892	59.8	0.593378	0.003731	59.8	0.610798	0.005275	59.8	0.538144	0.004084	59.8	0.654131	0.002234	59.8	0.607797	0.001653	59.8	0.635435	0.003382	59.8	0.639603	0.00312386	59.8	0.53801	0.002975	59.8	0.373121	0.00237656	59.8	0.495812	0.00187896	59.8	0.402459
60.1	0.681338	0.001111	60.1	0.681199	0.001455	60.1	0.619347	0.002386	60.1	0.686522	0.0117746	60.1	0.660529	0.007302	60.1	0.680954	0.0118505	60.1	0.594338	0.003544	60.1	0.612453	0.004975	60.1	0.539472	0.003797	60.1	0.654901	0.002119	60.1	0.608208	0.001613	60.1	0.63625	0.003253	60.1	0.640655	0.00307547	60.1	0.53905	0.002813	60.1	0.373808	0.00235526	60.1	0.496442	0.00172884	60.1	0.402978
60.4	0.681774	0.001159	60.4	0.68161	0.001513	60.4	0.620319	0.00212	60.4	0.689653	0.0121528	60.4	0.662441	0.007394	60.4	0.684168	0.0123557	60.4	0.595283	0.003347	60.4	0.613871	0.004952	60.4	0.540625	0.003692	60.4	0.655706	0.001915	60.4	0.60857	0.001633	60.4	0.636919	0.003161	60.4	0.641621	0.00300785	60.4	0.539944	0.002761	60.4	0.374438	0.00233813	60.4	0.49709	0.00159535	60.4	0.403515
60.7	0.68213	0.001273	60.7	0.682019	0.001594	60.7	0.620653	0.001951	60.7	0.693281	0.0124721	60.7	0.664676	0.007247	60.7	0.687399	0.0127177	60.7	0.596096	0.003268	60.7	0.615532	0.004614	60.7	0.541896	0.003246	60.7	0.656304	0.001829	60.7	0.609239	0.001453	60.7	0.637898	0.002821	60.7	0.642688	0.00288953	60.7	0.540779	0.002773	60.7	0.375117	0.00234067	60.7	0.497606	0.0015386	60.7	0.404062
61	0.682613	0.001308	61	0.682476	0.001672	61	0.620102	0.002482	61	0.696789	0.0127871	61	0.666723	0.007187	61	0.690963	0.0129043	61	0.596957	0.00309	61	0.61699	0.004299	61	0.543166	0.003128	61	0.656876	0.001812	61	0.609782	0.001347	61	0.638728	0.002559	61	0.643636	0.00286959	61	0.541677	0.002888	61	0.375821	0.00226741	61	0.498243	0.00136072	61	0.40454
61.3	0.683086	0.001423	61.3	0.68293	0.001761	61.3	0.620213	0.002745	61.3	0.700378	0.0130836	61.3	0.668964	0.007163	61.3	0.694844	0.0128269	61.3	0.597707	0.002994	61.3	0.618404	0.004055	61.3	0.544129	0.002912	61.3	0.657427	0.001771	61.3	0.610042	0.001445	61.3	0.639257	0.002465	61.3	0.644579	0.00283848	61.3	0.542659	0.002954	61.3	0.376456	0.00220255	61.3	0.498768	0.00123971	61.3	0.405004
61.6	0.683508	0.001552	61.6	0.683391	0.001845	61.6	0.620801	0.002727	61.6	0.704184	0.0128927	61.6	0.671015	0.007206	61.6	0.698528	0.0127307	61.6	0.598385	0.002855	61.6	0.61961	0.003958	61.6	0.545028	0.002887	61.6	0.658023	0.001713	61.6	0.610394	0.001503	61.6	0.639878	0.002313	61.6	0.645558	0.00277421	61.6	0.543456	0.002926	61.6	0.377111	0.00221848	61.6	0.499174	0.0012981	61.6	0.4056
61.9	0.684017	0.001671	61.9	0.683888	0.001911	61.9	0.621374	0.002772	61.9	0.707882	0.0129947	61.9	0.673066	0.007191	61.9	0.7025	0.0125318	61.9	0.599036	0.002803	61.9	0.620994	0.003661	61.9	0.546022	0.002681	61.9	0.658523	0.001725	61.9	0.610785	0.001521	61.9	0.64041	0.002227	61.9	0.646423	0.00278504	61.9	0.544273	0.002934	61.9	0.377715	0.00219917	61.9	0.499621	0.00136184	61.9	0.406052
62.2	0.684542	0.001797	62.2	0.684419	0.002051	62.2	0.621454	0.003095	62.2	0.711989	0.0125912	62.2	0.67508	0.007066	62.2	0.706274	0.0123041	62.2	0.599731	0.002733	62.2	0.622148	0.003344	62.2	0.546624	0.002838	62.2	0.658993	0.001772	62.2	0.611184	0.001556	62.2	0.640878	0.002192	62.2	0.647312	0.00274669	62.2	0.545125	0.003116	62.2	0.378398	0.0021338	62.2	0.500052	0.00136129	62.2	0.406509
62.5	0.685078	0.001907	62.5	0.684994	0.00218	62.5	0.6217	0.003296	62.5	0.71597	0.0122444	62.5	0.677038	0.007118	62.5	0.710117	0.0118638	62.5	0.600324	0.002709	62.5	0.623133	0.003216	62.5	0.547716	0.002486	62.5	0.659539	0.001776	62.5	0.611568	0.00161	62.5	0.641315	0.002179	62.5	0.64823	0.00273164	62.5	0.546195	0.00287	62.5	0.378992	0.00215988	62.5	0.500423	0.00146103	62.5	0.406986
62.8	0.685724	0.002048	62.8	0.68558	0.002321	62.8	0.622206	0.003367	62.8	0.720003	0.011792	62.8	0.679243	0.007002	62.8	0.713882	0.0113715	62.8	0.60093	0.0027	62.8	0.624182	0.002981	62.8	0.548356	0.002624	62.8	0.660029	0.001827	62.8	0.611976	0.001669	62.8	0.641703	0.002198	62.8	0.649127	0.00272383	62.8	0.547278	0.002559	62.8	0.379529	0.00216658	62.8	0.500766	0.00147076	62.8	0.407516
63.1	0.68634	0.002245	63.1	0.686167	0.002583	63.1	0.622767	0.003571	63.1	0.723523	0.0116889	63.1	0.681359	0.006844	63.1	0.717422	0.010883	63.1	0.601399	0.002741	63.1	0.625242	0.002734	63.1	0.549218	0.002443	63.1	0.660538	0.001868	63.1	0.612414	0.001769	63.1	0.642096	0.00215	63.1	0.65001	0.00275387	63.1	0.548032	0.002555	63.1	0.380209	0.0021448	63.1	0.501259	0.0014627	63.1	0.407984
63.4	0.687027	0.002436	63.4	0.686764	0.002841	63.4	0.623407	0.003701	63.4	0.727374	0.0111033	63.4	0.683386	0.006833	63.4	0.721096	0.0103223	63.4	0.601972	0.00276	63.4	0.62618	0.0027	63.4	0.549902	0.002407	63.4	0.661056	0.001881	63.4	0.612832	0.001914	63.4	0.642499	0.002187	63.4	0.65089	0.0027642	63.4	0.54886	0.002528	63.4	0.380784	0.00214439	63.4	0.501802	0.00146028	63.4	0.408494
63.7	0.687741	0.002664	63.7	0.687504	0.003009	63.7	0.623971	0.003822	63.7	0.730876	0.0108028	63.7	0.685213	0.006836	63.7	0.724528	0.00987514	63.7	0.602563	0.002685	63.7	0.626858	0.00271	63.7	0.550741	0.00232	63.7	0.661596	0.001899	63.7	0.613283	0.001934	63.7	0.642914	0.002248	63.7	0.651723	0.00282391	63.7	0.549986	0.002362	63.7	0.381369	0.00217714	63.7	0.502232	0.00143696	63.7	0.408941
64	0.688442	0.003048	64	0.688274	0.00328	64	0.624519	0.004067	64	0.734336	0.0102479	64	0.687248	0.006774	64	0.727711	0.00942724	64	0.603119	0.002722	64	0.627651	0.002574	64	0.551304	0.002579	64	0.662149	0.001954	64	0.613749	0.002028	64	0.643332	0.002292	64	0.652618	0.0028109	64	0.550687	0.002563	64	0.382002	0.00213928	64	0.502752	0.00139171	64	0.409394
64.3	0.689299	0.003349	64.3	0.689071	0.003556	64.3	0.625131	0.004345	64.3	0.737691	0.0099113	64.3	0.689279	0.00681	64.3	0.730738	0.00888422	64.3	0.603713	0.002761	64.3	0.628348	0.002695	64.3	0.552151	0.002713	64.3	0.662715	0.001971	64.3	0.614245	0.002171	64.3	0.643748	0.002373	64.3	0.653503	0.00283909	64.3	0.551302	0.003136	64.3	0.382549	0.00220837	64.3	0.50311	0.00151792	64.3	0.409953
64.6	0.690211	0.003705	64.6	0.690051	0.003864	64.6	0.625998	0.004354	64.6	0.741056	0.00935227	64.6	0.691158	0.006646	64.6	0.733544	0.0084836	64.6	0.604242	0.002791	64.6	0.629038	0.002607	64.6	0.552742	0.002751	64.6	0.663284	0.001965	64.6	0.614834	0.002497	64.6	0.644068	0.002586	64.6	0.654431	0.0027928	64.6	0.552051	0.003243	64.6	0.383196	0.00214687	64.6	0.503591	0.00148431	64.6	0.410484
64.9	0.691184	0.004093	64.9	0.691035	0.004168	64.9	0.626834	0.004501	64.9	0.744029	0.0089834	64.9	0.693169	0.006547	64.9	0.736377	0.00799778	64.9	0.604844	0.00286	64.9	0.629925	0.002586	64.9	0.553371	0.002795	64.9	0.663822	0.002044	64.9	0.615469	0.002747	64.9	0.644528	0.002704	64.9	0.655327	0.00283109	64.9	0.55284	0.003192	64.9	0.38377	0.00220224	64.9	0.504131	0.00142975	64.9	0.411002
65.2	0.692241	0.004473	65.2	0.692028	0.004662	65.2	0.627579	0.004803	65.2	0.74708	0.00854114	65.2	0.695002	0.006504	65.2	0.739138	0.00747072	65.2	0.605323	0.002973	65.2	0.630618	0.00251	65.2	0.55408	0.002642	65.2	0.664389	0.002107	65.2	0.61595	0.002967	65.2	0.645035	0.002784	65.2	0.656249	0.00283534	65.2	0.553715	0.003181	65.2	0.384404	0.00217511	65.2	0.504526	0.0014906	65.2	0.411533
65.5	0.693517	0.004893	65.5	0.693203	0.004909	65.5	0.628495	0.005024	65.5	0.749708	0.0082418	65.5	0.696943	0.006423	65.5	0.74165	0.00706221	65.5	0.605934	0.003022	65.5	0.631207	0.002525	65.5	0.555032	0.002504	65.5	0.665025	0.002121	65.5	0.616556	0.003091	65.5	0.645519	0.00296	65.5	0.657124	0.00291699	65.5	0.554718	0.003023	65.5	0.38498	0.00219919	65.5	0.504978	0.00156668	65.5	0.412149
65.8	0.694826	0.005327	65.8	0.694414	0.005487	65.8	0.629523	0.005263	65.8	0.752558	0.00769319	65.8	0.699028	0.006212	65.8	0.743862	0.00674128	65.8	0.606587	0.003078	65.8	0.632085	0.00246	65.8	0.55608	0.00225	65.8	0.665616	0.00226	65.8	0.617267	0.003099	65.8	0.646057	0.003118	65.8	0.658052	0.00292001	65.8	0.556194	0.002548	65.8	0.385631	0.00218969	65.8	0.505525	0.00157259	65.8	0.412741
66.1	0.696272	0.005844	66.1	0.695856	0.00588	66.1	0.630404	0.005615	66.1	0.755085	0.00749203	66.1	0.700661	0.006245	66.1	0.746068	0.0065451	66.1	0.607161	0.003172	66.1	0.632644	0.002678	66.1	0.556727	0.00237	66.1	0.666177	0.0024	66.1	0.618345	0.002902	66.1	0.646695	0.003303	66.1	0.65891	0.00317234	66.1	0.557103	0.002517	66.1	0.386186	0.00231473	66.1	0.505956	0.00158646	66.1	0.413293
66.4	0.697827	0.006286	66.4	0.697295	0.006354	66.4	0.631461	0.005833	66.4	0.757504	0.00708466	66.4	0.702523	0.006116	66.4	0.748172	0.00635233	66.4	0.607867	0.003195	66.4	0.6335	0.002683	66.4	0.557423	0.002416	66.4	0.666834	0.002524	66.4	0.619356	0.00269	66.4	0.647332	0.003405	66.4	0.659864	0.00321698	66.4	0.557814	0.002696	66.4	0.386843	0.00232319	66.4	0.506413	0.00162471	66.4	0.413923
66.7	0.699454	0.006739	66.7	0.69903	0.006736	66.7	0.632659	0.006106	66.7	0.759891	0.00704238	66.7	0.704292	0.006022	66.7	0.750143	0.0062039	66.7	0.608515	0.003348	66.7	0.634079	0.002876	66.7	0.557901	0.002617	66.7	0.667495	0.002692	66.7	0.620165	0.002776	66.7	0.647959	0.00362	66.7	0.660792	0.00339297	66.7	0.558674	0.002692	66.7	0.387437	0.00238601	66.7	0.5069	0.00170093	66.7	0.414629
67	0.70136	0.007161	67	0.700576	0.007384	67	0.633907	0.0063	67	0.762071	0.00672514	67	0.706111	0.005867	67	0.752041	0.00611014	67	0.609199	0.003437	67	0.634689	0.003265	67	0.558647	0.002795	67	0.668151	0.002875	67	0.620959	0.003094	67	0.648707	0.003923	67	0.66179	0.00353122	67	0.55944	0.00287	67	0.388049	0.00243936	67	0.507466	0.00164124	67	0.415303
67.3	0.70332	0.007649	67.3	0.702654	0.007552	67.3	0.635293	0.006547	67.3	0.764098	0.00675648	67.3	0.707881	0.005699	67.3	0.753772	0.00610802	67.3	0.609937	0.003574	67.3	0.63547	0.003218	67.3	0.559314	0.002902	67.3	0.668951	0.003045	67.3	0.62168	0.003467	67.3	0.649482	0.004173	67.3	0.662722	0.00367358	67.3	0.560202	0.00301	67.3	0.388686	0.00246455	67.3	0.508022	0.00174203	67.3	0.416068
67.6	0.705542	0.007897	67.6	0.704686	0.007981	67.6	0.636701	0.006739	67.6	0.766323	0.00643812	67.6	0.709562	0.005859	67.6	0.755684	0.00601802	67.6	0.610651	0.00377	67.6	0.636356	0.003459	67.6	0.560141	0.002967	67.6	0.669722	0.003221	67.6	0.622465	0.003793	67.6	0.650398	0.004347	67.6	0.663959	0.00366187	67.6	0.561064	0.003101	67.6	0.389427	0.00246146	67.6	0.508474	0.00184431	67.6	0.416758
67.9	0.707759	0.008308	67.9	0.706836	0.008311	67.9	0.638086	0.007084	67.9	0.768131	0.00647645	67.9	0.711231	0.005777	67.9	0.757498	0.00589891	67.9	0.611391	0.004004	67.9	0.637219	0.003625	67.9	0.560906	0.003047	67.9	0.670564	0.003361	67.9	0.623156	0.004097	67.9	0.651189	0.004582	67.9	0.664979	0.00387544	67.9	0.562046	0.003199	67.9	0.390098	0.00245611	67.9	0.508989	0.00195474	67.9	0.417511
68.2	0.710066	0.008515	68.2	0.709144	0.008396	68.2	0.639694	0.007252	68.2	0.770455	0.00635279	68.2	0.712859	0.005867	68.2	0.759246	0.00608574	68.2	0.61227	0.004188	68.2	0.638088	0.004022	68.2	0.561686	0.003145	68.2	0.671478	0.003594	68.2	0.624095	0.004487	68.2	0.652138	0.005029	68.2	0.666171	0.00395864	68.2	0.562898	0.003301	68.2	0.390785	0.00251673	68.2	0.509589	0.00194396	68.2	0.418387
68.5	0.712605	0.008455	68.5	0.711661	0.008445	68.5	0.641233	0.007433	68.5	0.772158	0.00650793	68.5	0.714445	0.005902	68.5	0.761005	0.00608438	68.5	0.613087	0.004461	68.5	0.639282	0.004043	68.5	0.5627	0.003228	68.5	0.672409	0.003818	68.5	0.625366	0.004624	68.5	0.65334	0.005306	68.5	0.667377	0.00401343	68.5	0.563933	0.003333	68.5	0.391478	0.00260175	68.5	0.510066	0.00208452	68.5	0.419327
68.8	0.715297	0.008562	68.8	0.713991	0.008617	68.8	0.642988	0.007438	68.8	0.774233	0.00642875	68.8	0.715963	0.005994	68.8	0.762732	0.00618512	68.8	0.61403	0.004637	68.8	0.639993	0.004548	68.8	0.563527	0.003426	68.8	0.673464	0.004058	68.8	0.626646	0.0047	68.8	0.65449	0.005574	68.8	0.668522	0.00421961	68.8	0.564903	0.003301	68.8	0.392152	0.00260945	68.8	0.510774	0.00207775	68.8	0.420102
69.1	0.717891	0.008413	69.1	0.716666	0.00847	69.1	0.644685	0.007422	69.1	0.77598	0.00669645	69.1	0.717885	0.005893	69.1	0.764509	0.00634291	69.1	0.615038	0.004785	69.1	0.641239	0.004599	69.1	0.564451	0.003705	69.1	0.674499	0.004388	69.1	0.62792	0.004958	69.1	0.655667	0.005956	69.1	0.669742	0.0042647	69.1	0.565902	0.003481	69.1	0.392889	0.00271356	69.1	0.511379	0.00209728	69.1	0.420913
69.4	0.720724	0.008239	69.4	0.719311	0.008319	69.4	0.646587	0.007302	69.4	0.777846	0.00685983	69.4	0.719431	0.00611	69.4	0.766145	0.00651482	69.4	0.616129	0.004985	69.4	0.642352	0.004932	69.4	0.565336	0.003911	69.4	0.675551	0.004716	69.4	0.629067	0.005371	69.4	0.65681	0.006435	69.4	0.671083	0.00442574	69.4	0.567032	0.003471	69.4	0.393551	0.0027842	69.4	0.512059	0.00206561	69.4	0.421879
69.7	0.723342	0.007961	69.7	0.721747	0.008112	69.7	0.648446	0.007158	69.7	0.779984	0.00683515	69.7	0.721194	0.006125	69.7	0.768173	0.00659357	69.7	0.617284	0.005122	69.7	0.643816	0.004965	69.7	0.566264	0.00407	69.7	0.676814	0.004878	69.7	0.630592	0.005349	69.7	0.65843	0.006445	69.7	0.672399	0.00439974	69.7	0.568036	0.003442	69.7	0.39433	0.00278114	69.7	0.512644	0.00209992	69.7	0.422885
70	0.725791	0.007797	70	0.724339	0.007809	70	0.650257	0.007034	70	0.78192	0.00687794	70	0.722833	0.006275	70	0.769929	0.0065388	70	0.61851	0.005262	70	0.645041	0.005405	70	0.567401	0.004182	70	0.678082	0.005203	70	0.632067	0.005569	70	0.660048	0.006663	70	0.673687	0.00450966	70	0.569119	0.003389	70	0.39515	0.0027856	70	0.513331	0.00206086	70	0.423851
70.3	0.728644	0.007282	70.3	0.726926	0.007431	70.3	0.652021	0.006869	70.3	0.783876	0.00696744	70.3	0.724488	0.006418	70.3	0.771808	0.00666219	70.3	0.619717	0.005456	70.3	0.646509	0.005805	70.3	0.568525	0.004294	70.3	0.679496	0.005457	70.3	0.633462	0.005848	70.3	0.6616	0.006952	70.3	0.675142	0.00446043	70.3	0.570042	0.003547	70.3	0.395836	0.00287837	70.3	0.514028	0.00204138	70.3	0.424872
70.6	0.731014	0.006923	70.6	0.72938	0.006994	70.6	0.653693	0.006694	70.6	0.786024	0.00690252	70.6	0.726258	0.006491	70.6	0.773821	0.00656082	70.6	0.620948	0.005619	70.6	0.647833	0.006209	70.6	0.569868	0.004446	70.6	0.681026	0.005543	70.6	0.635123	0.005943	70.6	0.66335	0.007126	70.6	0.676429	0.00454254	70.6	0.57131	0.003484	70.6	0.39673	0.00282542	70.6	0.514663	0.00197082	70.6	0.425876
70.9	0.733586	0.006434	70.9	0.731798	0.006553	70.9	0.655416	0.00645	70.9	0.788136	0.00674317	70.9	0.72813	0.006264	70.9	0.775715	0.00655516	70.9	0.622339	0.00564	70.9	0.649444	0.006164	70.9	0.571062	0.004551	70.9	0.68257	0.005763	70.9	0.636889	0.005892	70.9	0.665212	0.007159	70.9	0.678011	0.00433105	70.9	0.572425	0.003491	70.9	0.397498	0.00285603	70.9	0.515295	0.00200555	70.9	0.426908
71.2	0.735788	0.006048	71.2	0.733924	0.006211	71.2	0.657058	0.006244	71.2	0.790237	0.00662465	71.2	0.729916	0.006412	71.2	0.777861	0.00639262	71.2	0.6237	0.005673	71.2	0.650959	0.00646	71.2	0.572227	0.004705	71.2	0.684076	0.00596	71.2	0.638381	0.00621	71.2	0.666846	0.007452	71.2	0.679289	0.00440075	71.2	0.573386	0.003629	71.2	0.398272	0.00288095	71.2	0.515932	0.00215651	71.2	0.427933
71.5	0.737991	0.005574	71.5	0.736061	0.005801	71.5	0.658683	0.005962	71.5	0.792237	0.00660766	71.5	0.731779	0.006377	71.5	0.779536	0.0064261	71.5	0.625135	0.005784	71.5	0.652844	0.00637	71.5	0.573533	0.004842	71.5	0.685831	0.006051	71.5	0.640186	0.00617	71.5	0.668791	0.007387	71.5	0.680742	0.00421768	71.5	0.574389	0.003529	71.5	0.399098	0.00284925	71.5	0.516561	0.00213568	71.5	0.428925
71.8	0.740071	0.005173	71.8	0.738082	0.005358	71.8	0.660199	0.005726	71.8	0.794327	0.00646266	71.8	0.733649	0.006367	71.8	0.781599	0.00616081	71.8	0.626633	0.005577	71.8	0.654911	0.006276	71.8	0.574824	0.004954	71.8	0.687626	0.006077	71.8	0.641999	0.006138	71.8	0.670776	0.007337	71.8	0.682123	0.00409149	71.8	0.575549	0.003491	71.8	0.399923	0.00285168	71.8	0.517229	0.00208422	71.8	0.430005
72.1	0.741902	0.004737	72.1	0.73988	0.004897	72.1	0.661609	0.005489	72.1	0.796378	0.00613588	72.1	0.735529	0.006326	72.1	0.78346	0.00605205	72.1	0.628108	0.005585	72.1	0.656841	0.006085	72.1	0.576396	0.004791	72.1	0.689285	0.006281	72.1	0.643803	0.006161	72.1	0.672788	0.00729	72.1	0.683533	0.00394002	72.1	0.576723	0.003503	72.1	0.400737	0.00282881	72.1	0.517757	0.00209003	72.1	0.430899
72.4	0.743741	0.004278	72.4	0.741638	0.004505	72.4	0.662966	0.005245	72.4	0.79825	0.00604781	72.4	0.737059	0.006511	72.4	0.785346	0.00572717	72.4	0.629531	0.005518	72.4	0.658385	0.006159	72.4	0.577747	0.004859	72.4	0.691159	0.00637	72.4	0.645493	0.006143	72.4	0.674698	0.007192	72.4	0.684798	0.00375927	72.4	0.577848	0.003301	72.4	0.401551	0.00278659	72.4	0.518442	0.00215019	72.4	0.431948
72.7	0.745364	0.003849	72.7	0.743251	0.004173	72.7	0.664299	0.005007	72.7	0.800174	0.0057563	72.7	0.739067	0.006349	72.7	0.787248	0.00537045	72.7	0.630942	0.005347	72.7	0.660343	0.005911	72.7	0.579144	0.004842	72.7	0.692961	0.006461	72.7	0.647462	0.005971	72.7	0.676772	0.007055	72.7	0.68618	0.00349323	72.7	0.579016	0.003042	72.7	0.402363	0.00274065	72.7	0.519305	0.00186535	72.7	0.432911
73	0.746856	0.00349	73	0.744772	0.003911	73	0.665502	0.004828	73	0.802149	0.00543102	73	0.740879	0.006413	73	0.788973	0.00515677	73	0.632543	0.005073	73	0.662094	0.005836	73	0.580655	0.004602	73	0.694852	0.006394	73	0.649207	0.005834	73	0.67862	0.006927	73	0.687359	0.00336167	73	0.57987	0.003019	73	0.403142	0.00265822	73	0.519902	0.00192551	73	0.433805
73.3	0.748333	0.003073	73.3	0.746129	0.003636	73.3	0.666663	0.004695	73.3	0.804021	0.00507311	73.3	0.742733	0.00636	73.3	0.790638	0.00480523	73.3	0.63373	0.005021	73.3	0.664021	0.005678	73.3	0.582115	0.004505	73.3	0.696687	0.00642	73.3	0.650971	0.005782	73.3	0.68053	0.006879	73.3	0.68855	0.00320642	73.3	0.580972	0.00287	73.3	0.403971	0.00259818	73.3	0.520493	0.001936	73.3	0.43472
73.6	0.749511	0.002921	73.6	0.747235	0.003457	73.6	0.667718	0.00462	73.6	0.805582	0.00478305	73.6	0.744552	0.006132	73.6	0.792336	0.00444425	73.6	0.635217	0.004697	73.6	0.665663	0.007432	73.6	0.583443	0.004533	73.6	0.698651	0.006404	73.6	0.65281	0.005664	73.6	0.682472	0.006732	73.6	0.689733	0.00294138	73.6	0.582164	0.002632	73.6	0.40475	0.00251416	73.6	0.52103	0.00181656	73.6	0.435538
73.9	0.750662	0.002659	73.9	0.748404	0.003232	73.9	0.668708	0.00453	73.9	0.807322	0.00433224	73.9	0.746359	0.005899	73.9	0.793735	0.00422844	73.9	0.63654	0.004532	73.9	0.667319	0.007282	73.9	0.584895	0.004441	73.9	0.700659	0.006314	73.9	0.654473	0.005552	73.9	0.684234	0.006643	73.9	0.690727	0.00282704	73.9	0.582986	0.002748	73.9	0.405501	0.00246567	73.9	0.521805	0.00175064	73.9	0.436385
74.2	0.751641	0.002485	74.2	0.749519	0.003024	74.2	0.669686	0.004429	74.2	0.808808	0.00414063	74.2	0.748123	0.00573	74.2	0.795102	0.00395842	74.2	0.637695	0.004391	74.2	0.668904	0.006799	74.2	0.586266	0.004282	74.2	0.702598	0.006057	74.2	0.656185	0.005356	74.2	0.686103	0.006455	74.2	0.69171	0.00264066	74.2	0.583767	0.002781	74.2	0.406244	0.00235499	74.2	0.522241	0.00167901	74.2	0.437096
74.5	0.752594	0.002319	74.5	0.750648	0.002732	74.5	0.670619	0.004417	74.5	0.810295	0.00388303	74.5	0.750033	0.005392	74.5	0.796506	0.00364212	74.5	0.638884	0.004253	74.5	0.670543	0.006181	74.5	0.587418	0.004397	74.5	0.704388	0.005948	74.5	0.657723	0.005238	74.5	0.687759	0.006374	74.5	0.692691	0.00245193	74.5	0.584584	0.002821	74.5	0.406899	0.00228697	74.5	0.522929	0.00159726	74.5	0.437827
74.8	0.753446	0.002189	74.8	0.751592	0.002573	74.8	0.671581	0.004365	74.8	0.81163	0.00360245	74.8	0.751807	0.005048	74.8	0.797644	0.00344983	74.8	0.639994	0.004045	74.8	0.672232	0.005622	74.8	0.588731	0.004046	74.8	0.706261	0.005775	74.8	0.65941	0.00506	74.8	0.689596	0.006116	74.8	0.69365	0.00222357	74.8	0.585464	0.002831	74.8	0.407638	0.00216579	74.8	0.523535	0.00139228	74.8	0.438595
75.1	0.754395	0.001957	75.1	0.752431	0.00244	75.1	0.672523	0.00422	75.1	0.812757	0.00348499	75.1	0.753284	0.004794	75.1	0.798801	0.0032382	75.1	0.640994	0.003911	75.1	0.676506	0.003764	75.1	0.590102	0.003787	75.1	0.708201	0.005482	75.1	0.661071	0.004838	75.1	0.691318	0.005871	75.1	0.694435	0.00212892	75.1	0.586298	0.002755	75.1	0.408291	0.0020848	75.1	0.523893	0.00151065	75.1	0.439263
75.4	0.755153	0.001906	75.4	0.753262	0.00231	75.4	0.673378	0.004185	75.4	0.81382	0.00340992	75.4	0.754741	0.004694	75.4	0.799875	0.00299768	75.4	0.642069	0.003703	75.4	0.677936	0.004074	75.4	0.591416	0.003551	75.4	0.710075	0.005303	75.4	0.662567	0.004795	75.4	0.692948	0.005755	75.4	0.695258	0.00197356	75.4	0.587294	0.002705	75.4	0.408969	0.00197723	75.4	0.524569	0.00157661	75.4	0.439854
75.7	0.755871	0.001801	75.7	0.754065	0.002141	75.7	0.674204	0.004194	75.7	0.815019	0.00320158	75.7	0.756252	0.004436	75.7	0.800838	0.00292098	75.7	0.643013	0.003519	75.7	0.678797	0.004583	75.7	0.592549	0.0026	75.7	0.711628	0.004622	75.7	0.663985	0.004703	75.7	0.694534	0.005498	75.7	0.695962	0.00187241	75.7	0.588126	0.002634	75.7	0.409546	0.0019123	75.7	0.524897	0.00146696	75.7	0.440468
76	0.756577	0.001738	76	0.754755	0.002076	76	0.67512	0.004147	76	0.81612	0.00302516	76	0.757654	0.00412	76	0.801767	0.0027748	76	0.643996	0.00336	76	0.679509	0.004697	76	0.593872	0.002898	76	0.713255	0.004556	76	0.665346	0.004597	76	0.696068	0.005305	76	0.696659	0.0018232	76	0.589003	0.002522	76	0.410099	0.00191055	76	0.525463	0.00138503	76	0.441048
76.3	0.757234	0.001618	76.3	0.75546	0.001973	76.3	0.676004	0.004109	76.3	0.817034	0.00288433	76.3	0.758912	0.004032	76.3	0.802617	0.00263115	76.3	0.644794	0.003262	76.3	0.68036	0.004723	76.3	0.594659	0.002957	76.3	0.714869	0.004397	76.3	0.666766	0.004435	76.3	0.697519	0.005195	76.3	0.697275	0.00175364	76.3	0.589898	0.002462	76.3	0.410656	0.00183678	76.3	0.525762	0.00165521	76.3	0.441622
76.6	0.757834	0.00158	76.6	0.7561	0.001877	76.6	0.676728	0.004183	76.6	0.817984	0.00277286	76.6	0.760009	0.004063	76.6	0.803456	0.00249297	76.6	0.645593	0.003164	76.6	0.681847	0.00446	76.6	0.595641	0.002772	76.6	0.71637	0.004425	76.6	0.668094	0.004244	76.6	0.698873	0.005029	76.6	0.697919	0.00167898	76.6	0.590618	0.002504	76.6	0.411188	0.00178204	76.6	0.526297	0.00136375	76.6	0.442156
76.9	0.758516	0.001483	76.9	0.756736	0.001772	76.9	0.677531	0.004152	76.9	0.818935	0.00266528	76.9	0.761316	0.003802	76.9	0.80417	0.00241574	76.9	0.646356	0.003049	76.9	0.683741	0.003806	76.9	0.596601	0.002538	76.9	0.717974	0.006907	76.9	0.669524	0.004698	76.9	0.700329	0.004875	76.9	0.698508	0.00163054	76.9	0.591539	0.002374	76.9	0.411705	0.00172169	76.9	0.527073	0.00125048	76.9	0.442677
77.2	0.759076	0.001455	77.2	0.757285	0.001757	77.2	0.678371	0.004207	77.2	0.819822	0.00264114	77.2	0.762441	0.003782	77.2	0.805017	0.00228729	77.2	0.647024	0.003006	77.2	0.685367	0.003454	77.2	0.596308	0.0031	77.2	0.718506	0.007097	77.2	0.670805	0.004453	77.2	0.70153	0.004917	77.2	0.69906	0.00157886	77.2	0.592264	0.002391	77.2	0.412184	0.00170908	77.2	0.527236	0.00110139	77.2	0.443252
77.5	0.759687	0.001414	77.5	0.757879	0.001707	77.5	0.679216	0.004179	77.5	0.820658	0.00252973	77.5	0.763369	0.003782	77.5	0.805727	0.00220533	77.5	0.647769	0.002867	77.5	0.686249	0.003541	77.5	0.598078	0.002362	77.5	0.720035	0.007906	77.5	0.672006	0.004125	77.5	0.702774	0.00486	77.5	0.699684	0.00148803	77.5	0.592972	0.002323	77.5	0.412735	0.00162799	77.5	0.527679	0.00132151	77.5	0.443696
77.8	0.760164	0.001511	77.8	0.758429	0.001652	77.8	0.680043	0.004154	77.8	0.821361	0.00254372	77.8	0.764494	0.003758	77.8	0.806362	0.00218285	77.8	0.648418	0.002806	77.8	0.68714	0.003661	77.8	0.598953	0.002159	77.8	0.721409	0.007776	77.8	0.673184	0.004254	77.8	0.70406	0.004747	77.8	0.700196	0.00143409	77.8	0.593779	0.002291	77.8	0.413181	0.00158658	77.8	0.528383	0.00115082	77.8	0.444106
78.1	0.760708	0.001504	78.1	0.758925	0.001625	78.1	0.680877	0.004203	78.1	0.822143	0.00246798	78.1	0.765638	0.003592	78.1	0.806994	0.00215328	78.1	0.649071	0.002771	78.1	0.688232	0.003695	78.1	0.599658	0.00208	78.1	0.722953	0.007715	78.1	0.674226	0.005057	78.1	0.705164	0.004815	78.1	0.700727	0.00135106	78.1	0.594561	0.002274	78.1	0.413631	0.00157359	78.1	0.528481	0.00111983	78.1	0.444587
78.4	0.761245	0.001545	78.4	0.759403	0.001549	78.4	0.681634	0.004298	78.4	0.822933	0.00237068	78.4	0.766552	0.003684	78.4	0.807591	0.0021248	78.4	0.649663	0.002753	78.4	0.689145	0.003811	78.4	0.600268	0.002119	78.4	0.72828	0.005155	78.4	0.676337	0.004518	78.4	0.706391	0.004652	78.4	0.701244	0.00131282	78.4	0.595286	0.002509	78.4	0.414057	0.001532	78.4	0.529086	0.00113043	78.4	0.444993
78.7	0.761762	0.001555	78.7	0.75993	0.00152	78.7	0.682557	0.004328	78.7	0.823783	0.00230009	78.7	0.767647	0.00354	78.7	0.808246	0.00202213	78.7	0.650265	0.002687	78.7	0.690243	0.003608	78.7	0.600817	0.002122	78.7	0.729097	0.005145	78.7	0.67725	0.00441	78.7	0.707654	0.004576	78.7	0.701719	0.00128145	78.7	0.596037	0.002516	78.7	0.414518	0.00146666	78.7	0.529026	0.00142905	78.7	0.445436
79	0.762311	0.001583	79	0.760448	0.001441	79	0.68336	0.004391	79	0.824452	0.00223303	79	0.768575	0.003586	79	0.808833	0.0020478	79	0.650801	0.002682	79	0.691255	0.003553	79	0.60148	0.002076	79	0.731838	0.004033	79	0.67796	0.004345	79	0.708813	0.004573	79	0.702207	0.00124216	79	0.596644	0.002575	79	0.414946	0.0014481	79	0.529799	0.000858154	79	0.445869
79.3	0.762935	0.001557	79.3	0.760917	0.001473	79.3	0.68415	0.004465	79.3	0.825176	0.00219262	79.3	0.769665	0.003401	79.3	0.809434	0.00201481	79.3	0.651359	0.002679	79.3	0.692325	0.003384	79.3	0.602051	0.002016	79.3	0.733018	0.003945	79.3	0.67933	0.003979	79.3	0.709929	0.004626	79.3	0.702637	0.00126698	79.3	0.597403	0.002579	79.3	0.415331	0.00145072	79.3	0.530247	0.00103343	79.3	0.446234
79.6	0.763467	0.001592	79.6	0.761372	0.00147	79.6	0.685056	0.004553	79.6	0.825845	0.00215127	79.6	0.77056	0.003444	79.6	0.810022	0.00204073	79.6	0.651959	0.002658	79.6	0.693469	0.003378	79.6	0.602637	0.001944	79.6	0.734471	0.003684	79.6	0.681577	0.003143	79.6	0.711135	0.004591	79.6	0.703044	0.00127052	79.6	0.598159	0.002701	79.6	0.415761	0.00136996	79.6	0.530299	0.0010693	79.6	0.446641
79.9	0.764066	0.001578	79.9	0.761736	0.001497	79.9	0.685957	0.004645	79.9	0.826489	0.00218246	79.9	0.771612	0.003384	79.9	0.810577	0.00205858	79.9	0.652524	0.002644	79.9	0.694557	0.003513	79.9	0.603306	0.001807	79.9	0.735958	0.003488	79.9	0.682879	0.0029	79.9	0.712118	0.004696	79.9	0.703504	0.00125563	79.9	0.599236	0.00249	79.9	0.416125	0.00136038	79.9	0.53092	0.000964312	79.9	0.447008
80.2	0.764597	0.001552	80.2	0.76222	0.001549	80.2	0.686925	0.004627	80.2	0.827233	0.00214117	80.2	0.772491	0.003544	80.2	0.811078	0.00208683	80.2	0.653027	0.002697	80.2	0.695349	0.00378	80.2	0.60386	0.001801	80.2	0.73676	0.003754	80.2	0.68363	0.002971	80.2	0.713267	0.004691	80.2	0.703931	0.00122214	80.2	0.599997	0.002707	80.2	0.416487	0.00129488	80.2	0.531308	0.000838757	80.2	0.447316
80.5	0.765189	0.001518	80.5	0.762618	0.001562	80.5	0.687821	0.004751	80.5	0.827802	0.00225834	80.5	0.773488	0.003532	80.5	0.811703	0.00199195	80.5	0.653556	0.002775	80.5	0.696279	0.004043	80.5	0.604453	0.001778	80.5	0.737833	0.003684	80.5	0.684243	0.003168	80.5	0.71442	0.004767	80.5	0.70436	0.00119928	80.5	0.600694	0.002885	80.5	0.416888	0.00124564	80.5	0.531224	0.000812462	80.5	0.447855
80.8	0.765774	0.001461	80.8	0.763136	0.001524	80.8	0.688722	0.004856	80.8	0.828465	0.00217434	80.8	0.7743	0.003734	80.8	0.812254	0.00200463	80.8	0.654109	0.002765	80.8	0.697096	0.004307	80.8	0.604934	0.001756	80.8	0.73888	0.003727	80.8	0.685064	0.003241	80.8	0.715616	0.004811	80.8	0.704828	0.0011833	80.8	0.601458	0.002906	80.8	0.417277	0.00124637	80.8	0.531936	0.000735367	80.8	0.44833
81.1	0.766358	0.001437	81.1	0.763587	0.00155	81.1	0.689761	0.004879	81.1	0.829072	0.00221433	81.1	0.775261	0.003806	81.1	0.812881	0.00198704	81.1	0.654679	0.003535	81.1	0.698231	0.00433	81.1	0.605412	0.001736	81.1	0.739942	0.0038	81.1	0.686058	0.00325	81.1	0.71677	0.004944	81.1	0.70524	0.00116101	81.1	0.602396	0.002865	81.1	0.417586	0.00121461	81.1	0.532041	0.000676733	81.1	0.448699
81.4	0.766936	0.00135	81.4	0.763991	0.001578	81.4	0.6908	0.004793	81.4	0.829763	0.00220274	81.4	0.776221	0.003922	81.4	0.813463	0.00194003	81.4	0.655222	0.003358	81.4	0.699522	0.004278	81.4	0.605876	0.001719	81.4	0.741134	0.003568	81.4	0.686995	0.003235	81.4	0.71791	0.004915	81.4	0.705677	0.0011574	81.4	0.603157	0.002881	81.4	0.417935	0.0011796	81.4	0.532505	0.000719407	81.4	0.449099
81.7	0.767429	0.001363	81.7	0.764553	0.001524	81.7	0.69174	0.004798	81.7	0.830445	0.00222378	81.7	0.777341	0.004016	81.7	0.814006	0.00188133	81.7	0.655804	0.004144	81.7	0.700714	0.004116	81.7	0.60642	0.001707	81.7	0.742336	0.003476	81.7	0.687853	0.003334	81.7	0.719052	0.004877	81.7	0.706054	0.00116073	81.7	0.604245	0.002614	81.7	0.418199	0.00120754	81.7	0.532704	0.00118639	81.7	0.449481
82	0.767969	0.001338	82	0.764971	0.001593	82	0.692823	0.004811	82	0.831189	0.00220914	82	0.778319	0.004147	82	0.814489	0.00189133	82	0.65645	0.004231	82	0.702039	0.003997	82	0.606979	0.001733	82	0.743304	0.003383	82	0.688762	0.003297	82	0.720319	0.004696	82	0.706449	0.00119612	82	0.605208	0.002562	82	0.418527	0.00119452	82	0.532581	0.0016285	82	0.449793
82.3	0.76847	0.001322	82.3	0.765431	0.001612	82.3	0.693881	0.004792	82.3	0.831727	0.00230218	82.3	0.779435	0.004122	82.3	0.815059	0.00188396	82.3	0.656989	0.004032	82.3	0.703251	0.003813	82.3	0.607427	0.001814	82.3	0.744416	0.003328	82.3	0.689692	0.003166	82.3	0.721582	0.004541	82.3	0.706893	0.00120202	82.3	0.606003	0.002512	82.3	0.418916	0.00116975	82.3	0.533177	0.00114482	82.3	0.450104
82.6	0.769017	0.001252	82.6	0.76592	0.001641	82.6	0.694955	0.004856	82.6	0.832394	0.00228289	82.6	0.780503	0.004255	82.6	0.815659	0.00191709	82.6	0.658713	0.003202	82.6	0.70442	0.003817	82.6	0.607875	0.001976	82.6	0.745587	0.003164	82.6	0.690698	0.003102	82.6	0.722935	0.004362	82.6	0.707272	0.00122381	82.6	0.606881	0.002501	82.6	0.419178	0.00115646	82.6	0.533194	0.00115487	82.6	0.450442
82.9	0.769464	0.001282	82.9	0.766367	0.001678	82.9	0.695865	0.004939	82.9	0.833067	0.0022981	82.9	0.781638	0.004403	82.9	0.816171	0.00193412	82.9	0.658991	0.003408	82.9	0.705634	0.003821	82.9	0.608313	0.002015	82.9	0.746431	0.00356	82.9	0.691613	0.003213	82.9	0.72403	0.004352	82.9	0.707704	0.00122701	82.9	0.607666	0.002552	82.9	0.419474	0.00113559	82.9	0.533722	0.000945693	82.9	0.450848
83.2	0.769978	0.001263	83.2	0.766847	0.001686	83.2	0.696812	0.005023	83.2	0.833781	0.0022935	83.2	0.782899	0.004396	83.2	0.816626	0.0019836	83.2	0.660752	0.002608	83.2	0.706582	0.00391	83.2	0.608839	0.00206	83.2	0.747494	0.003622	83.2	0.692619	0.003298	83.2	0.725117	0.004388	83.2	0.708086	0.00122912	83.2	0.608353	0.002664	83.2	0.41978	0.00108311	83.2	0.534622	0.00105639	83.2	0.451275
83.5	0.770479	0.001215	83.5	0.767369	0.001693	83.5	0.697914	0.005021	83.5	0.834503	0.00228326	83.5	0.784074	0.004468	83.5	0.817124	0.00204882	83.5	0.661529	0.002504	83.5	0.70773	0.003897	83.5	0.609437	0.002033	83.5	0.748323	0.003637	83.5	0.693472	0.003273	83.5	0.726111	0.004469	83.5	0.708533	0.0012316	83.5	0.609238	0.00252	83.5	0.420088	0.0010468	83.5	0.535162	0.000386385	83.5	0.451803
83.8	0.770956	0.00121	83.8	0.767858	0.001657	83.8	0.698945	0.005081	83.8	0.83518	0.00233182	83.8	0.785152	0.004672	83.8	0.817683	0.00204712	83.8	0.661769	0.002711	83.8	0.708665	0.004129	83.8	0.610006	0.001989	83.8	0.749353	0.003601	83.8	0.694206	0.003353	83.8	0.727142	0.004618	83.8	0.708986	0.00122494	83.8	0.609958	0.002502	83.8	0.42044	0.000999664	83.8	0.535032	0.00135436	83.8	0.452165
84.1	0.771399	0.001246	84.1	0.768391	0.001611	84.1	0.700115	0.005068	84.1	0.835818	0.00235148	84.1	0.78642	0.004848	84.1	0.818333	0.00199375	84.1	0.662247	0.002778	84.1	0.709841	0.004127	84.1	0.610699	0.001911	84.1	0.750277	0.003606	84.1	0.695117	0.003347	84.1	0.728227	0.004674	84.1	0.709398	0.00124803	84.1	0.61082	0.002582	84.1	0.420682	0.00105207	84.1	0.535065	0.00193034	84.1	0.452514
84.4	0.771891	0.001264	84.4	0.768894	0.001535	84.4	0.701149	0.005829	84.4	0.836514	0.0022785	84.4	0.787777	0.004802	84.4	0.81887	0.00204479	84.4	0.662835	0.002935	84.4	0.71106	0.003982	84.4	0.611195	0.001882	84.4	0.751716	0.003325	84.4	0.696198	0.003227	84.4	0.729307	0.004696	84.4	0.709834	0.00125768	84.4	0.611681	0.002481	84.4	0.420948	0.00108072	84.4	0.535279	0.00191914	84.4	0.452869
84.7	0.772376	0.001265	84.7	0.769387	0.001536	84.7	0.702221	0.004968	84.7	0.837221	0.00225065	84.7	0.789026	0.005051	84.7	0.819399	0.00207432	84.7	0.663397	0.003024	84.7	0.712142	0.004153	84.7	0.611788	0.001989	84.7	0.752872	0.003279	84.7	0.697332	0.003057	84.7	0.730448	0.00476	84.7	0.71022	0.00132258	84.7	0.612535	0.002539	84.7	0.421175	0.00111536	84.7	0.536345	0.00139874	84.7	0.453273
85	0.772806	0.001304	85	0.769918	0.00148	85	0.70332	0.00618	85	0.837928	0.00236803	85	0.79031	0.005071	85	0.819996	0.00210543	85	0.664017	0.003041	85	0.713271	0.0041	85	0.612347	0.001948	85	0.753724	0.00339	85	0.698148	0.00321	85	0.731563	0.004928	85	0.710671	0.00133053	85	0.613205	0.00319	85	0.421428	0.0011401	85	0.53588	0.00258839	85	0.453682
85.3	0.773275	0.001325	85.3	0.770352	0.001481	85.3	0.704442	0.00491	85.3	0.838678	0.0023349	85.3	0.791693	0.00512	85.3	0.820552	0.00219457	85.3	0.664567	0.003142	85.3	0.714553	0.003982	85.3	0.612849	0.002035	85.3	0.754699	0.003417	85.3	0.699001	0.003211	85.3	0.732817	0.004821	85.3	0.711114	0.00138533	85.3	0.613898	0.003265	85.3	0.42171	0.00113897	85.3	0.537202	0.00202504	85.3	0.454041
85.6	0.773772	0.001329	85.6	0.770817	0.001467	85.6	0.705592	0.004936	85.6	0.839345	0.0023717	85.6	0.793226	0.005282	85.6	0.821122	0.00226387	85.6	0.665147	0.003235	85.6	0.715727	0.004049	85.6	0.613424	0.002011	85.6	0.755631	0.00351	85.6	0.699904	0.003339	85.6	0.733986	0.004952	85.6	0.71156	0.00137436	85.6	0.61488	0.003169	85.6	0.42203	0.0011597	85.6	0.538099	0.00154608	85.6	0.454469
85.9	0.774291	0.001244	85.9	0.771206	0.001502	85.9	0.707768	0.005031	85.9	0.839932	0.00255178	85.9	0.794514	0.005698	85.9	0.821735	0.0023449	85.9	0.665969	0.003203	85.9	0.716727	0.004201	85.9	0.613877	0.002026	85.9	0.756649	0.003698	85.9	0.700804	0.003416	85.9	0.735099	0.005122	85.9	0.712011	0.00135736	85.9	0.615589	0.003354	85.9	0.422338	0.00117265	85.9	0.538296	0.00160875	85.9	0.454888
86.2	0.774777	0.001417	86.2	0.7717	0.001451	86.2	0.707548	0.006631	86.2	0.840597	0.00263197	86.2	0.796137	0.005509	86.2	0.822309	0.00237232	86.2	0.666665	0.00343	86.2	0.718065	0.004123	86.2	0.614631	0.001773	86.2	0.757736	0.003688	86.2	0.701683	0.003776	86.2	0.736337	0.005215	86.2	0.712494	0.00136494	86.2	0.61653	0.003316	86.2	0.422618	0.00117111	86.2	0.538581	0.00221583	86.2	0.455264
86.5	0.775266	0.001874	86.5	0.772148	0.001451	86.5	0.710466	0.006207	86.5	0.84148	0.00265394	86.5	0.797449	0.005687	86.5	0.822952	0.00246456	86.5	0.66731	0.003762	86.5	0.719116	0.004219	86.5	0.615128	0.001895	86.5	0.758755	0.003782	86.5	0.702729	0.003811	86.5	0.737704	0.005273	86.5	0.712957	0.0013767	86.5	0.618176	0.002796	86.5	0.422908	0.00118185	86.5	0.539901	0.00136064	86.5	0.45576
86.8	0.775766	0.002102	86.8	0.772584	0.001426	86.8	0.709682	0.008094	86.8	0.84218	0.00268975	86.8	0.798907	0.005785	86.8	0.823642	0.00246418	86.8	0.668012	0.003963	86.8	0.720221	0.004204	86.8	0.61576	0.001873	86.8	0.75977	0.003884	86.8	0.703584	0.003863	86.8	0.738797	0.005474	86.8	0.713482	0.00131726	86.8	0.618982	0.003076	86.8	0.423188	0.00119423	86.8	0.540378	0.00191655	86.8	0.456079
87.1	0.776269	0.002199	87.1	0.773027	0.001413	87.1	0.710871	0.008894	87.1	0.842903	0.00275976	87.1	0.800683	0.00571	87.1	0.824316	0.00253632	87.1	0.668731	0.004235	87.1	0.721495	0.004139	87.1	0.6163	0.001922	87.1	0.760841	0.003961	87.1	0.704679	0.003731	87.1	0.740162	0.005421	87.1	0.713911	0.00132576	87.1	0.619821	0.003524	87.1	0.423539	0.00117266	87.1	0.540556	0.00180031	87.1	0.45646
87.4	0.77666	0.002365	87.4	0.773468	0.001402	87.4	0.713191	0.008581	87.4	0.84376	0.00278654	87.4	0.802595	0.005472	87.4	0.825051	0.00258407	87.4	0.669506	0.004417	87.4	0.722723	0.004038	87.4	0.616775	0.002007	87.4	0.762142	0.003817	87.4	0.705694	0.003768	87.4	0.741531	0.00548	87.4	0.714337	0.00132139	87.4	0.620806	0.003511	87.4	0.423867	0.00120068	87.4	0.540847	0.00187281	87.4	0.456824
87.7	0.777405	0.002257	87.7	0.773886	0.001385	87.7	0.715369	0.008467	87.7	0.844545	0.00287415	87.7	0.803935	0.005597	87.7	0.825665	0.00271829	87.7	0.670542	0.00438	87.7	0.723945	0.004101	87.7	0.61715	0.002144	87.7	0.763212	0.004155	87.7	0.707113	0.003757	87.7	0.742908	0.005684	87.7	0.714831	0.00130908	87.7	0.621691	0.003595	87.7	0.424144	0.00122258	87.7	0.542043	0.00179163	87.7	0.457232
88	0.778581	0.001859	88	0.774334	0.001365	88	0.717652	0.008181	88	0.845461	0.00288985	88	0.805514	0.00565	88	0.826447	0.00273419	88	0.671685	0.004343	88	0.72514	0.004343	88	0.617829	0.002196	88	0.764373	0.004277	88	0.708211	0.003896	88	0.744362	0.005792	88	0.715312	0.00126746	88	0.622558	0.003648	88	0.424451	0.00121119	88	0.54208	0.00203692	88	0.457555
88.3	0.779423	0.001626	88.3	0.774733	0.001398	88.3	0.719698	0.00794	88.3	0.846215	0.00293345	88.3	0.807118	0.005765	88.3	0.827136	0.00279083	88.3	0.672689	0.004388	88.3	0.726222	0.004615	88.3	0.618429	0.002232	88.3	0.765541	0.004315	88.3	0.709143	0.004059	88.3	0.745757	0.005875	88.3	0.715748	0.0012243	88.3	0.623783	0.003664	88.3	0.424749	0.00121598	88.3	0.543391	0.00246019	88.3	0.457906
88.6	0.78007	0.001421	88.6	0.775156	0.001376	88.6	0.722087	0.007574	88.6	0.847043	0.00294741	88.6	0.808782	0.006052	88.6	0.827918	0.00268369	88.6	0.673816	0.004401	88.6	0.727398	0.004685	88.6	0.619042	0.002702	88.6	0.766728	0.004482	88.6	0.710041	0.004314	88.6	0.747041	0.006119	88.6	0.71619	0.00117669	88.6	0.625294	0.003655	88.6	0.425068	0.00122568	88.6	0.543394	0.00233731	88.6	0.458274
88.9	0.780712	0.001262	88.9	0.77558	0.00137	88.9	0.723937	0.007508	88.9	0.84794	0.00288973	88.9	0.810336	0.007561	88.9	0.828725	0.00259605	88.9	0.674865	0.004317	88.9	0.728476	0.004912	88.9	0.619645	0.003747	88.9	0.767812	0.004673	88.9	0.711113	0.004334	88.9	0.748499	0.006116	88.9	0.716609	0.00113425	88.9	0.626259	0.004234	88.9	0.425438	0.00120554	88.9	0.543794	0.00244365	88.9	0.458623
89.2	0.781294	0.000932	89.2	0.775972	0.001432	89.2	0.725945	0.007307	89.2	0.848856	0.00278653	89.2	0.811865	0.008247	89.2	0.829541	0.00248307	89.2	0.675844	0.004284	89.2	0.729792	0.004816	89.2	0.620225	0.003974	89.2	0.769389	0.004643	89.2	0.712514	0.004291	89.2	0.750182	0.006159	89.2	0.717085	0.00106367	89.2	0.62727	0.004681	89.2	0.425748	0.00127908	89.2	0.544869	0.00272375	89.2	0.458999
89.5	0.781873	0.00056	89.5	0.776392	0.000992	89.5	0.727798	0.00749	89.5	0.849796	0.00265878	89.5	0.813523	0.009005	89.5	0.830346	0.00232983	89.5	0.676932	0.004188	89.5	0.731348	0.004723	89.5	0.620983	0.003837	89.5	0.770734	0.004608	89.5	0.713821	0.004287	89.5	0.751798	0.006343	89.5	0.717503	0.00106275	89.5	0.628217	0.0049	89.5	0.426037	0.00131584	89.5	0.545273	0.00267824	89.5	0.459408
89.8	0.782365	0.000292	89.8	0.776839	0.000996	89.8	0.729483	0.007715	89.8	0.850615	0.00266286	89.8	0.815298	0.009492	89.8	0.831121	0.00227476	89.8	0.678003	0.00412	89.8	0.73284	0.004767	89.8	0.621635	0.003907	89.8	0.771958	0.0048	89.8	0.714998	0.004288	89.8	0.753318	0.006481	89.8	0.717875	0.00112369	89.8	0.629466	0.004906	89.8	0.426343	0.00132303	89.8	0.547219	0.00233227	89.8	0.459745
90.1	0.782706	0.000227	90.1	0.777229	0.000225	90.1	0.731323	0.007781	90.1	0.851464	0.00252761	90.1	0.817394	0.009561	90.1	0.831742	0.00222972	90.1	0.67915	0.00406	90.1	0.734121	0.005025	90.1	0.622953	0.003487	90.1	0.773396	0.004846	90.1	0.716277	0.00435	90.1	0.754969	0.006797	90.1	0.718245	0.00117631	90.1	0.630963	0.005373	90.1	0.426676	0.00131796	90.1	0.547039	0.00219964	90.1	0.460075
90.4	0.783109	0.000196	90.4	0.777645	0.000156	90.4	0.733074	0.008183	90.4	0.852274	0.00246984	90.4	0.821212	0.008346	90.4	0.832417	0.00217288	90.4	0.680073	0.004146	90.4	0.735538	0.005085	90.4	0.625126	0.002585	90.4	0.774766	0.00496	90.4	0.717379	0.004551	90.4	0.756422	0.007282	90.4	0.718601	0.00130754	90.4	0.632797	0.005356	90.4	0.427016	0.00129317	90.4	0.547598	0.00260762	90.4	0.460471
90.7	0.783196	0.000402	90.7	0.77813	0.000783	90.7	0.73478	0.007125	90.7	0.853036	0.00230654	90.7	0.82377	0.008167	90.7	0.833064	0.00211951	90.7	0.681003	0.004284	90.7	0.736711	0.005479	90.7	0.626046	0.002503	90.7	0.776299	0.004992	90.7	0.718716	0.004568	90.7	0.758169	0.007308	90.7	0.718971	0.0015035	90.7	0.634479	0.004928	90.7	0.427436	0.00121081	90.7	0.549092	0.00194548	90.7	0.46078
91	0.783217	0.000678	91	0.77789	0.001523	91	0.736908	0.008099	91	0.853784	0.00231484	91	0.826565	0.008042	91	0.833639	0.00214262	91	0.681946	0.004328	91	0.738128	0.005851	91	0.626598	0.002751	91	0.77759	0.005234	91	0.720018	0.004544	91	0.760062	0.007274	91	0.719388	0.00158649	91	0.635754	0.004702	91	0.427781	0.00119947	91	0.549429	0.00159494	91	0.461161
91.3	0.783307	0.000995	91.3	0.778342	0.001635	91.3	0.738931	0.007043	91.3	0.854609	0.00226187	91.3	0.829071	0.007808	91.3	0.834331	0.00209161	91.3	0.682915	0.004477	91.3	0.739686	0.006007	91.3	0.627356	0.002734	91.3	0.779103	0.005372	91.3	0.721196	0.006524	91.3	0.761788	0.007563	91.3	0.71985	0.00156718	91.3	0.637012	0.00465	91.3	0.428097	0.00118068	91.3	0.550856	0.00139571	91.3	0.461505
91.6	0.78355	0.001127	91.6	0.777575	0.002491	91.6	0.74087	0.007308	91.6	0.855255	0.00227392	91.6	0.83127	0.008052	91.6	0.834884	0.0020919	91.6	0.683972	0.004582	91.6	0.741353	0.005869	91.6	0.628043	0.002937	91.6	0.780611	0.006439	91.6	0.722568	0.006413	91.6	0.763912	0.007593	91.6	0.7203	0.00151254	91.6	0.63921	0.00401	91.6	0.428423	0.0011645	91.6	0.550476	0.00215492	91.6	0.461879
91.9	0.783906	0.000767	91.9	0.777888	0.002582	91.9	0.743224	0.007348	91.9	0.855979	0.00218303	91.9	0.833265	0.008221	91.9	0.835474	0.00204292	91.9	0.685024	0.004729	91.9	0.742861	0.005829	91.9	0.628862	0.003012	91.9	0.782151	0.006065	91.9	0.72397	0.006338	91.9	0.766093	0.007413	91.9	0.720852	0.00134312	91.9	0.641019	0.003962	91.9	0.428726	0.0011658	91.9	0.551648	0.00152774	91.9	0.462251
92.2	0.784302	0.000596	92.2	0.779315	0.001956	92.2	0.743344	0.008745	92.2	0.856496	0.00230595	92.2	0.835554	0.008166	92.2	0.836041	0.00199826	92.2	0.68616	0.004747	92.2	0.744625	0.005594	92.2	0.62966	0.003122	92.2	0.783732	0.006083	92.2	0.725334	0.006268	92.2	0.767878	0.007475	92.2	0.721516	0.00107346	92.2	0.642058	0.004116	92.2	0.429022	0.00119746	92.2	0.552149	0.0015346	92.2	0.462589
92.5	0.784737	0.000533	92.5	0.780183	0.001575	92.5	0.746932	0.007689	92.5	0.857256	0.00231647	92.5	0.838161	0.008124	92.5	0.836651	0.00209479	92.5	0.68717	0.0051	92.5	0.746599	0.005396	92.5	0.630584	0.002997	92.5	0.785386	0.006069	92.5	0.726599	0.00632	92.5	0.769721	0.007531	92.5	0.722058	0.000931847	92.5	0.642993	0.004305	92.5	0.42935	0.00120591	92.5	0.551959	0.00199301	92.5	0.463075
92.8	0.785303	0.000517	92.8	0.780805	0.00148	92.8	0.747371	0.008581	92.8	0.858002	0.0022727	92.8	0.840316	0.008266	92.8	0.837266	0.00219385	92.8	0.688362	0.005387	92.8	0.748392	0.005491	92.8	0.631316	0.002877	92.8	0.787105	0.005913	92.8	0.730748	0.004559	92.8	0.771881	0.007536	92.8	0.722491	0.000872531	92.8	0.644174	0.004294	92.8	0.429638	0.00119015	92.8	0.553087	0.00179086	92.8	0.463543
93.1	0.785745	0.000577	93.1	0.781322	0.001407	93.1	0.749708	0.007974	93.1	0.858666	0.00222741	93.1	0.842882	0.008137	93.1	0.83782	0.00211963	93.1	0.689577	0.005326	93.1	0.749851	0.005882	93.1	0.632308	0.0026	93.1	0.790215	0.004751	93.1	0.731954	0.004672	93.1	0.77405	0.007565	93.1	0.722859	0.00092417	93.1	0.645413	0.004094	93.1	0.42994	0.0012266	93.1	0.553847	0.00178945	93.1	0.463725
93.4	0.785561	0.00107	93.4	0.78177	0.001354	93.4	0.75212	0.007799	93.4	0.859253	0.00230216	93.4	0.845129	0.009692	93.4	0.838337	0.00209101	93.4	0.690849	0.005695	93.4	0.751299	0.006185	93.4	0.633239	0.002286	93.4	0.791194	0.005306	93.4	0.733243	0.004974	93.4	0.775961	0.00805	93.4	0.723157	0.000965872	93.4	0.647149	0.003915	93.4	0.430244	0.00121005	93.4	0.554077	0.00221149	93.4	0.46409
93.7	0.7857	0.001306	93.7	0.782257	0.001288	93.7	0.754337	0.007548	93.7	0.859955	0.00229316	93.7	0.847336	0.010198	93.7	0.838836	0.0021637	93.7	0.692013	0.005938	93.7	0.752711	0.006504	93.7	0.634202	0.002031	93.7	0.792802	0.005283	93.7	0.734502	0.005129	93.7	0.77784	0.008289	93.7	0.723416	0.0010397	93.7	0.64842	0.003866	93.7	0.430588	0.00118749	93.7	0.554589	0.00236122	93.7	0.46446
94	0.786039	0.001476	94	0.782556	0.001388	94	0.75634	0.007366	94	0.860731	0.00219542	94	0.849881	0.010666	94	0.839591	0.00200166	94	0.693552	0.005926	94	0.754388	0.006742	94	0.634939	0.001858	94	0.794434	0.005218	94	0.735844	0.005295	94	0.779766	0.008634	94	0.723745	0.00108501	94	0.649638	0.003843	94	0.430928	0.00115414	94	0.555087	0.00262529	94	0.464724
94.3	0.786581	0.001478	94.3	0.783034	0.001289	94.3	0.758118	0.007378	94.3	0.861411	0.00215944	94.3	0.852249	0.011898	94.3	0.840355	0.00166138	94.3	0.695174	0.005762	94.3	0.756324	0.006784	94.3	0.635491	0.001821	94.3	0.795919	0.005333	94.3	0.737352	0.005352	94.3	0.781934	0.00892	94.3	0.72409	0.00114982	94.3	0.650802	0.003885	94.3	0.431193	0.00121377	94.3	0.555912	0.00260963	94.3	0.465293
94.6	0.787114	0.001517	94.6	0.783442	0.001223	94.6	0.759544	0.008584	94.6	0.862007	0.00233191	94.6	0.854622	0.015575	94.6	0.840798	0.00171273	94.6	0.696298	0.006931	94.6	0.758368	0.00655	94.6	0.636068	0.001624	94.6	0.797287	0.006072	94.6	0.738727	0.005962	94.6	0.784145	0.009634	94.6	0.724535	0.00100877	94.6	0.651741	0.004765	94.6	0.431549	0.00108532	94.6	0.556669	0.00278682	94.6	0.465794
94.7	0.787299		94.7	0.783565		94.7	0.760261		94.7	0.86224		94.7	0.856148		94.7	0.840956		94.7	0.696907		94.7	0.759003		94.7	0.636221		94.7	0.79789		94.7	0.739308		94.7	0.785025		94.7	0.724656		94.7	0.65223		94.7	0.431642		94.7	0.556957		94.7	0.465947
[truncated: 58 more columns]

## Sheet: Berberine
WT/SL+A									variant a									variant b									variant c									variant d									variant e
Replicate #1			Replicate #2			Replicate #3			Replicate #1			Replicate #2			Replicate #3			Replicate #1			Replicate #2			Replicate #3			Replicate #1			Replicate #1			Replicate #3			Replicate #1			Replicate #2			Replicate #3			Replicate #1			Replicate #2
Temperature	Absorbance	Smoothed and Zeroed ∆A/∆T	Temperature	Absorbance	Smoothed and Zeroed ∆A/∆T	Temperature	Absorbance	Smoothed and Zeroed ∆A/∆T	Temperature	Absorbance	Smoothed and Zeroed ∆A/∆T	Temperature	Absorbance	Smoothed and Zeroed ∆A/∆T	Temperature	Absorbance	Smoothed and Zeroed ∆A/∆T	Temperature	Absorbance	Smoothed and Zeroed ∆A/∆T	Temperature	Absorbance	Smoothed and Zeroed ∆A/∆T	Temperature	Absorbance	Smoothed and Zeroed ∆A/∆T	Temperature	Absorbance	Smoothed and Zeroed ∆A/∆T	Temperature	Absorbance	Smoothed and Zeroed ∆A/∆T	Temperature	Absorbance	Smoothed and Zeroed ∆A/∆T	Temperature	Absorbance	Smoothed and Zeroed ∆A/∆T	Temperature	Absorbance	Smoothed and Zeroed ∆A/∆T	Temperature	Absorbance	Smoothed and Zeroed ∆A/∆T	Temperature	Absorbance	Smoothed and Zeroed ∆A/∆T	Temperature	Absorbance
25	0.620269	0.000292045	25	0.92119	0.00123574	25	0.897812	9.19808e-05	25	0.770739	0.00013167	25	0.721458	0.00018	25	0.787605	0.00029	25	0.818285	0.00253353	25	0.696019	0.000562527	25	0.731671	0.000183714	25	0.760297	0.000954	25	0.689833	0.000247	25	1.11968	0.000567062	25	0.623352	0.000313	25	0.712818	0.000583	25	0.700896	0.003318	25	0.91716	0	25	0.754242
25.3	0.620048	0.000757002	25.3	0.92129	0.00173823	25.3	0.897675	0.000134602	25.3	0.770618	0.000121349	25.3	0.721468	4.41e-05	25.3	0.787573	0.000206	25.3	0.818323	0.0034562	25.3	0.696019	0.000438907	25.3	0.731719	0.000116294	25.3	0.760204	0.001035	25.3	0.689823	0.000342	25.3	1.11978	0.000389281	25.3	0.623302	0.000104	25.3	0.712806	0.000765	25.3	0.700952	0.003449	25.3	0.91718	0.000399529	25.3	0.753921
25.6	0.620015	0.00122136	25.6	0.921595	0.00211185	25.6	0.897598	0.000106212	25.6	0.770529	4.97437e-05	25.6	0.721445	0	25.6	0.787503	0.00017	25.6	0.818337	0.00437351	25.6	0.696158	0.000106904	25.6	0.731798	0	25.6	0.760384	0.000805	25.6	0.689849	0.000403	25.6	1.12013	0.000121287	25.6	0.623351	0	25.6	0.712775	0.000546	25.6	0.701109	0.003439	25.6	0.917165	0.000951021	25.6	0.753657
25.9	0.619915	0.00183807	25.9	0.922094	0.00219823	25.9	0.897722	0	25.9	0.770567	0	25.9	0.72143	1.68e-05	25.9	0.787574	0.000116	25.9	0.818581	0.00514251	25.9	0.696131	0	25.9	0.731739	1.06728e-05	25.9	0.760614	0.00051	25.9	0.689906	0.000422	25.9	1.12047	0	25.9	0.623135	0.000331	25.9	0.712783	0.000118	25.9	0.701292	0.003429	25.9	0.917151	0.00138629	25.9	0.753518
26.2	0.619688	0.0025369	26.2	0.922897	0.00204066	26.2	0.897714	0.000157106	26.2	0.770337	0.000368926	26.2	0.721467	6.77e-05	26.2	0.787554	0	26.2	0.81925	0.0053021	26.2	0.696066	5.83328e-05	26.2	0.731657	6.29469e-05	26.2	0.760946	0.000195	26.2	0.690029	0.000406	26.2	1.12047	0.000205142	26.2	0.623039	0.000733	26.2	0.712367	0.000363	26.2	0.701484	0.003344	26.2	0.917203	0.00157382	26.2	0.753606
26.5	0.619782	0.00296833	26.5	0.923832	0.00175283	26.5	0.897687	0.000408842	26.5	0.77024	0.000644608	26.5	0.721477	6.37e-05	26.5	0.787379	0.00021	26.5	0.820434	0.00496702	26.5	0.695935	0.00032161	26.5	0.731649	8.73393e-05	26.5	0.761361	0	26.5	0.690203	0.000383	26.5	1.12033	0.000635911	26.5	0.623091	0.000775	26.5	0.712292	0.000461	26.5	0.701818	0.003075	26.5	0.917496	0.00148425	26.5	0.753617
26.8	0.62026	0.00335952	26.8	0.924685	0.0014249	26.8	0.897614	0.000651316	26.8	0.770104	0.000522307	26.8	0.721284	1.63e-05	26.8	0.787221	0.000433	26.8	0.821856	0.00424505	26.8	0.695749	0.000330909	26.8	0.731596	0.000125093	26.8	0.761389	5.15e-05	26.8	0.690336	0.000378	26.8	1.12017	0.00108096	26.8	0.622726	0.001025	26.8	0.712552	0	26.8	0.702071	0.002939	26.8	0.918115	0.00125991	26.8	0.753577
27.1	0.620923	0.0034949	27.1	0.925551	0.00098102	27.1	0.897494	0.000948043	27.1	0.769908	0.000711303	27.1	0.721195	8.96e-05	27.1	0.787096	0.000514	27.1	0.823246	0.00324105	27.1	0.69539	0.000831906	27.1	0.731501	0.000106328	27.1	0.761225	0.000504	27.1	0.690453	0.000404	27.1	1.12011	0.00134704	27.1	0.62262	0.00093	27.1	0.712193	0.000404	27.1	0.702213	0.002885	27.1	0.918927	0.000920539	27.1	0.753553
27.4	0.621748	0.00293491	27.4	0.92618	0.000601263	27.4	0.897458	0.00114009	27.4	0.769871	0.000788552	27.4	0.721205	0.000173	27.4	0.787086	0.000737	27.4	0.824644	0.00210774	27.4	0.695203	0.000912759	27.4	0.731457	5.14055e-05	27.4	0.761012	0.000939	27.4	0.690539	0.000448	27.4	1.12028	0.00142576	27.4	0.622901	0.001184	27.4	0.711561	0.001082	27.4	0.70238	0.002839	27.4	0.919566	0.000610322	27.4	0.753471
27.7	0.622569	0.00219082	27.7	0.926746	0.000208323	27.7	0.897686	0.00126493	27.7	0.770194	0.000564078	27.7	0.721319	2.34e-05	27.7	0.786892	0.001019	27.7	0.825552	0.00117959	27.7	0.695225	0.00107998	27.7	0.731454	5.95475e-05	27.7	0.760872	0.000981	27.7	0.690639	0.000469	27.7	1.12058	0.00142065	27.7	0.623408	0.001263	27.7	0.711511	0.001377	27.7	0.702445	0.002875	27.7	0.919899	0.000419811	27.7	0.753393
28	0.623311	0.00145811	28	0.92725	0	28	0.898037	0.00136354	28	0.770511	0.00064538	28	0.721323	6.16e-05	28	0.787032	0.001035	28	0.826234	0.000402436	28	0.69549	0.0009199	28	0.731483	3.94665e-05	28	0.760994	0.000871	28	0.690777	0.000482	28	1.12109	0.00122819	28	0.623522	0.001242	28	0.711584	0.001769	28	0.702375	0.002827	28	0.920058	0.000365076	28	0.753228
28.3	0.624375	0.00048083	28.3	0.927611	1.70729e-06	28.3	0.898327	0.00134552	28.3	0.770191	0.000955849	28.3	0.721058	8.53e-05	28.3	0.787207	0.001121	28.3	0.826573	0	28.3	0.695318	0.00124898	28.3	0.731486	1.29218e-05	28.3	0.761098	0.000886	28.3	0.690903	0.000497	28.3	1.1216	0.00105924	28.3	0.623533	0.001252	28.3	0.711152	0.0018	28.3	0.702424	0.002808	28.3	0.92034	0.000270921	28.3	0.753099
28.6	0.625241	0	28.6	0.927811	0.000189797	28.6	0.898653	0.00129732	28.6	0.770279	0.000930862	28.6	0.72108	0.000268	28.6	0.787205	0.001105	28.6	0.826457	0.000126257	28.6	0.69571	0.00112302	28.6	0.731362	0.000117008	28.6	0.761613	0.000893	28.6	0.691059	0.000505	28.6	1.12194	0.00112577	28.6	0.623284	0.00157	28.6	0.711399	0.001905	28.6	0.702485	0.002865	28.6	0.920644	0.00022333	28.6	0.752956
28.9	0.625226	0.000540443	28.9	0.92787	0.000437258	28.9	0.898905	0.00129804	28.9	0.770357	0.00129107	28.9	0.721215	0.000315	28.9	0.787531	0.00105	28.9	0.826155	0.000559652	28.9	0.695644	0.0011447	28.9	0.731237	0.000177024	28.9	0.762054	0.000821	28.9	0.69121	0.000529	28.9	1.12222	0.00122081	28.9	0.623945	0.001648	28.9	0.711784	0.001637	28.9	0.702583	0.002869	28.9	0.920817	0.000282804	28.9	0.752787
29.2	0.624931	0.0013464	29.2	0.927847	0.000736974	29.2	0.899321	0.00129598	29.2	0.770344	0.00122264	29.2	0.721104	0.000512	29.2	0.787758	0.000836	29.2	0.825671	0.00111376	29.2	0.695917	0.00095672	29.2	0.731246	0.000164657	29.2	0.761976	0.001017	29.2	0.691343	0.000548	29.2	1.12252	0.00132924	29.2	0.624571	0.001123	29.2	0.712177	0.001605	29.2	0.702702	0.002856	29.2	0.920865	0.000392787	29.2	0.752369
29.5	0.624574	0.00232157	29.5	0.928038	0.000838857	29.5	0.899819	0.00102166	29.5	0.770783	0.0010231	29.5	0.721165	0.000507	29.5	0.787922	0.00103	29.5	0.825186	0.00159637	29.5	0.695942	0.0010238	29.5	0.731244	0.000169525	29.5	0.761932	0.001146	29.5	0.6915	0.000569	29.5	1.12274	0.00148168	29.5	0.624653	0.00121	29.5	0.712837	0.001429	29.5	0.702561	0.003075	29.5	0.920941	0.000475608	29.5	0.751972
29.8	0.624172	0.00273186	29.8	0.928402	0.000779693	29.8	0.900082	0.000841475	29.8	0.770929	0.000984274	29.8	0.720936	0.000856	29.8	0.788226	0.000916	29.8	0.824922	0.00192284	29.8	0.696263	0.000964407	29.8	0.731208	0.000292513	29.8	0.762061	0.001164	29.8	0.691649	0.000577	29.8	1.12299	0.00156614	29.8	0.624679	0.001677	29.8	0.712452	0.002003	29.8	0.70258	0.00307	29.8	0.921082	0.000482518	29.8	0.751803
30.1	0.624316	0.00234318	30.1	0.928884	0.000692303	30.1	0.900335	0.000800252	30.1	0.770979	0.00111876	30.1	0.721231	0.00078	30.1	0.7882	0.001055	30.1	0.824995	0.00188779	30.1	0.696467	0.000945713	30.1	0.731241	0.000230782	30.1	0.762586	0.000962	30.1	0.691817	0.000569	30.1	1.12343	0.00166413	30.1	0.624908	0.001617	30.1	0.712857	0.001817	30.1	0.702728	0.002997	30.1	0.921314	0.000361012	30.1	0.75167
30.4	0.625112	0.00168674	30.4	0.929314	0.000556246	30.4	0.900589	0.000856817	30.4	0.771598	0.000756197	30.4	0.721437	0.000647	30.4	0.788444	0.001146	30.4	0.825343	0.00155325	30.4	0.696433	0.0010529	30.4	0.731205	0.000239605	30.4	0.762918	0.000838	30.4	0.692004	0.000564	30.4	1.12386	0.00153773	30.4	0.625686	0.001275	30.4	0.712838	0.002004	30.4	0.702832	0.003027	30.4	0.921577	0.000314942	30.4	0.751853
30.7	0.626026	0.00115127	30.7	0.929741	0.000442657	30.7	0.901001	0.000748604	30.7	0.771482	0.00114412	30.7	0.721621	0.000965	30.7	0.788351	0.001313	30.7	0.82569	0.00129355	30.7	0.696425	0.0013182	30.7	0.731195	0.000304254	30.7	0.763134	0.001156	30.7	0.692164	0.000574	30.7	1.12432	0.00151141	30.7	0.625524	0.001539	30.7	0.713184	0.0021	30.7	0.702931	0.003028	30.7	0.921789	0.000233456	30.7	0.752124
31	0.627132	0.000726507	31	0.930084	0.00041869	31	0.901088	0.000873848	31	0.771621	0.000963059	31	0.721676	0.000951	31	0.788804	0.00102	31	0.82593	0.00114157	31	0.69655	0.00126057	31	0.731201	0.000323779	31	0.763283	0.001122	31	0.692353	0.000557	31	1.12477	0.00140858	31	0.625738	0.001746	31	0.71358	0.00193	31	0.703119	0.002997	31	0.92199	0.000248372	31	0.752271
31.3	0.627345	0.00122232	31.3	0.93036	0.000480788	31.3	0.901081	0.00120893	31.3	0.771709	0.00100245	31.3	0.72197	0.000901	31.3	0.788939	0.00118	31.3	0.826155	0.00107929	31.3	0.696782	0.00114907	31.3	0.731349	0.000229423	31.3	0.76344	0.001095	31.3	0.692515	0.000578	31.3	1.12515	0.00138572	31.3	0.626464	0.001509	31.3	0.714057	0.001982	31.3	0.70313	0.003031	31.3	0.922142	0.00023132	31.3	0.752484
31.6	0.626907	0.00168718	31.6	0.93071	0.000494196	31.6	0.901272	0.00137909	31.6	0.771961	0.000989572	31.6	0.722152	0.000958	31.6	0.789121	0.001211	31.6	0.826176	0.00111535	31.6	0.696958	0.00135333	31.6	0.731289	0.000317848	31.6	0.763661	0.001162	31.6	0.69267	0.000603	31.6	1.12574	0.00121382	31.6	0.626602	0.001559	31.6	0.714182	0.002237	31.6	0.703168	0.003122	31.6	0.922191	0.000300959	31.6	0.752872
31.9	0.626718	0.00182763	31.9	0.930936	0.000572162	31.9	0.901611	0.00122771	31.9	0.772036	0.00129655	31.9	0.722157	0.00118	31.9	0.789501	0.001203	31.9	0.826022	0.00124641	31.9	0.697085	0.00143509	31.9	0.731267	0.000374416	31.9	0.763808	0.001342	31.9	0.69285	0.000598	31.9	1.12597	0.00129784	31.9	0.626867	0.001646	31.9	0.714444	0.002339	31.9	0.703318	0.003097	31.9	0.922385	0.000256055	31.9	0.753065
32.2	0.626829	0.00168398	32.2	0.931193	0.000608691	32.2	0.901861	0.000973752	32.2	0.772502	0.000805114	32.2	0.722819	0.000841	32.2	0.789659	0.001268	32.2	0.82598	0.00130029	32.2	0.697474	0.00104735	32.2	0.731354	0.00028265	32.2	0.764501	0.001031	32.2	0.693026	0.000617	32.2	1.12639	0.0012201	32.2	0.627101	0.001752	32.2	0.714934	0.002076	32.2	0.703419	0.003095	32.2	0.922475	0.00030983	32.2	0.753739
32.5	0.627297	0.00160342	32.5	0.931501	0.000604064	32.5	0.902136	0.00106098	32.5	0.77237	0.00113103	32.5	0.722853	0.001005	32.5	0.789673	0.001357	32.5	0.825991	0.00133199	32.5	0.697513	0.00117206	32.5	0.731389	0.000296852	32.5	0.764599	0.001204	32.5	0.693189	0.000642	32.5	1.12669	0.00136973	32.5	0.627625	0.001709	32.5	0.715074	0.002251	32.5	0.703559	0.003104	32.5	0.922698	0.00030784	32.5	0.754121
32.8	0.628254	0.00141202	32.8	0.931869	0.000566097	32.8	0.902631	0.0009177	32.8	0.772517	0.000989923	32.8	0.723072	0.000926	32.8	0.790046	0.001276	32.8	0.826123	0.00124691	32.8	0.697578	0.00137503	32.8	0.731396	0.00032145	32.8	0.764715	0.001386	32.8	0.693382	0.00062	32.8	1.12703	0.00132567	32.8	0.627997	0.001831	32.8	0.71563	0.002104	32.8	0.703622	0.003238	32.8	0.922824	0.000330167	32.8	0.754566
33.1	0.628513	0.00154918	33.1	0.93224	0.000573868	33.1	0.903078	0.000821246	33.1	0.772749	0.00107987	33.1	0.723338	0.000874	33.1	0.790275	0.001404	33.1	0.826198	0.00127552	33.1	0.69806	0.00116836	33.1	0.731468	0.000326619	33.1	0.765037	0.001363	33.1	0.693575	0.000616	33.1	1.12736	0.00130773	33.1	0.628208	0.001903	33.1	0.716137	0.002162	33.1	0.703796	0.003217	33.1	0.922979	0.000328911	33.1	0.75491
33.4	0.628535	0.00164214	33.4	0.932583	0.000539036	33.4	0.903189	0.00089621	33.4	0.773285	0.000858449	33.4	0.723678	0.000756	33.4	0.790643	0.001287	33.4	0.826241	0.00127584	33.4	0.69831	0.00119932	33.4	0.731531	0.00036773	33.4	0.765454	0.001193	33.4	0.693747	0.000651	33.4	1.12772	0.00132858	33.4	0.628605	0.001858	33.4	0.716551	0.002346	33.4	0.703909	0.003263	33.4	0.923105	0.000362203	33.4	0.75507
33.7	0.628431	0.00171188	33.7	0.932894	0.000568575	33.7	0.903058	0.001239	33.7	0.773013	0.00123265	33.7	0.723831	0.00087	33.7	0.790899	0.00124	33.7	0.826279	0.00123671	33.7	0.698117	0.00147131	33.7	0.731481	0.00042938	33.7	0.76568	0.001442	33.7	0.693951	0.000617	33.7	1.12803	0.00141324	33.7	0.628998	0.00188	33.7	0.716648	0.002461	33.7	0.704007	0.003274	33.7	0.923276	0.000362238	33.7	0.755593
34	0.628778	0.00182598	34	0.933195	0.00064604	34	0.903464	0.00124768	34	0.77337	0.00136812	34	0.724109	0.000809	34	0.791047	0.001477	34	0.826338	0.00121448	34	0.698343	0.00165659	34	0.731537	0.000410135	34	0.766038	0.001373	34	0.694152	0.000595	34	1.12855	0.00135432	34	0.629458	0.001841	34	0.71705	0.002369	34	0.70416	0.003333	34	0.923496	0.000329595	34	0.755915
34.3	0.629448	0.00178813	34.3	0.933507	0.00061182	34.3	0.903745	0.00108879	34.3	0.773305	0.00132806	34.3	0.72421	0.000823	34.3	0.791299	0.001423	34.3	0.826342	0.00128258	34.3	0.698713	0.00139306	34.3	0.731581	0.000475069	34.3	0.766426	0.001318	34.3	0.694312	0.000708	34.3	1.12882	0.00140747	34.3	0.630012	0.001799	34.3	0.717386	0.002671	34.3	0.704424	0.003329	34.3	0.923655	0.000352618	34.3	0.756283
34.6	0.629913	0.00159675	34.6	0.933889	0.000567683	34.6	0.904046	0.00114754	34.6	0.773673	0.00118241	34.6	0.724399	0.000877	34.6	0.791719	0.00126	34.6	0.82646	0.00124527	34.6	0.698885	0.00153292	34.6	0.731661	0.00044389	34.6	0.766715	0.001352	34.6	0.694499	0.000685	34.6	1.12913	0.00151966	34.6	0.630332	0.001917	34.6	0.71798	0.00253	34.6	0.704566	0.003449	34.6	0.923808	0.000435711	34.6	0.756499
34.9	0.630074	0.00172241	34.9	0.93418	0.000600999	34.9	0.90427	0.0010947	34.9	0.773876	0.00123676	34.9	0.724561	0.000933	34.9	0.791912	0.001435	34.9	0.826504	0.00124392	34.9	0.699181	0.00137853	34.9	0.731785	0.000447446	34.9	0.766876	0.001558	34.9	0.694723	0.00066	34.9	1.12952	0.00151831	34.9	0.630661	0.002008	34.9	0.718671	0.002391	34.9	0.704748	0.003375	34.9	0.923984	0.000397483	34.9	0.756518
35.2	0.630074	0.00182712	35.2	0.934536	0.000617867	35.2	0.904654	0.00111544	35.2	0.774166	0.00105564	35.2	0.724886	0.000785	35.2	0.792098	0.001454	35.2	0.826483	0.00128333	35.2	0.699396	0.00159527	35.2	0.731827	0.000484675	35.2	0.767477	0.001306	35.2	0.694876	0.000698	35.2	1.12995	0.0016094	35.2	0.631087	0.002086	35.2	0.718938	0.002495	35.2	0.704862	0.003441	35.2	0.924155	0.000402808	35.2	0.756851
35.5	0.630593	0.001906	35.5	0.934952	0.00065646	35.5	0.905072	0.00110569	35.5	0.774726	0.000766893	35.5	0.725073	0.000863	35.5	0.7926	0.001314	35.5	0.826509	0.00136211	35.5	0.6999	0.00122555	35.5	0.731855	0.000481443	35.5	0.76773	0.00142	35.5	0.695045	0.000731	35.5	1.13039	0.00155835	35.5	0.631489	0.00214	35.5	0.719204	0.002588	35.5	0.705104	0.003539	35.5	0.924326	0.000448681	35.5	0.757377
35.8	0.631206	0.00162553	35.8	0.935213	0.000712263	35.8	0.905115	0.00121839	35.8	0.774601	0.00136772	35.8	0.725195	0.000881	35.8	0.792771	0.001477	35.8	0.826615	0.00122408	35.8	0.699875	0.00146246	35.8	0.731996	0.000477558	35.8	0.768036	0.001411	35.8	0.695375	0.00071	35.8	1.13074	0.00158554	35.8	0.631979	0.002055	35.8	0.719992	0.002373	35.8	0.705362	0.003492	35.8	0.92452	0.000446574	35.8	0.757583
36.1	0.631384	0.0017787	36.1	0.935529	0.000760405	36.1	0.905505	0.00120056	36.1	0.77475	0.00117036	36.1	0.725464	0.000883	36.1	0.792948	0.001541	36.1	0.826677	0.00122763	36.1	0.700256	0.00142971	36.1	0.732029	0.000522108	36.1	0.768376	0.001442	36.1	0.695525	0.000711	36.1	1.13122	0.00156053	36.1	0.632476	0.002123	36.1	0.720375	0.002576	36.1	0.705684	0.003449	36.1	0.924797	0.000422375	36.1	0.757589
36.4	0.631734	0.00179058	36.4	0.93587	0.000774344	36.4	0.905649	0.00122068	36.4	0.775035	0.00110847	36.4	0.725711	0.000851	36.4	0.793403	0.00139	36.4	0.826718	0.00121385	36.4	0.700321	0.00176552	36.4	0.732159	0.000454928	36.4	0.768846	0.001434	36.4	0.695713	0.000754	36.4	1.13161	0.00161517	36.4	0.632941	0.002124	36.4	0.720857	0.002466	36.4	0.705756	0.003552	36.4	0.924916	0.000479546	36.4	0.758019
36.7	0.631891	0.00200754	36.7	0.936251	0.000770976	36.7	0.906063	0.00126891	36.7	0.775054	0.00121486	36.7	0.725813	0.000903	36.7	0.793617	0.001566	36.7	0.826757	0.00123156	36.7	0.700862	0.00151143	36.7	0.732257	0.000518591	36.7	0.769068	0.001532	36.7	0.695922	0.000741	36.7	1.13217	0.0016293	36.7	0.633485	0.002102	36.7	0.72128	0.002733	36.7	0.705968	0.003567	36.7	0.925095	0.000533832	36.7	0.758347
37	0.632528	0.00189628	37	0.936725	0.000759388	37	0.906467	0.00113599	37	0.77518	0.00147223	37	0.726118	0.000969	37	0.793909	0.00156	37	0.826901	0.00118437	37	0.700811	0.00194421	37	0.732279	0.000525819	37	0.769493	0.001625	37	0.696142	0.000747	37	1.13253	0.00165447	37	0.633967	0.002168	37	0.721686	0.003004	37	0.706358	0.003498	37	0.925335	0.000536966	37	0.758521
37.3	0.63272	0.00199086	37.3	0.937069	0.000758616	37.3	0.906679	0.00137687	37.3	0.775957	0.00102022	37.3	0.726266	0.000906	37.3	0.794323	0.001496	37.3	0.8268	0.00123889	37.3	0.70114	0.00181358	37.3	0.732415	0.000536977	37.3	0.769786	0.001636	37.3	0.696439	0.000757	37.3	1.13293	0.00169201	37.3	0.634331	0.002251	37.3	0.722152	0.002823	37.3	0.706545	0.003589	37.3	0.925526	0.0005799	37.3	0.758851
37.6	0.633128	0.00206702	37.6	0.937458	0.00069895	37.6	0.907042	0.00124565	37.6	0.77581	0.00137786	37.6	0.726539	0.000899	37.6	0.794598	0.001596	37.6	0.826867	0.00131003	37.6	0.701473	0.00187853	37.6	0.732515	0.000561385	37.6	0.770172	0.00167	37.6	0.696592	0.000814	37.6	1.13336	0.00183204	37.6	0.63493	0.002185	37.6	0.722838	0.002745	37.6	0.706803	0.003602	37.6	0.925766	0.000605124	37.6	0.759022
37.9	0.633495	0.00224145	37.9	0.937819	0.000798959	37.9	0.907217	0.00131838	37.9	0.776002	0.00139502	37.9	0.726737	0.001051	37.9	0.794826	0.001716	37.9	0.826888	0.00131111	37.9	0.702041	0.00185276	37.9	0.732544	0.000566487	37.9	0.77063	0.001767	37.9	0.696845	0.0008	37.9	1.13383	0.00183748	37.9	0.635397	0.002226	37.9	0.723156	0.003032	37.9	0.707029	0.003663	37.9	0.925971	0.000609834	37.9	0.759609
38.2	0.633978	0.0020635	38.2	0.938195	0.000872996	38.2	0.907704	0.00133077	38.2	0.77618	0.00144697	38.2	0.726918	0.001071	38.2	0.795304	0.001732	38.2	0.826953	0.00127749	38.2	0.702201	0.00198448	38.2	0.732737	0.000478646	38.2	0.770999	0.001804	38.2	0.697034	0.000871	38.2	1.13442	0.00177126	38.2	0.635907	0.002277	38.2	0.72398	0.002848	38.2	0.707264	0.003823	38.2	0.926231	0.00066809	38.2	0.759835
38.5	0.634448	0.00215741	38.5	0.938653	0.000767451	38.5	0.907908	0.00148577	38.5	0.776693	0.00123165	38.5	0.727321	0.000886	38.5	0.795587	0.00171	38.5	0.827027	0.00132431	38.5	0.702799	0.00168414	38.5	0.732771	0.00058223	38.5	0.771563	0.001725	38.5	0.697262	0.000915	38.5	1.13482	0.00189759	38.5	0.636489	0.002208	38.5	0.724791	0.002749	38.5	0.70755	0.003807	38.5	0.926476	0.000693795	38.5	0.760057
38.8	0.634782	0.00227279	38.8	0.938996	0.000852909	38.8	0.908481	0.00136235	38.8	0.776791	0.00143789	38.8	0.727376	0.001003	38.8	0.795905	0.001721	38.8	0.827008	0.00136162	38.8	0.702933	0.00205487	38.8	0.732923	0.000589011	38.8	0.771873	0.001856	38.8	0.697575	0.000925	38.8	1.13527	0.00199891	38.8	0.636977	0.00229	38.8	0.724986	0.003104	38.8	0.707873	0.003815	38.8	0.926731	0.000691552	38.8	0.760432
39.1	0.635304	0.00218094	39.1	0.939295	0.000931643	39.1	0.908647	0.00144971	39.1	0.77718	0.00141648	39.1	0.727638	0.001059	39.1	0.796331	0.001729	39.1	0.827181	0.00127698	39.1	0.703363	0.0020339	39.1	0.733059	0.000493447	39.1	0.772309	0.00195	39.1	0.697813	0.000958	39.1	1.13592	0.0019668	39.1	0.637477	0.002306	39.1	0.725556	0.003063	39.1	0.70815	0.003844	39.1	0.92701	0.000732009	39.1	0.760869
39.4	0.635933	0.00216597	39.4	0.939806	0.000885669	39.4	0.908931	0.00155715	39.4	0.777398	0.00141016	39.4	0.728064	0.000993	39.4	0.796738	0.001588	39.4	0.827204	0.00132293	39.4	0.703893	0.0018794	39.4	0.733096	0.000548278	39.4	0.772914	0.001945	39.4	0.698045	0.000994	39.4	1.1364	0.00204921	39.4	0.638005	0.002331	39.4	0.726304	0.003118	39.4	0.708469	0.003906	39.4	0.927222	0.000779207	39.4	0.761145
39.7	0.636149	0.0023439	39.7	0.940293	0.000767494	39.7	0.909437	0.00153579	39.7	0.777654	0.00149958	39.7	0.728274	0.001028	39.7	0.79724	0.001584	39.7	0.827219	0.00136939	39.7	0.70425	0.00214152	39.7	0.733158	0.00064138	39.7	0.773338	0.002025	39.7	0.698341	0.001036	39.7	1.13688	0.00223652	39.7	0.638592	0.002351	39.7	0.726851	0.003077	39.7	0.708943	0.003821	39.7	0.927569	0.000768625	39.7	0.761385
40	0.63676	0.0022277	40	0.940592	0.000954706	40	0.909873	0.00142447	40	0.777844	0.00156982	40	0.7284	0.001178	40	0.79749	0.001713	40	0.827362	0.00132904	40	0.704397	0.00236416	40	0.733346	0.000567426	40	0.773783	0.002218	40	0.698634	0.001119	40	1.13747	0.00231192	40	0.63907	0.002393	40	0.727515	0.002906	40	0.709206	0.003933	40	0.927852	0.000791005	40	0.761653
40.3	0.637267	0.002361	40.3	0.941063	0.000901652	40.3	0.910261	0.00149832	40.3	0.778252	0.00148438	40.3	0.72863	0.001201	40.3	0.797824	0.001812	40.3	0.827399	0.00143298	40.3	0.705087	0.0021657	40.3	0.733509	0.000543165	40.3	0.77429	0.002172	40.3	0.698962	0.001124	40.3	1.13807	0.00240408	40.3	0.639681	0.002363	40.3	0.728242	0.002817	40.3	0.709539	0.003981	40.3	0.928104	0.000826771	40.3	0.7621
40.6	0.637651	0.00248477	40.6	0.94148	0.000889878	40.6	0.910559	0.00159293	40.6	0.778609	0.00146325	40.6	0.728976	0.001125	40.6	0.798263	0.001874	40.6	0.827446	0.00143671	40.6	0.705486	0.00227989	40.6	0.733502	0.000656998	40.6	0.774867	0.002258	40.6	0.699251	0.001131	40.6	1.13867	0.00258993	40.6	0.640204	0.002432	40.6	0.72875	0.003116	40.6	0.709861	0.003999	40.6	0.928443	0.000843998	40.6	0.762219
40.9	0.638258	0.00230838	40.9	0.941923	0.000934232	40.9	0.911004	0.00158821	40.9	0.778817	0.00162805	40.9	0.729304	0.001114	40.9	0.798458	0.002017	40.9	0.827537	0.00148298	40.9	0.705784	0.00248926	40.9	0.733621	0.000719373	40.9	0.775464	0.002275	40.9	0.699537	0.001263	40.9	1.13927	0.00271792	40.9	0.640771	0.002478	40.9	0.72958	0.003196	40.9	0.710272	0.003992	40.9	0.928726	0.000934288	40.9	0.762506
41.2	0.63874	0.0023471	41.2	0.942233	0.00099935	41.2	0.911477	0.00153277	41.2	0.779207	0.00159342	41.2	0.729566	0.001106	41.2	0.798954	0.00196	41.2	0.827622	0.00149897	41.2	0.706534	0.00235854	41.2	0.733822	0.000665843	41.2	0.776008	0.00237	41.2	0.699895	0.001377	41.2	1.14004	0.00283806	41.2	0.641387	0.002385	41.2	0.730066	0.003089	41.2	0.710619	0.004102	41.2	0.929058	0.000976205	41.2	0.762915
41.5	0.639177	0.00247032	41.5	0.942813	0.00091972	41.5	0.911747	0.00174631	41.5	0.779503	0.00164882	41.5	0.729918	0.001133	41.5	0.799397	0.002067	41.5	0.827705	0.00155134	41.5	0.707016	0.00233268	41.5	0.7339	0.000753274	41.5	0.776742	0.002421	41.5	0.700312	0.001359	41.5	1.14074	0.00298459	41.5	0.641928	0.002481	41.5	0.730473	0.003266	41.5	0.71105	0.00408	41.5	0.929374	0.00112297	41.5	0.763383
41.8	0.639884	0.0023362	41.8	0.943204	0.000995978	41.8	0.912246	0.00170164	41.8	0.779782	0.00172274	41.8	0.730181	0.001162	41.8	0.799881	0.002093	41.8	0.827897	0.00155843	41.8	0.707408	0.00260836	41.8	0.734026	0.000762213	41.8	0.777181	0.00261	41.8	0.700647	0.001478	41.8	1.14149	0.00331269	41.8	0.642494	0.002512	41.8	0.731067	0.003359	41.8	0.711456	0.004143	41.8	0.92968	0.00121225	41.8	0.763619
42.1	0.640454	0.00239685	42.1	0.943603	0.00103683	42.1	0.912685	0.00172006	42.1	0.780108	0.00183473	42.1	0.730413	0.000765	42.1	0.800411	0.002049	42.1	0.82795	0.00163615	42.1	0.707978	0.00259667	42.1	0.73419	0.000739693	42.1	0.777886	0.002171	42.1	0.700947	0.001637	42.1	1.14236	0.00346984	42.1	0.643121	0.002497	42.1	0.732023	0.003119	42.1	0.711804	0.004166	42.1	0.930045	0.00126294	42.1	0.764038
42.4	0.640796	0.00247661	42.4	0.944113	0.000990715	42.4	0.913123	0.00169697	42.4	0.780563	0.0017671	42.4	0.730725	0.001135	42.4	0.800821	0.002211	42.4	0.828111	0.0015935	42.4	0.70859	0.00259797	42.4	0.734402	0.000718234	42.4	0.778509	0.002711	42.4	0.701431	0.001743	42.4	1.14316	0.00383223	42.4	0.643757	0.002481	42.4	0.732973	0.002976	42.4	0.712205	0.004219	42.4	0.930463	0.00133908	42.4	0.764323
42.7	0.641337	0.00249792	42.7	0.94452	0.00107913	42.7	0.913513	0.00172768	42.7	0.780901	0.00174738	42.7	0.730975	0.001354	42.7	0.801232	0.002348	42.7	0.828219	0.00161468	42.7	0.709144	0.00258647	42.7	0.734524	0.000792962	42.7	0.779196	0.002925	42.7	0.701961	0.001825	42.7	1.14411	0.00420168	42.7	0.644233	0.002516	42.7	0.7333	0.003214	42.7	0.712717	0.004189	42.7	0.930858	0.00144278	42.7	0.764735
43	0.641958	0.00243482	43	0.94498	0.00112166	43	0.914103	0.00188882	43	0.78128	0.00181443	43	0.731368	0.0014	43	0.801836	0.002299	43	0.828381	0.00158892	43	0.709587	0.00271898	43	0.734733	0.000775819	43	0.780006	0.003043	43	0.70235	0.002069	43	1.14502	0.00454534	43	0.644918	0.002517	43	0.733972	0.003318	43	0.713116	0.00426	43	0.931395	0.00147635	43	0.764987
43.3	0.642464	0.00249101	43.3	0.945486	0.0011541	43.3	0.914535	0.00176133	43.3	0.78167	0.00182235	43.3	0.731674	0.001484	43.3	0.802358	0.002289	43.3	0.828584	0.00170156	43.3	0.710393	0.0026501	43.3	0.734872	0.000781414	43.3	0.780729	0.003264	43.3	0.702864	0.002206	43.3	1.14626	0.00491054	43.3	0.64553	0.00261	43.3	0.734705	0.003443	43.3	0.713616	0.004307	43.3	0.931834	0.00156051	43.3	0.765404
43.6	0.643125	0.00246571	43.6	0.945947	0.00117045	43.6	0.915002	0.00162077	43.6	0.782164	0.00182931	43.6	0.731311	0.002039	43.6	0.802823	0.002286	43.6	0.828753	0.00166132	43.6	0.710945	0.00274551	43.6	0.735002	0.000834059	43.6	0.780776	0.003977	43.6	0.703403	0.002425	43.6	1.14737	0.00547115	43.6	0.646135	0.002589	43.6	0.735301	0.003396	43.6	0.713999	0.004421	43.6	0.932275	0.0017731	43.6	0.765837
43.9	0.643587	0.00252524	43.9	0.946387	0.00123088	43.9	0.915405	0.00170695	43.9	0.782518	0.0018989	43.9	0.732178	0.001792	43.9	0.803476	0.002335	43.9	0.82885	0.00174124	43.9	0.711559	0.00275122	43.9	0.735182	0.00086398	43.9	0.782208	0.003776	43.9	0.704046	0.002634	43.9	1.14871	0.00604921	43.9	0.646748	0.002594	43.9	0.736037	0.00337	43.9	0.714479	0.004492	43.9	0.932808	0.00185044	43.9	0.766182
44.2	0.644159	0.00259188	44.2	0.946927	0.00128341	44.2	0.915841	0.00186395	44.2	0.782826	0.0020432	44.2	0.732756	0.001626	44.2	0.804093	0.002319	44.2	0.82899	0.00180017	44.2	0.712096	0.00269024	44.2	0.735415	0.000805585	44.2	0.783217	0.003957	44.2	0.704699	0.002935	44.2	1.15022	0.00665288	44.2	0.647277	0.00266	44.2	0.73672	0.003399	44.2	0.714945	0.004561	44.2	0.933358	0.00195459	44.2	0.766639
44.5	0.644686	0.00265754	44.5	0.947451	0.00128838	44.5	0.916673	0.00167962	44.5	0.783305	0.00198742	44.5	0.733218	0.001572	44.5	0.804623	0.002453	44.5	0.829113	0.00183395	44.5	0.712738	0.00275635	44.5	0.735599	0.000835802	44.5	0.784204	0.00406	44.5	0.705454	0.003172	44.5	1.15165	0.00745186	44.5	0.647963	0.002638	44.5	0.737549	0.003523	44.5	0.715451	0.004588	44.5	0.933945	0.00208365	44.5	0.767152
44.8	0.645277	0.00263138	44.8	0.948006	0.00135615	44.8	0.916914	0.00182893	44.8	0.783708	0.00215954	44.8	0.73365	0.00166	44.8	0.80513	0.002558	44.8	0.829485	0.00176071	44.8	0.71344	0.00285586	44.8	0.735746	0.000878624	44.8	0.785258	0.00445	44.8	0.706174	0.003519	44.8	1.15343	0.00814968	44.8	0.648715	0.002579	44.8	0.738468	0.003316	44.8	0.716022	0.004662	44.8	0.934511	0.00230774	44.8	0.76766
45.1	0.645899	0.00269225	45.1	0.948491	0.00146428	45.1	0.91717	0.0020687	45.1	0.784211	0.00214101	45.1	0.73412	0.001673	45.1	0.80559	0.002771	45.1	0.829594	0.00181044	45.1	0.714136	0.00276392	45.1	0.735956	0.000900312	45.1	0.786374	0.004691	45.1	0.707039	0.003905	45.1	1.15538	0.00906034	45.1	0.649288	0.002704	45.1	0.738995	0.003484	45.1	0.716575	0.004759	45.1	0.935271	0.00240435	45.1	0.768142
45.4	0.646451	0.00274911	45.4	0.949022	0.00156842	45.4	0.917702	0.00216773	45.4	0.78467	0.00218266	45.4	0.734616	0.001655	45.4	0.806316	0.002763	45.4	0.829811	0.00179521	45.4	0.714758	0.00287874	45.4	0.736181	0.000886515	45.4	0.787505	0.004954	45.4	0.707997	0.00425	45.4	1.15759	0.00966954	45.4	0.649907	0.002824	45.4	0.739692	0.003612	45.4	0.717162	0.004756	45.4	0.935919	0.00262037	45.4	0.768823
45.7	0.647123	0.00283503	45.7	0.94964	0.00165907	45.7	0.918374	0.00228575	45.7	0.785195	0.00210475	45.7	0.734946	0.00179	45.7	0.806909	0.002765	45.7	0.830039	0.00184196	45.7	0.715204	0.00292015	45.7	0.736326	0.000961296	45.7	0.788785	0.005208	45.7	0.7091	0.004704	45.7	1.16	0.0106905	45.7	0.650535	0.002888	45.7	0.740419	0.003596	45.7	0.717731	0.004775	45.7	0.936625	0.00275655	45.7	0.769343
46	0.647748	0.00298037	46	0.950172	0.00179765	46	0.918929	0.00244578	46	0.78559	0.00218362	46	0.735326	0.001922	46	0.80764	0.002739	46	0.830213	0.00188427	46	0.715944	0.00288639	46	0.736555	0.000966613	46	0.789926	0.005768	46	0.710212	0.00528	46	1.16263	0.011687	46	0.651189	0.00291	46	0.741433	0.003455	46	0.718278	0.004756	46	0.937406	0.00297404	46	0.769883
46.3	0.648299	0.00324982	46.3	0.950828	0.00194204	46.3	0.919394	0.00243994	46.3	0.786251	0.00219512	46.3	0.735889	0.002	46.3	0.808305	0.002723	46.3	0.830475	0.00187538	46.3	0.716796	0.00293071	46.3	0.736767	0.000999196	46.3	0.791565	0.006062	46.3	0.711453	0.00577	46.3	1.16546	0.0129068	46.3	0.651852	0.002983	46.3	0.742042	0.003576	46.3	0.71896	0.00477	46.3	0.938308	0.00308539	46.3	0.770543
46.6	0.649013	0.00331614	46.6	0.951476	0.00207088	46.6	0.920009	0.00251943	46.6	0.786727	0.0022695	46.6	0.73638	0.002003	46.6	0.809085	0.002701	46.6	0.830659	0.0019373	46.6	0.717354	0.00301209	46.6	0.737009	0.00101666	46.6	0.793044	0.006538	46.6	0.712897	0.006294	46.6	1.16878	0.0137794	46.6	0.652613	0.002965	46.6	0.742821	0.003735	46.6	0.719658	0.004784	46.6	0.939213	0.0033254	46.6	0.771196
46.9	0.64965	0.00347452	46.9	0.952162	0.00230403	46.9	0.920691	0.00276125	46.9	0.787248	0.00232947	46.9	0.736849	0.00214	46.9	0.809798	0.002731	46.9	0.830853	0.00203143	46.9	0.718148	0.00304726	46.9	0.737213	0.0010945	46.9	0.794568	0.007054	46.9	0.714371	0.006786	46.9	1.1719	0.015015	46.9	0.653412	0.002934	46.9	0.74371	0.00372	46.9	0.720241	0.004865	46.9	0.940185	0.00356521	46.9	0.771851
47.2	0.650451	0.00372271	47.2	0.952917	0.00247428	47.2	0.921539	0.00277468	47.2	0.787656	0.0023772	47.2	0.737381	0.002207	47.2	0.810395	0.002691	47.2	0.831151	0.00201921	47.2	0.718656	0.00318566	47.2	0.737471	0.00111011	47.2	0.79623	0.007541	47.2	0.716156	0.007336	47.2	1.17584	0.0157669	47.2	0.654136	0.002983	47.2	0.744414	0.003816	47.2	0.720839	0.004837	47.2	0.941096	0.00380876	47.2	0.772689
47.5	0.651294	0.00393057	47.5	0.953657	0.00284129	47.5	0.922335	0.00289032	47.5	0.78817	0.00250972	47.5	0.73796	0.002326	47.5	0.811087	0.002818	47.5	0.831388	0.00209934	47.5	0.719346	0.00330785	47.5	0.737707	0.00119361	47.5	0.798211	0.008098	47.5	0.718131	0.007787	47.5	1.17997	0.0168973	47.5	0.654824	0.003083	47.5	0.745216	0.004025	47.5	0.721358	0.005146	47.5	0.942203	0.00408072	47.5	0.773501
47.8	0.65225	0.00408435	47.8	0.954529	0.00291568	47.8	0.92279	0.00326607	47.8	0.788847	0.00252634	47.8	0.738639	0.002278	47.8	0.811728	0.0029	47.8	0.831638	0.00214498	47.8	0.720264	0.00331321	47.8	0.737968	0.00128862	47.8	0.800291	0.008543	47.8	0.720107	0.008542	47.8	1.18463	0.0176487	47.8	0.655595	0.003112	47.8	0.746006	0.004024	47.8	0.72206	0.005084	47.8	0.943272	0.00434374	47.8	0.774438
48.1	0.653063	0.00440481	48.1	0.95537	0.00333377	48.1	0.923525	0.00359418	48.1	0.789435	0.00248866	48.1	0.739134	0.002452	48.1	0.812475	0.002864	48.1	0.831913	0.00221506	48.1	0.720944	0.00339281	48.1	0.738236	0.00129905	48.1	0.802484	0.008966	48.1	0.722339	0.008843	48.1	1.18926	0.0188003	48.1	0.656329	0.003221	48.1	0.747023	0.004056	48.1	0.722778	0.005055	48.1	0.944537	0.00449774	48.1	0.775313
48.4	0.653938	0.00484346	48.4	0.956407	0.0035642	48.4	0.924569	0.00381623	48.4	0.790046	0.00256308	48.4	0.739809	0.002481	48.4	0.813232	0.002845	48.4	0.832249	0.00234409	48.4	0.721792	0.0035306	48.4	0.738557	0.00135461	48.4	0.804782	0.009394	48.4	0.72455	0.009437	48.4	1.19423	0.0194978	48.4	0.657082	0.003313	48.4	0.74789	0.004103	48.4	0.723482	0.005056	48.4	0.945869	0.00473605	48.4	0.776234
48.7	0.655111	0.00515148	48.7	0.957417	0.00389079	48.7	0.925438	0.00414167	48.7	0.790526	0.00261346	48.7	0.740441	0.002637	48.7	0.813769	0.003025	48.7	0.832529	0.00244908	48.7	0.722507	0.00370988	48.7	0.738838	0.00146936	48.7	0.807175	0.00973	48.7	0.72716	0.00983	48.7	1.1993	0.0203748	48.7	0.65788	0.003453	48.7	0.748737	0.004093	48.7	0.72404	0.005224	48.7	0.947145	0.00492582	48.7	0.77733
49	0.656266	0.00557406	49	0.958707	0.00430665	49	0.926407	0.00457227	49	0.791238	0.00278216	49	0.741199	0.002625	49	0.814653	0.003017	49	0.832886	0.00252038	49	0.72338	0.00414059	49	0.7392	0.00158114	49	0.809991	0.009992	49	0.729812	0.010128	49	1.20512	0.0204681	49	0.658717	0.003514	49	0.749853	0.004395	49	0.725022	0.005147	49	0.94866	0.00508273	49	0.778364
49.3	0.657452	0.00612234	49.3	0.959691	0.00502514	49.3	0.927426	0.00510637	49.3	0.791941	0.00280988	49.3	0.741806	0.002774	49.3	0.815416	0.00304	49.3	0.833204	0.00258575	49.3	0.724306	0.00442764	49.3	0.739603	0.00167342	49.3	0.812738	0.010326	49.3	0.732919	0.010182	49.3	1.21091	0.0205373	49.3	0.659533	0.003645	49.3	0.750642	0.00439	49.3	0.72563	0.005245	49.3	0.950123	0.00531324	49.3	0.779618
49.6	0.658746	0.00676875	49.6	0.961159	0.0054926	49.6	0.928653	0.0053551	49.6	0.792472	0.00294696	49.6	0.742561	0.002832	49.6	0.816109	0.003116	49.6	0.833585	0.00275631	49.6	0.725106	0.00482763	49.6	0.739887	0.00188666	49.6	0.815566	0.010384	49.6	0.735603	0.010518	49.6	1.21726	0.0202169	49.6	0.66043	0.003725	49.6	0.751707	0.004391	49.6	0.726305	0.005345	49.6	0.951619	0.00540265	49.6	0.780842
49.9	0.660278	0.00723028	49.9	0.962541	0.00641166	49.9	0.93003	0.00621459	49.9	0.793195	0.00297633	49.9	0.743281	0.002892	49.9	0.816838	0.003171	49.9	0.834114	0.00282321	49.9	0.72616	0.00519298	49.9	0.740292	0.00211032	49.9	0.818506	0.010405	49.9	0.738705	0.01047	49.9	1.22328	0.0199326	49.9	0.66132	0.003798	49.9	0.752645	0.004461	49.9	0.727012	0.00547	49.9	0.953309	0.00551386	49.9	0.781973
50.2	0.661914	0.00771711	50.2	0.964041	0.00744831	50.2	0.931387	0.0068634	50.2	0.79375	0.00319074	50.2	0.744147	0.002954	50.2	0.817645	0.00324	50.2	0.834552	0.00305524	50.2	0.727144	0.00568805	50.2	0.740745	0.00228123	50.2	0.821402	0.01099	50.2	0.741904	0.010463	50.2	1.22967	0.0195599	50.2	0.662328	0.003825	50.2	0.753476	0.004834	50.2	0.727821	0.005478	50.2	0.954869	0.00570392	50.2	0.78345
50.5	0.663703	0.00822177	50.5	0.965955	0.00819545	50.5	0.933002	0.00758593	50.5	0.794715	0.00311181	50.5	0.744887	0.003138	50.5	0.818517	0.003235	50.5	0.835016	0.00330382	50.5	0.728663	0.00607694	50.5	0.741274	0.0025139	50.5	0.824611	0.010745	50.5	0.745005	0.010307	50.5	1.23563	0.0189452	50.5	0.663257	0.004078	50.5	0.755045	0.004454	50.5	0.728687	0.005591	50.5	0.956619	0.00576729	50.5	0.78476
50.8	0.665711	0.00878247	50.8	0.968017	0.00959204	50.8	0.934823	0.00828138	50.8	0.795459	0.00315759	50.8	0.745716	0.00322	50.8	0.819313	0.003382	50.8	0.835432	0.00371464	50.8	0.73002	0.00653505	50.8	0.741816	0.00286207	50.8	0.82786	0.010689	50.8	0.748193	0.010211	50.8	1.24152	0.0186418	50.8	0.664269	0.00411	50.8	0.755826	0.004709	50.8	0.729443	0.005661	50.8	0.958429	0.00593235	50.8	0.786048
51.1	0.667975	0.00890973	51.1	0.970186	0.0108926	51.1	0.936423	0.00989409	51.1	0.796196	0.00324207	51.1	0.74656	0.003202	51.1	0.820121	0.003387	51.1	0.836069	0.00395906	51.1	0.731419	0.00706508	51.1	0.74242	0.00316277	51.1	0.830774	0.010508	51.1	0.75138	0.009857	51.1	1.24739	0.0179695	51.1	0.665286	0.00416	51.1	0.756894	0.004806	51.1	0.730267	0.005809	51.1	0.960059	0.00605713	51.1	0.787497
51.4	0.6702	0.00951674	51.4	0.972947	0.0119309	51.4	0.939089	0.0104134	51.4	0.796963	0.00328516	51.4	0.747369	0.003391	51.4	0.820933	0.003432	51.4	0.836698	0.00439441	51.4	0.733021	0.00761453	51.4	0.74316	0.00366448	51.4	0.833746	0.010371	51.4	0.75441	0.00963	51.4	1.25299	0.0172181	51.4	0.666287	0.004204	51.4	0.757936	0.004849	51.4	0.731161	0.005896	51.4	0.961915	0.00619434	51.4	0.789139
51.7	0.672565	0.00980019	51.7	0.976002	0.013565	51.7	0.941419	0.0116409	51.7	0.79784	0.00341182	51.7	0.748328	0.00352	51.7	0.821844	0.00351	51.7	0.837483	0.00486771	51.7	0.734748	0.00835524	51.7	0.743869	0.00422273	51.7	0.837521	0.009828	51.7	0.757598	0.008955	51.7	1.25881	0.0161044	51.7	0.667335	0.004269	51.7	0.759326	0.004784	51.7	0.731982	0.005933	51.7	0.963761	0.00616936	51.7	0.790755
52	0.675111	0.00985588	52	0.979037	0.0151556	52	0.944118	0.0132599	52	0.798687	0.00350692	52	0.749344	0.003594	52	0.822708	0.003619	52	0.83832	0.00547201	52	0.736851	0.0089361	52	0.744748	0.00474354	52	0.840362	0.009805	52	0.760466	0.008766	52	1.26385	0.0154323	52	0.668644	0.004252	52	0.760326	0.004969	52	0.733018	0.006005	52	0.965606	0.00627032	52	0.792247
52.3	0.677961	0.00968031	52.3	0.983194	0.0164288	52.3	0.946981	0.0146322	52.3	0.7995	0.00361277	52.3	0.750296	0.003711	52.3	0.823724	0.003575	52.3	0.839353	0.00615676	52.3	0.738895	0.00947153	52.3	0.745812	0.00546935	52.3	0.843526	0.009399	52.3	0.76351	0.007978	52.3	1.26929	0.0141427	52.3	0.669703	0.004294	52.3	0.76149	0.004943	52.3	0.733879	0.006056	52.3	0.967663	0.00612919	52.3	0.793964
52.6	0.680416	0.00962409	52.6	0.987313	0.017538	52.6	0.951001	0.0157221	52.6	0.800363	0.00379169	52.6	0.751113	0.00393	52.6	0.82454	0.003745	52.6	0.840356	0.00691905	52.6	0.741089	0.0102172	52.6	0.746866	0.00630503	52.6	0.846169	0.009194	52.6	0.766165	0.007409	52.6	1.27415	0.0127999	52.6	0.670796	0.004325	52.6	0.762703	0.005009	52.6	0.734925	0.00605	52.6	0.96948	0.00613598	52.6	0.795471
52.9	0.683551	0.00904307	52.9	0.991632	0.0184563	52.9	0.954446	0.0174788	52.9	0.801195	0.00395763	52.9	0.752206	0.004005	52.9	0.825418	0.00397	52.9	0.841638	0.00770407	52.9	0.743515	0.0107719	52.9	0.748359	0.00690367	52.9	0.848935	0.008907	52.9	0.768854	0.006878	52.9	1.27862	0.0115374	52.9	0.671861	0.004353	52.9	0.76381	0.005158	52.9	0.73595	0.005998	52.9	0.971542	0.00589704	52.9	0.797104
53.2	0.686342	0.00852311	53.2	0.997138	0.019213	53.2	0.958617	0.018171	53.2	0.802261	0.00399755	53.2	0.753359	0.004064	53.2	0.826447	0.003984	53.2	0.843134	0.00864313	53.2	0.746353	0.0110991	53.2	0.749906	0.00773372	53.2	0.851896	0.00841	53.2	0.771031	0.006318	53.2	1.28277	0.0103355	53.2	0.673007	0.004414	53.2	0.765102	0.005012	53.2	0.736827	0.006147	53.2	0.97335	0.00585696	53.2	0.798903
53.5	0.688971	0.00802993	53.5	1.00256	0.0198778	53.5	0.963745	0.0188123	53.5	0.803251	0.0041312	53.5	0.754485	0.004229	53.5	0.827474	0.003973	53.5	0.844877	0.00944204	53.5	0.749327	0.0115067	53.5	0.751566	0.00874149	53.5	0.854702	0.007997	53.5	0.773614	0.005367	53.5	1.28681	0.00897468	53.5	0.674291	0.004346	53.5	0.766379	0.005113	53.5	0.73797	0.005999	53.5	0.975347	0.00569623	53.5	0.800497
53.8	0.691557	0.00746817	53.8	1.00863	0.0197907	53.8	0.968667	0.0194916	53.8	0.804223	0.00415936	53.8	0.755612	0.004278	53.8	0.828425	0.00416	53.8	0.846937	0.0103471	53.8	0.752174	0.0114364	53.8	0.753718	0.00948337	53.8	0.857257	0.007437	53.8	0.775476	0.004927	53.8	1.29031	0.00783911	53.8	0.675412	0.004448	53.8	0.767504	0.005158	53.8	0.738908	0.006229	53.8	0.977192	0.00560521	53.8	0.802237
54.1	0.693927	0.00704869	54.1	1.01441	0.0196013	54.1	0.974321	0.0194011	54.1	0.805355	0.00426806	54.1	0.756758	0.004467	54.1	0.829496	0.004284	54.1	0.849084	0.0111356	54.1	0.755487	0.0114621	54.1	0.756026	0.0100504	54.1	0.859593	0.007254	54.1	0.777279	0.00433	54.1	1.29316	0.00696119	54.1	0.676552	0.004474	54.1	0.768816	0.005045	54.1	0.739945	0.006187	54.1	0.97902	0.00546279	54.1	0.803642
54.4	0.696191	0.00647399	54.4	1.0201	0.0194695	54.4	0.980401	0.0186261	54.4	0.806435	0.00432424	54.4	0.757963	0.004599	54.4	0.830712	0.004216	54.4	0.851543	0.0119406	54.4	0.758745	0.011166	54.4	0.758417	0.0107586	54.4	0.861929	0.006753	54.4	0.779171	0.003605	54.4	1.29573	0.00611463	54.4	0.67766	0.004468	54.4	0.770146	0.004861	54.4	0.740892	0.00622	54.4	0.980724	0.00535779	54.4	0.805596
54.7	0.698202	0.00599975	54.7	1.02675	0.0181075	54.7	0.985611	0.0186171	54.7	0.807562	0.00445442	54.7	0.759205	0.00471	54.7	0.831762	0.004305	54.7	0.854448	0.012446	54.7	0.762074	0.0109995	54.7	0.761209	0.0112758	54.7	0.864145	0.006384	54.7	0.780508	0.003173	54.7	1.29808	0.00534171	54.7	0.678898	0.004296	54.7	0.77122	0.004976	54.7	0.741993	0.006154	54.7	0.982472	0.00518731	54.7	0.807215
55	0.700092	0.00544929	55	1.03316	0.0168242	55	0.9917	0.0175561	55	0.808752	0.00463908	55	0.760579	0.004846	55	0.832771	0.004464	55	0.85739	0.0129097	55	0.765659	0.0106517	55	0.76438	0.0114952	55	0.86633	0.005918	55	0.781665	0.002737	55	1.30007	0.00481315	55	0.680078	0.00422	55	0.772648	0.004786	55	0.742913	0.006159	55	0.984227	0.00486753	55	0.808705
55.3	0.701835	0.00497653	55.3	1.0391	0.0154394	55.3	0.997641	0.0163358	55.3	0.809766	0.00475036	55.3	0.761778	0.004984	55.3	0.834002	0.004498	55.3	0.860806	0.0130735	55.3	0.768401	0.0104371	55.3	0.767646	0.0116527	55.3	0.868045	0.005658	55.3	0.782867	0.002302	55.3	1.30187	0.00423047	55.3	0.681353	0.004138	55.3	0.773841	0.004679	55.3	0.744197	0.005916	55.3	0.985936	0.00477593	55.3	0.810227
55.6	0.703576	0.00446753	55.6	1.0446	0.014101	55.6	1.00316	0.0153851	55.6	0.811061	0.00486377	55.6	0.763208	0.005097	55.6	0.83526	0.004628	55.6	0.864136	0.0130357	55.6	0.771752	0.0100497	55.6	0.770804	0.0117234	55.6	0.870107	0.005165	55.6	0.783774	0.002028	55.6	1.30341	0.0037537	55.6	0.682532	0.004053	55.6	0.774983	0.004655	55.6	0.745171	0.00588	55.6	0.98755	0.0045491	55.6	0.811668
55.9	0.704978	0.00406245	55.9	1.0501	0.0124073	55.9	1.00808	0.014125	55.9	0.812225	0.00505144	55.9	0.764612	0.005265	55.9	0.836373	0.00476	55.9	0.867803	0.0125634	55.9	0.774566	0.00974475	55.9	0.774257	0.011432	55.9	0.87169	0.00493	55.9	0.784578	0.001732	55.9	1.30471	0.00347098	55.9	0.683631	0.004064	55.9	0.776037	0.004675	55.9	0.746166	0.0059	55.9	0.989096	0.00429961	55.9	0.813069
56.2	0.706277	0.00364505	56.2	1.0547	0.0111045	56.2	1.01327	0.0124374	56.2	0.813547	0.00503549	56.2	0.76602	0.005295	56.2	0.837557	0.004888	56.2	0.871466	0.0123821	56.2	0.777645	0.00900708	56.2	0.777825	0.0108568	56.2	0.873353	0.004469	56.2	0.785268	0.001522	56.2	1.3059	0.00319699	56.2	0.68461	0.004082	56.2	0.777284	0.004444	56.2	0.747168	0.005928	56.2	0.990588	0.00403322	56.2	0.814613
56.5	0.707341	0.00335187	56.5	1.05919	0.0095295	56.5	1.01777	0.0111283	56.5	0.815014	0.00509495	56.5	0.767598	0.005441	56.5	0.838805	0.005014	56.5	0.875103	0.0116759	56.5	0.780709	0.00844119	56.5	0.781326	0.0103156	56.5	0.87484	0.004056	56.5	0.78577	0.00141	56.5	1.3071	0.00288686	56.5	0.685677	0.004088	56.5	0.778427	0.004313	56.5	0.748096	0.0059	56.5	0.991864	0.0039068	56.5	0.815928
56.8	0.708376	0.00309394	56.8	1.06305	0.00826109	56.8	1.02188	0.00997576	56.8	0.816195	0.00538727	56.8	0.769004	0.005498	56.8	0.840087	0.005142	56.8	0.878765	0.0110735	56.8	0.783129	0.00820984	56.8	0.784827	0.00946276	56.8	0.876166	0.003784	56.8	0.78632	0.001284	56.8	1.30802	0.00274829	56.8	0.686829	0.003922	56.8	0.779459	0.004266	56.8	0.749016	0.005885	56.8	0.993435	0.0035386	56.8	0.817084
57.1	0.709353	0.00276814	57.1	1.06654	0.00699397	57.1	1.02597	0.00831851	57.1	0.81766	0.00550572	57.1	0.770604	0.005633	57.1	0.841541	0.005224	57.1	0.882039	0.0103461	57.1	0.785899	0.00770108	57.1	0.788092	0.00881998	57.1	0.877487	0.003366	57.1	0.786816	0.001163	57.1	1.30884	0.00267428	57.1	0.68788	0.003883	57.1	0.780566	0.004352	57.1	0.749936	0.005734	57.1	0.994709	0.00337052	57.1	0.81838
57.4	0.710147	0.00254614	57.4	1.0695	0.00585728	57.4	1.029	0.00733057	57.4	0.819106	0.00552008	57.4	0.77226	0.005685	57.4	0.842851	0.005391	57.4	0.884997	0.00970603	57.4	0.788256	0.0071541	57.4	0.791108	0.00800918	57.4	0.878717	0.002955	57.4	0.787177	0.001143	57.4	1.30972	0.00252434	57.4	0.688995	0.003814	57.4	0.78165	0.004135	57.4	0.750961	0.005641	57.4	0.995881	0.00320559	57.4	0.81965
57.7	0.710821	0.00247311	57.7	1.07214	0.00491384	57.7	1.03167	0.00641073	57.7	0.820404	0.00573682	57.7	0.773712	0.005905	57.7	0.844227	0.00546	57.7	0.888388	0.00860842	57.7	0.790228	0.00694025	57.7	0.793813	0.00733872	57.7	0.879689	0.002771	57.7	0.78755	0.00107	57.7	1.3105	0.00244287	57.7	0.690001	0.003715	57.7	0.78255	0.004085	57.7	0.752006	0.005501	57.7	0.996974	0.0030075	57.7	0.820689
58	0.711445	0.00233553	58	1.07427	0.00414194	58	1.0342	0.00553154	58	0.821961	0.00578389	58	0.775509	0.005901	58	0.845663	0.005593	58	0.890966	0.00785133	58	0.792443	0.00648372	58	0.796501	0.00649759	58	0.880557	0.002618	58	0.787885	0.001042	58	1.31123	0.00234992	58	0.691077	0.003598	58	0.783496	0.004122	58	0.752891	0.005411	58	0.99806	0.00284527	58	0.821824
58.3	0.712092	0.0022278	58.3	1.07623	0.0034101	58.3	1.03658	0.0045827	58.3	0.82358	0.00582531	58.3	0.777002	0.006129	58.3	0.847138	0.005746	58.3	0.893725	0.00701059	58.3	0.794516	0.00605002	58.3	0.798724	0.00587503	58.3	0.881475	0.00228	58.3	0.788246	0.001008	58.3	1.31195	0.00235381	58.3	0.691981	0.003558	58.3	0.784458	0.004025	58.3	0.753789	0.005391	58.3	0.999079	0.0026491	58.3	0.822774
58.6	0.712581	0.00215922	58.6	1.07782	0.00288798	58.6	1.03819	0.00396744	58.6	0.825223	0.00596168	58.6	0.778803	0.006151	58.6	0.848715	0.005961	58.6	0.895907	0.00629279	58.6	0.796523	0.00564478	58.6	0.801024	0.00503085	58.6	0.882168	0.002109	58.6	0.788561	0.000998	58.6	1.31266	0.00230078	58.6	0.692974	0.003475	58.6	0.785694	0.00373	58.6	0.754482	0.005435	58.6	1.0001	0.002445	58.6	0.823702
58.9	0.713042	0.00217226	58.9	1.07907	0.0024784	58.9	1.03973	0.00353093	58.9	0.82669	0.00608784	58.9	0.780538	0.006378	58.9	0.850275	0.006069	58.9	0.897905	0.00567499	58.9	0.798059	0.00548647	58.9	0.802824	0.00450408	58.9	0.882783	0.001991	58.9	0.788891	0.001029	58.9	1.31331	0.00231047	58.9	0.693985	0.003445	58.9	0.786452	0.003926	58.9	0.755368	0.005338	58.9	1.00103	0.00234536	58.9	0.824588
59.2	0.713606	0.00208307	59.2	1.0803	0.00209521	59.2	1.04102	0.00311057	59.2	0.828313	0.00632955	59.2	0.78232	0.006278	59.2	0.851755	0.006232	59.2	0.899649	0.00512788	59.2	0.799711	0.00526933	59.2	0.804523	0.00394057	59.2	0.883479	0.001784	59.2	0.789156	0.001033	59.2	1.31397	0.00229648	59.2	0.694843	0.00336	59.2	0.787277	0.003827	59.2	0.756201	0.005281	59.2	1.00182	0.00226323	59.2	0.825476
59.5	0.714024	0.00207611	59.5	1.08127	0.00182558	59.5	1.04223	0.00268239	59.5	0.82994	0.00644984	59.5	0.78411	0.006396	59.5	0.85339	0.006434	59.5	0.901092	0.00461254	59.5	0.801241	0.00499525	59.5	0.80595	0.00346019	59.5	0.884117	0.001597	59.5	0.789448	0.001047	59.5	1.31456	0.00234859	59.5	0.695744	0.003313	59.5	0.788278	0.003602	59.5	0.756953	0.005263	59.5	1.00266	0.00212515	59.5	0.826382
59.8	0.71451	0.00201512	59.8	1.08213	0.0016197	59.8	1.04319	0.00252307	59.8	0.831622	0.00651869	59.8	0.785944	0.006525	59.8	0.855096	0.006444	59.8	0.90259	0.0040759	59.8	0.802663	0.00479037	59.8	0.807239	0.00310167	59.8	0.884527	0.001556	59.8	0.789758	0.001062	59.8	1.31529	0.00235191	59.8	0.696586	0.003362	59.8	0.789096	0.003618	59.8	0.75782	0.005136	59.8	1.00339	0.00213496	59.8	0.827256
60.1	0.714896	0.00200537	60.1	1.08294	0.00144314	60.1	1.04388	0.0025454	60.1	0.833469	0.00648149	60.1	0.78778	0.006473	60.1	0.856996	0.006365	60.1	0.903695	0.00379229	60.1	0.804062	0.00456038	60.1	0.808273	0.00291035	60.1	0.884964	0.001574	60.1	0.790058	0.00112	60.1	1.31592	0.00240162	60.1	0.697455	0.003291	60.1	0.789888	0.00362	60.1	0.75858	0.005042	60.1	1.0041	0.00209781	60.1	0.828076
60.4	0.715376	0.00188994	60.4	1.08358	0.00139487	60.4	1.04477	0.00230257	60.4	0.835126	0.00667569	60.4	0.789855	0.006326	60.4	0.858718	0.00661	60.4	0.904767	0.00339333	60.4	0.805361	0.00442697	60.4	0.809283	0.002658	60.4	0.885402	0.001564	60.4	0.790434	0.001058	60.4	1.31658	0.00244924	60.4	0.698422	0.003172	60.4	0.790941	0.003385	60.4	0.759319	0.005026	60.4	1.00488	0.00205039	60.4	0.828745
60.7	0.715806	0.00187423	60.7	1.08423	0.00130744	60.7	1.04542	0.00212397	60.7	0.837111	0.00665756	60.7	0.791487	0.00661	60.7	0.860441	0.006744	60.7	0.90569	0.00312313	60.7	0.806687	0.00422555	60.7	0.810137	0.00251956	60.7	0.885787	0.001575	60.7	0.790706	0.001152	60.7	1.31722	0.00248975	60.7	0.699152	0.003236	60.7	0.791618	0.00342	60.7	0.760067	0.004986	60.7	1.00555	0.0020333	60.7	0.829306
61	0.716214	0.00184513	61	1.0848	0.00128095	61	1.04599	0.00215701	61	0.838919	0.00677922	61	0.793454	0.006587	61	0.862379	0.006666	61	0.90636	0.00296039	61	0.807806	0.00418347	61	0.810843	0.00241566	61	0.886145	0.00161	61	0.791018	0.001182	61	1.31789	0.00255864	61	0.699983	0.003188	61	0.792281	0.003391	61	0.760793	0.004946	61	1.00619	0.00206637	61	0.830019
61.3	0.716608	0.00178041	61.3	1.08535	0.001278	61.3	1.04671	0.00209558	61.3	0.840704	0.0066829	61.3	0.795482	0.006573	61.3	0.8641	0.006733	61.3	0.907052	0.0028179	61.3	0.808921	0.00394037	61.3	0.811594	0.00225269	61.3	0.886494	0.001675	61.3	0.791351	0.001207	61.3	1.31862	0.00259821	61.3	0.700898	0.003058	61.3	0.793122	0.00326	61.3	0.761469	0.005002	61.3	1.00693	0.00204538	61.3	0.830671
61.6	0.71698	0.00178703	61.6	1.08589	0.0012725	61.6	1.04743	0.00195931	61.6	0.842495	0.00674403	61.6	0.79724	0.006575	61.6	0.865881	0.006942	61.6	0.907732	0.00264449	61.6	0.809975	0.00386208	61.6	0.812341	0.00215301	61.6	0.886958	0.001699	61.6	0.791737	0.001231	61.6	1.31932	0.00264601	61.6	0.701661	0.003073	61.6	0.793918	0.003219	61.6	0.762088	0.005002	61.6	1.00759	0.0020933	61.6	0.831469
61.9	0.717287	0.00183012	61.9	1.08646	0.00124844	61.9	1.04796	0.00204505	61.9	0.844443	0.00674623	61.9	0.799094	0.006705	61.9	0.86797	0.006731	61.9	0.908206	0.00259244	61.9	0.811074	0.00368671	61.9	0.812972	0.00211504	61.9	0.887381	0.001754	61.9	0.792022	0.00131	61.9	1.32006	0.00266235	61.9	0.702449	0.003031	61.9	0.794618	0.003262	61.9	0.762802	0.004901	61.9	1.00829	0.0021174	61.9	0.832107
62.2	0.717693	0.00182932	62.2	1.08698	0.00129981	62.2	1.04834	0.00208609	62.2	0.846402	0.00668984	62.2	0.801151	0.00657	62.2	0.869894	0.006725	62.2	0.908724	0.00254445	62.2	0.812097	0.00349302	62.2	0.813619	0.00201627	62.2	0.887782	0.001874	62.2	0.792433	0.001322	62.2	1.32076	0.00271207	62.2	0.703275	0.003018	62.2	0.795348	0.003344	62.2	0.763491	0.004925	62.2	1.00894	0.00218257	62.2	0.832827
62.5	0.718057	0.0018034	62.5	1.08751	0.00134313	62.5	1.04897	0.00216074	62.5	0.848392	0.00649675	62.5	0.803085	0.006598	62.5	0.871716	0.006785	62.5	0.909149	0.00251449	62.5	0.813153	0.00319691	62.5	0.814169	0.00208241	62.5	0.888193	0.001942	62.5	0.792791	0.001365	62.5	1.32154	0.00272284	62.5	0.704034	0.002881	62.5	0.795967	0.003316	62.5	0.764157	0.004932	62.5	1.00962	0.00220974	62.5	0.833664
62.8	0.718355	0.0018908	62.8	1.08805	0.00140331	62.8	1.04959	0.00209531	62.8	0.850032	0.00660291	62.8	0.805091	0.006446	62.8	0.873536	0.006887	62.8	0.909628	0.00246789	62.8	0.813903	0.00312184	62.8	0.814675	0.00210426	62.8	0.888638	0.002	62.8	0.79316	0.001381	62.8	1.32232	0.00280608	62.8	0.704754	0.002905	62.8	0.796612	0.003306	62.8	0.764917	0.004824	62.8	1.01033	0.00226544	62.8	0.834228
63.1	0.718736	0.0019091	63.1	1.08859	0.00148502	63.1	1.05011	0.00221264	63.1	0.851915	0.00655749	63.1	0.806852	0.006446	63.1	0.875631	0.006727	63.1	0.910048	0.00246251	63.1	0.81484	0.00293964	63.1	0.815273	0.00201955	63.1	0.889138	0.002071	63.1	0.793584	0.001422	63.1	1.3231	0.00290905	63.1	0.705539	0.002973	63.1	0.797346	0.003266	63.1	0.765536	0.004854	63.1	1.01106	0.00228231	63.1	0.834754
63.4	0.719108	0.00189098	63.4	1.08912	0.00158709	63.4	1.05076	0.00229597	63.4	0.853867	0.00647359	63.4	0.808902	0.006244	63.4	0.877405	0.006823	63.4	0.910443	0.0025298	63.4	0.815676	0.00287791	63.4	0.815847	0.00200589	63.4	0.889644	0.002111	63.4	0.793987	0.001525	63.4	1.32386	0.00295417	63.4	0.706264	0.002948	63.4	0.798111	0.00315	63.4	0.766099	0.004995	63.4	1.0118	0.00235107	63.4	0.835421
63.7	0.719513	0.00193118	63.7	1.08972	0.00166142	63.7	1.05121	0.00243118	63.7	0.85574	0.00642591	63.7	0.810757	0.006125	63.7	0.87932	0.00678	63.7	0.91089	0.00249249	63.7	0.816409	0.0028424	63.7	0.816345	0.00209906	63.7	0.890226	0.002166	63.7	0.794416	0.001577	63.7	1.32464	0.00306027	63.7	0.707071	0.002893	63.7	0.798964	0.003099	63.7	0.766824	0.004931	63.7	1.01255	0.00235385	63.7	0.836112
64	0.719838	0.0020238	64	1.09031	0.00188266	64	1.05194	0.002499	64	0.857441	0.00658494	64	0.812731	0.005864	64	0.881232	0.006861	64	0.91127	0.0024959	64	0.817021	0.00293444	64	0.816995	0.00206331	64	0.890738	0.002266	64	0.794838	0.001682	64	1.32543	0.00325716	64	0.707624	0.003002	64	0.799541	0.003181	64	0.767501	0.004943	64	1.01327	0.002462	64	0.836697
64.3	0.720266	0.00201984	64.3	1.09095	0.00194173	64.3	1.05247	0.00265957	64.3	0.85924	0.00656144	64.3	0.81451	0.005807	64.3	0.883204	0.006694	64.3	0.911679	0.00254606	64.3	0.817658	0.00295755	64.3	0.817534	0.00214704	64.3	0.891271	0.002382	64.3	0.795232	0.001823	64.3	1.32634	0.00336052	64.3	0.70838	0.002988	64.3	0.800171	0.003192	64.3	0.768098	0.004972	64.3	1.01406	0.00252505	64.3	0.837463
64.6	0.720675	0.00215565	64.6	1.0916	0.00210242	64.6	1.05316	0.00281578	64.6	0.861055	0.00648371	64.6	0.816272	0.005611	64.6	0.88506	0.006523	64.6	0.912091	0.00260276	64.6	0.818322	0.00302798	64.6	0.818005	0.00223073	64.6	0.891877	0.002404	64.6	0.795718	0.001958	64.6	1.32727	0.00351034	64.6	0.709267	0.002847	64.6	0.800845	0.003163	64.6	0.768762	0.004996	64.6	1.01482	0.00262576	64.6	0.838118
64.9	0.72102	0.0022225	64.9	1.09229	0.00237588	64.9	1.05394	0.00308504	64.9	0.862881	0.00645398	64.9	0.818018	0.005502	64.9	0.886978	0.006557	64.9	0.912587	0.00261548	64.9	0.819065	0.00307863	64.9	0.818559	0.00230445	64.9	0.892444	0.002535	64.9	0.796274	0.002017	64.9	1.3281	0.00376972	64.9	0.709955	0.002914	64.9	0.801436	0.003173	64.9	0.769536	0.005043	64.9	1.01566	0.00258446	64.9	0.838919
65.2	0.721486	0.00240972	65.2	1.093	0.00253615	65.2	1.05459	0.00322858	65.2	0.864683	0.00628026	65.2	0.819693	0.005445	65.2	0.888828	0.006393	65.2	0.912977	0.00271704	65.2	0.819745	0.00317205	65.2	0.819197	0.00233198	65.2	0.893108	0.002645	65.2	0.796782	0.00213	65.2	1.32903	0.00397784	65.2	0.71068	0.002925	65.2	0.802212	0.003081	65.2	0.770165	0.005179	65.2	1.01641	0.00275874	65.2	0.839673
65.5	0.721949	0.00250236	65.5	1.09392	0.00267224	65.5	1.05543	0.00343282	65.5	0.866622	0.00619504	65.5	0.821277	0.005324	65.5	0.890861	0.006121	65.5	0.913363	0.00280719	65.5	0.820495	0.00333326	65.5	0.819793	0.00241747	65.5	0.893771	0.002688	65.5	0.79736	0.002276	65.5	1.33012	0.00426637	65.5	0.711396	0.002918	65.5	0.802912	0.003073	65.5	0.770859	0.005199	65.5	1.0173	0.00280438	65.5	0.840503
65.8	0.722372	0.00266363	65.8	1.09465	0.00305532	65.8	1.0562	0.00376632	65.8	0.868386	0.00626005	65.8	0.822971	0.005191	65.8	0.892584	0.006019	65.8	0.913847	0.00288927	65.8	0.821167	0.00359237	65.8	0.820457	0.00250468	65.8	0.894476	0.002791	65.8	0.797966	0.002431	65.8	1.33118	0.00456204	65.8	0.712131	0.002954	65.8	0.803559	0.003145	65.8	0.771501	0.005168	65.8	1.01819	0.00293281	65.8	0.841351
66.1	0.722985	0.00267865	66.1	1.09555	0.00333837	66.1	1.05712	0.00393143	66.1	0.870085	0.00613044	66.1	0.824438	0.005069	66.1	0.894183	0.006006	66.1	0.914344	0.00296285	66.1	0.821936	0.00366915	66.1	0.821054	0.00262956	66.1	0.895116	0.002957	66.1	0.798655	0.002493	66.1	1.33234	0.0048617	66.1	0.712807	0.002942	66.1	0.804189	0.003164	66.1	0.772202	0.005196	66.1	1.0191	0.00295908	66.1	0.842131
66.4	0.723429	0.00295802	66.4	1.09664	0.00356255	66.4	1.05831	0.00407919	66.4	0.871866	0.00601403	66.4	0.82602	0.005176	66.4	0.896151	0.005792	66.4	0.914859	0.00316761	66.4	0.822755	0.00376997	66.4	0.821718	0.00275053	66.4	0.895879	0.003072	66.4	0.7993	0.002725	66.4	1.33356	0.00526817	66.4	0.713595	0.002907	66.4	0.804796	0.003191	66.4	0.773046	0.005206	66.4	1.01988	0.00320639	66.4	0.843086
66.7	0.724176	0.00301763	66.7	1.09759	0.00401728	66.7	1.05917	0.00452419	66.7	0.873407	0.00598453	66.7	0.827611	0.004883	66.7	0.897755	0.005873	66.7	0.915402	0.00322794	66.7	0.823575	0.00389177	66.7	0.822397	0.00285494	66.7	0.896708	0.003192	66.7	0.799977	0.002958	66.7	1.33481	0.00574692	66.7	0.714337	0.002901	66.7	0.805433	0.003185	66.7	0.773879	0.005207	66.7	1.02089	0.00327353	66.7	0.844007
67	0.724779	0.00321663	67	1.09872	0.0044135	67	1.06032	0.0049822	67	0.875218	0.00590626	67	0.829013	0.004976	67	0.89938	0.005693	67	0.915923	0.00330872	67	0.824567	0.00400731	67	0.823121	0.00309421	67	0.897435	0.003446	67	0.800774	0.003133	67	1.33632	0.0061687	67	0.715041	0.00294	67	0.806121	0.003169	67	0.774602	0.005335	67	1.02184	0.00342486	67	0.844865
67.3	0.725443	0.00347972	67.3	1.10002	0.0048438	67.3	1.06159	0.0052512	67.3	0.87708	0.00564667	67.3	0.830507	0.004949	67.3	0.90095	0.005583	67.3	0.91653	0.00352599	67.3	0.825628	0.00404972	67.3	0.823917	0.00320151	67.3	0.898295	0.003606	67.3	0.801612	0.003386	67.3	1.33783	0.00665292	67.3	0.71583	0.002901	67.3	0.806876	0.003235	67.3	0.775197	0.005581	67.3	1.02292	0.00350826	67.3	0.845764
67.6	0.726078	0.00376432	67.6	1.10134	0.00531084	67.6	1.06276	0.00576797	67.6	0.878584	0.00566889	67.6	0.831792	0.004941	67.6	0.90253	0.005619	67.6	0.917137	0.00369957	67.6	0.826512	0.00425531	67.6	0.8247	0.00337648	67.6	0.899184	0.003862	67.6	0.802393	0.003658	67.6	1.33944	0.00704346	67.6	0.716489	0.002936	67.6	0.807535	0.003269	67.6	0.77594	0.005644	67.6	1.02387	0.00374182	67.6	0.84676
67.9	0.726942	0.00395082	67.9	1.10277	0.00575206	67.9	1.06416	0.00607664	67.9	0.880191	0.00564109	67.9	0.833535	0.004729	67.9	0.904177	0.005459	67.9	0.91796	0.00374109	67.9	0.827482	0.00457751	67.9	0.825546	0.00360731	67.9	0.90012	0.003999	67.9	0.803387	0.003939	67.9	1.34127	0.00750444	67.9	0.717224	0.002948	67.9	0.808181	0.003201	67.9	0.7768	0.005775	67.9	1.02502	0.00390678	67.9	0.847845
68.2	0.727778	0.00419991	68.2	1.1044	0.00612665	68.2	1.0657	0.00660069	68.2	0.881688	0.00561358	68.2	0.834685	0.004877	68.2	0.905902	0.005287	68.2	0.918593	0.00408126	68.2	0.828485	0.00493683	68.2	0.826382	0.00383841	68.2	0.901129	0.004246	68.2	0.804413	0.00419	68.2	1.34323	0.00801715	68.2	0.717956	0.003034	68.2	0.80881	0.003354	68.2	0.777634	0.005851	68.2	1.02613	0.00395764	68.2	0.849105
68.5	0.728679	0.00441162	68.5	1.10613	0.00669872	68.5	1.06753	0.00689107	68.5	0.883382	0.00556554	68.5	0.836226	0.00484	68.5	0.907257	0.005321	68.5	0.919235	0.00423614	68.5	0.82965	0.00536782	68.5	0.827465	0.00388313	68.5	0.902237	0.004457	68.5	0.805474	0.004476	68.5	1.34538	0.00834952	68.5	0.71872	0.003003	68.5	0.809475	0.003449	68.5	0.778549	0.005987	68.5	1.02732	0.00414756	68.5	0.850189
68.8	0.729738	0.0046331	68.8	1.10807	0.00712964	68.8	1.0692	0.00745637	68.8	0.884854	0.00557857	68.8	0.837681	0.004848	68.8	0.908661	0.00554	68.8	0.920168	0.00433379	68.8	0.830774	0.00565147	68.8	0.828422	0.0041452	68.8	0.903337	0.004716	68.8	0.806691	0.004706	68.8	1.34762	0.00880276	68.8	0.71945	0.003023	68.8	0.810328	0.003348	68.8	0.779514	0.006088	68.8	1.02852	0.0044555	68.8	0.851247
69.1	0.7308	0.0047467	69.1	1.1101	0.00757547	69.1	1.07115	0.00786307	69.1	0.886391	0.00555176	69.1	0.838953	0.004914	69.1	0.910297	0.005409	69.1	0.921036	0.00453019	69.1	0.831967	0.00596834	69.1	0.829468	0.00430535	69.1	0.904609	0.004971	69.1	0.807881	0.005036	69.1	1.34981	0.0094744	69.1	0.720161	0.003093	69.1	0.811038	0.003396	69.1	0.780351	0.006214	69.1	1.02982	0.00456093	69.1	0.852568
69.4	0.731944	0.00489154	69.4	1.11219	0.00799956	69.4	1.07301	0.00840519	69.4	0.887956	0.00550472	69.4	0.840378	0.004915	69.4	0.911704	0.005665	69.4	0.92192	0.00474646	69.4	0.833421	0.00623594	69.4	0.830659	0.00442551	69.4	0.905751	0.00532	69.4	0.809296	0.00519	69.4	1.35233	0.00984032	69.4	0.720916	0.003131	69.4	0.811583	0.003442	69.4	0.781407	0.006229	69.4	1.03122	0.00460744	69.4	0.85383
69.7	0.733154	0.00495852	69.7	1.11438	0.00838792	69.7	1.07533	0.00872299	69.7	0.889412	0.00556592	69.7	0.841751	0.005054	69.7	0.913171	0.005671	69.7	0.923064	0.00473397	69.7	0.834962	0.00652662	69.7	0.831842	0.00458869	69.7	0.907131	0.005514	69.7	0.810698	0.005355	69.7	1.35506	0.0100684	69.7	0.721777	0.003053	69.7	0.812441	0.003492	69.7	0.782356	0.006373	69.7	1.0324	0.00474166	69.7	0.855114
70	0.734373	0.00504987	70	1.11696	0.00864149	70	1.0776	0.00895142	70	0.891034	0.00554269	70	0.843237	0.005088	70	0.914577	0.006098	70	0.923938	0.00490094	70	0.836774	0.00659782	70	0.832992	0.00469886	70	0.908555	0.005854	70	0.812188	0.005579	70	1.35771	0.0104695	70	0.722493	0.003127	70	0.813248	0.003456	70	0.783474	0.006397	70	1.03387	0.00475771	70	0.85647
70.3	0.735764	0.0049522	70.3	1.11956	0.00880727	70.3	1.08012	0.00927696	70.3	0.892526	0.0056612	70.3	0.844703	0.005102	70.3	0.916309	0.006363	70.3	0.925018	0.00501213	70.3	0.838324	0.00670091	70.3	0.834342	0.00474849	70.3	0.910044	0.006177	70.3	0.813751	0.005769	70.3	1.36063	0.0107222	70.3	0.723253	0.003136	70.3	0.81395	0.003564	70.3	0.78459	0.00645	70.3	1.03554	0.00478094	70.3	0.857863
70.6	0.736996	0.0049274	70.6	1.12225	0.0088968	70.6	1.08268	0.00925258	70.6	0.894023	0.00581325	70.6	0.846074	0.005299	70.6	0.917748	0.007097	70.6	0.92618	0.00499189	70.6	0.839992	0.00681605	70.6	0.835628	0.0047397	70.6	0.911698	0.006269	70.6	0.815435	0.005792	70.6	1.36383	0.0105605	70.6	0.724069	0.003116	70.6	0.814733	0.003615	70.6	0.785617	0.006599	70.6	1.037	0.00475484	70.6	0.859228
70.9	0.738357	0.00474658	70.9	1.12497	0.00894144	70.9	1.08536	0.00944837	70.9	0.895517	0.00584712	70.9	0.8475	0.005423	70.9	0.91954	0.007418	70.9	0.927389	0.00498028	70.9	0.841847	0.00673119	70.9	0.837	0.00475461	70.9	0.913364	0.006453	70.9	0.817081	0.00573	70.9	1.3669	0.0107132	70.9	0.724881	0.003069	70.9	0.815345	0.0037	70.9	0.786696	0.006509	70.9	1.03846	0.00478273	70.9	0.860761
71.2	0.739667	0.00467715	71.2	1.12775	0.0088305	71.2	1.08816	0.00926392	71.2	0.897065	0.00588713	71.2	0.849082	0.005473	71.2	0.921016	0.007819	71.2	0.928514	0.00501538	71.2	0.843824	0.00655996	71.2	0.838428	0.0046358	71.2	0.915035	0.006607	71.2	0.818731	0.005738	71.2	1.36997	0.0105932	71.2	0.725625	0.003087	71.2	0.816279	0.003642	71.2	0.787861	0.006567	71.2	1.03985	0.0049006	71.2	0.862231
71.5	0.741023	0.00451982	71.5	1.13072	0.00850462	71.5	1.09076	0.0093721	71.5	0.898652	0.00603133	71.5	0.850618	0.005463	71.5	0.923063	0.0078	71.5	0.929638	0.00503191	71.5	0.845743	0.006597	71.5	0.839743	0.00466814	71.5	0.916969	0.006661	71.5	0.820557	0.005584	71.5	1.37322	0.0104956	71.5	0.726453	0.00308	71.5	0.817032	0.003649	71.5	0.789014	0.006595	71.5	1.04135	0.00486101	71.5	0.863491
71.8	0.742268	0.00437161	71.8	1.13355	0.00828908	71.8	1.09377	0.00915239	71.8	0.900321	0.00613921	71.8	0.852106	0.005744	71.8	0.925192	0.007581	71.8	0.930885	0.00483599	71.8	0.847447	0.00679127	71.8	0.841167	0.00448229	71.8	0.918943	0.006517	71.8	0.822404	0.005444	71.8	1.37652	0.010108	71.8	0.727226	0.003007	71.8	0.817896	0.00364	71.8	0.79021	0.006484	71.8	1.04305	0.00455096	71.8	0.864894
72.1	0.743463	0.00413192	72.1	1.13638	0.00795217	72.1	1.09629	0.00889834	72.1	0.902047	0.00620651	72.1	0.853772	0.005688	72.1	0.927731	0.007176	72.1	0.932017	0.00477106	72.1	0.849288	0.00698851	72.1	0.84244	0.00434967	72.1	0.920735	0.006627	72.1	0.824123	0.005309	72.1	1.37947	0.00992025	72.1	0.728012	0.002919	72.1	0.818756	0.003616	72.1	0.791461	0.00631	72.1	1.04446	0.00442253	72.1	0.866397
72.4	0.744553	0.00398113	72.4	1.13918	0.00752829	72.4	1.09927	0.00848122	72.4	0.903592	0.00644168	72.4	0.855385	0.005803	72.4	0.930006	0.007086	72.4	0.933208	0.00458354	72.4	0.851016	0.00732917	72.4	0.843835	0.00413568	72.4	0.922677	0.006575	72.4	0.825676	0.005118	72.4	1.38277	0.00937613	72.4	0.728752	0.00289	72.4	0.819495	0.003593	72.4	0.792404	0.006312	72.4	1.04597	0.00438258	72.4	0.867797
72.7	0.745759	0.00372729	72.7	1.14179	0.00716988	72.7	1.10179	0.0081798	72.7	0.9052	0.00644175	72.7	0.857042	0.005859	72.7	0.932082	0.006929	72.7	0.934386	0.0043961	72.7	0.852737	0.00721107	72.7	0.845084	0.00398086	72.7	0.924578	0.006538	72.7	0.827338	0.00498	72.7	1.38567	0.00887111	72.7	0.729525	0.002844	72.7	0.820342	0.003516	72.7	0.793656	0.006118	72.7	1.04754	0.00418749	72.7	0.869213
73	0.746879	0.00336885	73	1.14426	0.00671249	73	1.10456	0.00756504	73	0.907003	0.00638348	73	0.858563	0.00588	73	0.934101	0.006844	73	0.935535	0.00422481	73	0.85471	0.00684356	73	0.846448	0.00369317	73	0.926593	0.006375	73	0.828932	0.004737	73	1.38877	0.00812408	73	0.730342	0.002762	73	0.821104	0.003525	73	0.794851	0.005926	73	1.04897	0.00399208	73	0.870424
73.3	0.747901	0.00318142	73.3	1.14678	0.00627747	73.3	1.10724	0.00713116	73.3	0.908834	0.00641018	73.3	0.860472	0.005863	73.3	0.935901	0.006676	73.3	0.936488	0.0040173	73.3	0.856706	0.00651994	73.3	0.847593	0.00351424	73.3	0.928351	0.006465	73.3	0.830571	0.00444	73.3	1.39148	0.00775326	73.3	0.731005	0.002746	73.3	0.821956	0.003487	73.3	0.795881	0.005791	73.3	1.05021	0.0039358	73.3	0.871634
73.6	0.748737	0.00308736	73.6	1.1491	0.00581677	73.6	1.10938	0.00680036	73.6	0.91066	0.00634971	73.6	0.862054	0.005953	73.6	0.937833	0.006625	73.6	0.937522	0.00388648	73.6	0.858843	0.00597298	73.6	0.848667	0.00340017	73.6	0.930309	0.006436	73.6	0.832087	0.004225	73.6	1.39416	0.00724815	73.6	0.73166	0.002715	73.6	0.822779	0.003554	73.6	0.796871	0.005693	73.6	1.05143	0.00386355	73.6	0.87293
73.9	0.7496	0.00290654	73.9	1.15126	0.00540267	73.9	1.11173	0.00624882	73.9	0.912558	0.00631461	73.9	0.86384	0.005942	73.9	0.939973	0.006357	73.9	0.938433	0.00366075	73.9	0.861081	0.00537066	73.9	0.849741	0.00316249	73.9	0.932172	0.006381	73.9	0.833354	0.004024	73.9	1.39664	0.00665072	73.9	0.732356	0.002655	73.9	0.823483	0.003564	73.9	0.797816	0.005566	73.9	1.05288	0.00356176	73.9	0.874135
74.2	0.750426	0.00270852	74.2	1.15333	0.00488368	74.2	1.11379	0.00606774	74.2	0.914166	0.00635408	74.2	0.865581	0.005922	74.2	0.941814	0.006301	74.2	0.939329	0.00346937	74.2	0.862625	0.00516819	74.2	0.850758	0.00294926	74.2	0.934017	0.006155	74.2	0.834808	0.003741	74.2	1.39878	0.00635959	74.2	0.73306	0.002541	74.2	0.824216	0.003659	74.2	0.798778	0.005368	74.2	1.05416	0.00349431	74.2	0.875443
74.5	0.751008	0.0026485	74.5	1.15512	0.00457178	74.5	1.11564	0.0056878	74.5	0.915882	0.00638892	74.5	0.867133	0.006076	74.5	0.943706	0.006092	74.5	0.940221	0.00322471	74.5	0.864048	0.00501836	74.5	0.85169	0.00281918	74.5	0.935789	0.006002	74.5	0.836038	0.003586	74.5	1.40076	0.00611463	74.5	0.733753	0.002512	74.5	0.824992	0.003714	74.5	0.799685	0.005289	74.5	1.0553	0.00337347	74.5	0.876558
74.8	0.751749	0.00250201	74.8	1.15698	0.0041251	74.8	1.11767	0.00516	74.8	0.917753	0.00632069	74.8	0.869016	0.005971	74.8	0.945253	0.006203	74.8	0.940863	0.00312683	74.8	0.865559	0.00488946	74.8	0.852567	0.00269349	74.8	0.937681	0.005705	74.8	0.83723	0.003423	74.8	1.40292	0.00562015	74.8	0.734393	0.002448	74.8	0.825786	0.003671	74.8	0.800513	0.005268	74.8	1.05645	0.00321065	74.8	0.877644
75.1	0.752444	0.00232416	75.1	1.15861	0.00379201	75.1	1.11931	0.00488091	75.1	0.919489	0.00631659	75.1	0.870734	0.005909	75.1	0.947109	0.006079	75.1	0.941701	0.00290072	75.1	0.866875	0.004823	75.1	0.85347	0.00253556	75.1	0.939596	0.005302	75.1	0.838425	0.003262	75.1	1.40484	0.00535716	75.1	0.735002	0.002369	75.1	0.82671	0.003596	75.1	0.801356	0.005072	75.1	1.05756	0.0029978	75.1	0.878791
75.4	0.753036	0.00224488	75.4	1.16015	0.00352088	75.4	1.12084	0.00468304	75.4	0.921334	0.00613673	75.4	0.872503	0.005739	75.4	0.948846	0.006087	75.4	0.942273	0.00281804	75.4	0.86821	0.00467149	75.4	0.854187	0.0024816	75.4	0.941375	0.005031	75.4	0.839389	0.003228	75.4	1.40642	0.00514064	75.4	0.735608	0.002329	75.4	0.827429	0.003675	75.4	0.80211	0.004939	75.4	1.05856	0.00292996	75.4	0.879825
75.7	0.753564	0.00216175	75.7	1.16144	0.00331314	75.7	1.12263	0.0041867	75.7	0.923001	0.00603582	75.7	0.874214	0.005763	75.7	0.950604	0.006181	75.7	0.942882	0.00267719	75.7	0.86945	0.00453297	75.7	0.854884	0.00244005	75.7	0.942883	0.004971	75.7	0.840421	0.003087	75.7	1.40812	0.00493923	75.7	0.736141	0.002347	75.7	0.828303	0.003526	75.7	0.802775	0.004922	75.7	1.05973	0.00272483	75.7	0.880672
76	0.754056	0.00207011	76	1.16276	0.00305978	76	1.12391	0.0040715	76	0.924769	0.00583869	76	0.875997	0.005593	76	0.952182	0.006211	76	0.943407	0.00259042	76	0.870647	0.00439935	76	0.855621	0.00232958	76	0.944424	0.004863	76	0.841417	0.003014	76	1.40974	0.00469405	76	0.736791	0.002258	76	0.829162	0.003562	76	0.803564	0.004824	76	1.06069	0.00262708	76	0.881554
76.3	0.754578	0.00208027	76.3	1.16396	0.00294297	76.3	1.12515	0.00392026	76.3	0.926538	0.00564995	76.3	0.877723	0.005364	76.3	0.953895	0.006072	76.3	0.943902	0.00250826	76.3	0.871965	0.00420741	76.3	0.85631	0.00221851	76.3	0.945871	0.004715	76.3	0.842364	0.002918	76.3	1.41116	0.00452617	76.3	0.737333	0.002231	76.3	0.829892	0.003632	76.3	0.804359	0.004674	76.3	1.0616	0.00251016	76.3	0.88246
76.6	0.755006	0.00210309	76.6	1.16509	0.0028435	76.6	1.12637	0.00379694	76.6	0.928268	0.00539192	76.6	0.879347	0.005233	76.6	0.955565	0.005876	76.6	0.944401	0.00239635	76.6	0.873181	0.00400533	76.6	0.856976	0.00214597	76.6	0.947182	0.004679	76.6	0.843318	0.002818	76.6	1.41268	0.00425776	76.6	0.737824	0.002221	76.6	0.830704	0.003532	76.6	0.804909	0.004752	76.6	1.0624	0.00249079	76.6	0.883475
76.9	0.755479	0.00204088	76.9	1.16622	0.00261856	76.9	1.1276	0.0037337	76.9	0.929843	0.00520163	76.9	0.880862	0.005159	76.9	0.957314	0.005565	76.9	0.944849	0.002331	76.9	0.874289	0.00383046	76.9	0.857612	0.00207434	76.9	0.948555	0.004471	76.9	0.844232	0.002737	76.9	1.41394	0.00406962	76.9	0.73837	0.002216	76.9	0.831541	0.003439	76.9	0.805464	0.004722	76.9	1.06329	0.00241652	76.9	0.884181
77.2	0.755882	0.00200315	77.2	1.1672	0.00254195	77.2	1.12865	0.00370374	77.2	0.931359	0.00507486	77.2	0.882608	0.004766	77.2	0.959213	0.005147	77.2	0.945247	0.00225789	77.2	0.875321	0.00372126	77.2	0.858246	0.00198181	77.2	0.949972	0.004216	77.2	0.845051	0.002736	77.2	1.41534	0.00382606	77.2	0.738931	0.002174	77.2	0.832192	0.003521	77.2	0.806104	0.004645	77.2	1.06416	0.00233549	77.2	0.885003
77.5	0.756237	0.00204261	77.5	1.16814	0.00244514	77.5	1.12975	0.00353707	77.5	0.932831	0.00480034	77.5	0.884137	0.004547	77.5	0.960837	0.004873	77.5	0.945642	0.00211597	77.5	0.876319	0.00360459	77.5	0.858818	0.00195005	77.5	0.951352	0.004078	77.5	0.845937	0.002687	77.5	1.41659	0.0036071	77.5	0.739447	0.002174	77.5	0.833105	0.003437	77.5	0.806745	0.004556	77.5	1.06497	0.00230291	77.5	0.885824
77.8	0.756774	0.00198345	77.8	1.16916	0.00232773	77.8	1.13077	0.00346343	77.8	0.934317	0.00452089	77.8	0.88552	0.004409	77.8	0.962341	0.00466	77.8	0.946013	0.00213209	77.8	0.877348	0.00340695	77.8	0.85934	0.00197065	77.8	0.952576	0.004037	77.8	0.846741	0.002696	77.8	1.41775	0.00342232	77.8	0.739949	0.002171	77.8	0.83394	0.003375	77.8	0.807315	0.004549	77.8	1.0657	0.00229058	77.8	0.886581
78.1	0.757236	0.00200339	78.1	1.17014	0.00225782	78.1	1.1318	0.00341366	78.1	0.935659	0.00436805	78.1	0.886947	0.004113	78.1	0.963717	0.004458	78.1	0.946344	0.00210142	78.1	0.878261	0.00336614	78.1	0.859897	0.00195005	78.1	0.953833	0.003913	78.1	0.847546	0.002665	78.1	1.41887	0.0032307	78.1	0.740424	0.002141	78.1	0.834601	0.003389	78.1	0.807981	0.004444	78.1	1.06647	0.00225814	78.1	0.887428
78.4	0.757616	0.00202353	78.4	1.17093	0.00222437	78.4	1.13294	0.003223	78.4	0.936949	0.00414565	78.4	0.888351	0.003826	78.4	0.965	0.00428	78.4	0.946694	0.00202944	78.4	0.879107	0.00335047	78.4	0.860426	0.00193988	78.4	0.954894	0.004015	78.4	0.848337	0.002619	78.4	1.41985	0.00303045	78.4	0.740963	0.002097	78.4	0.835299	0.003505	78.4	0.808491	0.004448	78.4	1.06725	0.00228056	78.4	0.888256
78.7	0.757963	0.00211262	78.7	1.1718	0.00217277	78.7	1.13394	0.00329848	78.7	0.938275	0.00389799	78.7	0.889507	0.003695	78.7	0.966272	0.004199	78.7	0.946982	0.00198925	78.7	0.879975	0.00335089	78.7	0.860922	0.00199584	78.7	0.955928	0.003987	78.7	0.849155	0.002556	78.7	1.42088	0.00269828	78.7	0.741461	0.002106	78.7	0.836072	0.003381	78.7	0.809016	0.004475	78.7	1.068	0.00226725	78.7	0.889068
79	0.758377	0.00212519	79	1.1726	0.00219034	79	1.1348	0.00326372	79	0.939335	0.00374761	79	0.890707	0.003513	79	0.967484	0.004096	79	0.947165	0.00201454	79	0.880798	0.00354537	79	0.861446	0.00198323	79	0.957102	0.004011	79	0.849968	0.002577	79	1.4218	0.00238155	79	0.741976	0.002101	79	0.83686	0.003447	79	0.809524	0.004506	79	1.06876	0.00226319	79	0.889876
79.3	0.758825	0.00211391	79.3	1.17344	0.00215352	79.3	1.1357	0.00325834	79.3	0.940402	0.00362651	79.3	0.891884	0.003255	79.3	0.968669	0.003953	79.3	0.94756	0.00190467	79.3	0.881531	0.00369804	79.3	0.861998	0.00198834	79.3	0.958264	0.00404	79.3	0.850785	0.002502	79.3	1.42269	0.00225324	79.3	0.742474	0.002088	79.3	0.837602	0.003639	79.3	0.810084	0.004464	79.3	1.06947	0.00226912	79.3	0.890558
79.6	0.759317	0.00208938	79.6	1.17432	0.00214512	79.6	1.13666	0.00322281	79.6	0.941515	0.00346147	79.6	0.892866	0.003119	79.6	0.969742	0.003911	79.6	0.947846	0.0019192	79.6	0.882383	0.00378398	79.6	0.862525	0.00198492	79.6	0.959335	0.004087	79.6	0.851543	0.002535	79.6	1.42352	0.00230317	79.6	0.742906	0.002144	79.6	0.838284	0.003804	79.6	0.810592	0.004517	79.6	1.07019	0.00224769	79.6	0.891275
79.9	0.759727	0.00216272	79.9	1.17506	0.00221673	79.9	1.13751	0.00327118	79.9	0.942472	0.00333018	79.9	0.89384	0.00299	79.9	0.970758	0.003898	79.9	0.948087	0.00193833	79.9	0.883205	0.00388377	79.9	0.863038	0.00198557	79.9	0.96055	0.004087	79.9	0.852265	0.002549	79.9	1.4242	0.00252925	79.9	0.743377	0.002138	79.9	0.839157	0.00383	79.9	0.811108	0.00449	79.9	1.07101	0.00226439	79.9	0.89205
80.2	0.760208	0.00218053	80.2	1.17585	0.0022217	80.2	1.13863	0.00324812	80.2	0.943426	0.00320982	80.2	0.8948	0.002883	80.2	0.971909	0.003785	80.2	0.948315	0.00195125	80.2	0.884074	0.00387581	80.2	0.863618	0.00202152	80.2	0.961542	0.004215	80.2	0.852989	0.002624	80.2	1.42474	0.00278166	80.2	0.743889	0.002131	80.2	0.839743	0.004034	80.2	0.811674	0.004465	80.2	1.07173	0.0022413	80.2	0.892901
80.5	0.76064	0.00222534	80.5	1.17667	0.00222692	80.5	1.13943	0.00322947	80.5	0.944261	0.003284	80.5	0.895726	0.002699	80.5	0.972967	0.003766	80.5	0.948536	0.00200065	80.5	0.885188	0.00376015	80.5	0.864123	0.00207202	80.5	0.962752	0.004132	80.5	0.853833	0.002582	80.5	1.42518	0.00312373	80.5	0.744396	0.002091	80.5	0.84063	0.004059	80.5	0.812229	0.004465	80.5	1.07249	0.00222493	80.5	0.893631
80.8	0.761071	0.00225624	80.8	1.17746	0.00228691	80.8	1.14032	0.00322461	80.8	0.945146	0.0032175	80.8	0.896516	0.002766	80.8	0.973936	0.003819	80.8	0.948766	0.00197207	80.8	0.88615	0.00376051	80.8	0.864683	0.00216639	80.8	0.963956	0.004148	80.8	0.854539	0.002626	80.8	1.42588	0.00326703	80.8	0.744874	0.002127	80.8	0.841661	0.003901	80.8	0.812724	0.004505	80.8	1.07321	0.00227472	80.8	0.894424
81.1	0.761527	0.00236051	81.1	1.17832	0.00225282	81.1	1.14123	0.00352613	81.1	0.946011	0.00317035	81.1	0.897295	0.002731	81.1	0.974947	0.003929	81.1	0.949073	0.00196827	81.1	0.887131	0.00372878	81.1	0.865205	0.00220451	81.1	0.965098	0.00428	81.1	0.855346	0.002604	81.1	1.42678	0.00323452	81.1	0.745391	0.002716	81.1	0.84259	0.004018	81.1	0.813313	0.004498	81.1	1.0739	0.00236959	81.1	0.895232
81.4	0.762047	0.00238435	81.4	1.17917	0.00226416	81.4	1.14215	0.00344307	81.4	0.946771	0.00321636	81.4	0.898075	0.002683	81.4	0.975942	0.00396	81.4	0.949344	0.00197757	81.4	0.888103	0.00374087	81.4	0.865719	0.00229204	81.4	0.966313	0.004142	81.4	0.856089	0.00272	81.4	1.4278	0.00310215	81.4	0.745852	0.002747	81.4	0.843501	0.004067	81.4	0.813788	0.004531	81.4	1.07474	0.00228175	81.4	0.896016
81.7	0.762554	0.00241689	81.7	1.17997	0.00232607	81.7	1.14324	0.00328454	81.7	0.947544	0.00330069	81.7	0.898874	0.002682	81.7	0.976924	0.004167	81.7	0.949591	0.00199551	81.7	0.88896	0.0038823	81.7	0.866353	0.0022948	81.7	0.967497	0.004204	81.7	0.856925	0.002666	81.7	1.42872	0.00297568	81.7	0.746354	0.002662	81.7	0.844393	0.004278	81.7	0.814316	0.004521	81.7	1.07543	0.00240972	81.7	0.896782
82	0.763054	0.00244783	82	1.1808	0.00234369	82	1.14401	0.00337726	82	0.948491	0.0032129	82	0.899524	0.003728	82	0.977954	0.004345	82	0.949886	0.00202453	82	0.8899	0.00391678	82	0.866934	0.00233735	82	0.968582	0.004143	82	0.857707	0.002717	82	1.42967	0.00283301	82	0.746802	0.002904	82	0.845318	0.004314	82	0.814872	0.004534	82	1.07616	0.00230597	82	0.897422
82.3	0.763532	0.00246988	82.3	1.18168	0.00227581	82.3	1.1449	0.00349693	82.3	0.949276	0.00333896	82.3	0.900415	0.00389	82.3	0.979003	0.004535	82.3	0.950074	0.0021019	82.3	0.890863	0.00403336	82.3	0.867636	0.00236035	82.3	0.969811	0.004163	82.3	0.858478	0.002699	82.3	1.43058	0.00270724	82.3	0.747334	0.002967	82.3	0.846111	0.004397	82.3	0.815427	0.004604	82.3	1.07696	0.00232541	82.3	0.898242
82.6	0.764143	0.00454017	82.6	1.18249	0.00210513	82.6	1.14626	0.00316168	82.6	0.950071	0.00344795	82.6	0.901141	0.00526	82.6	0.98018	0.004759	82.6	0.950375	0.00209096	82.6	0.891796	0.00415012	82.6	0.868214	0.00238887	82.6	0.971151	0.004005	82.6	0.859251	0.002709	82.6	1.43144	0.00257911	82.6	0.748734	0.00247	82.6	0.847217	0.00437	82.6	0.816005	0.004659	82.6	1.07779	0.0023905	82.6	0.899014
82.9	0.764699	0.00304701	82.9	1.18336	0.00221156	82.9	1.14705	0.00331733	82.9	0.950899	0.00363669	82.9	0.90185	0.005887	82.9	0.981221	0.004918	82.9	0.950659	0.00211788	82.9	0.892786	0.00428092	82.9	0.86886	0.00241151	82.9	0.972159	0.004139	82.9	0.860169	0.002646	82.9	1.43226	0.00254213	82.9	0.749241	0.002593	82.9	0.848202	0.004468	82.9	0.81653	0.004691	82.9	1.0785	0.00242306	82.9	0.899905
83.2	0.765255	0.00216565	83.2	1.18425	0.00226773	83.2	1.1479	0.00350503	83.2	0.951799	0.00357339	83.2	0.902647	0.006122	83.2	0.982513	0.005138	83.2	0.950933	0.00214469	83.2	0.893856	0.00441483	83.2	0.869497	0.00242762	83.2	0.973435	0.004073	83.2	0.860925	0.0027	83.2	1.43298	0.00253766	83.2	0.749615	0.002902	83.2	0.84941	0.004368	83.2	0.817042	0.004758	83.2	1.07938	0.00239123	83.2	0.900794
83.5	0.765802	0.00230799	83.5	1.1851	0.00240627	83.5	1.14881	0.00350865	83.5	0.952614	0.00362523	83.5	0.904866	0.005132	83.5	0.98381	0.00518	83.5	0.951272	0.00212898	83.5	0.894848	0.00367297	83.5	0.870142	0.00241902	83.5	0.97443	0.004172	83.5	0.861782	0.002733	83.5	1.43373	0.00249098	83.5	0.750427	0.00309	83.5	0.850389	0.004573	83.5	0.817618	0.004796	83.5	1.07996	0.00261798	83.5	0.901565
83.8	0.766312	0.00283397	83.8	1.18588	0.00254773	83.8	1.14988	0.00348847	83.8	0.953588	0.00370703	83.8	0.906	0.004858	83.8	0.985144	0.005359	83.8	0.951575	0.00209699	83.8	0.895985	0.00444865	83.8	0.870879	0.00240493	83.8	0.975688	0.004221	83.8	0.862527	0.002853	83.8	1.43445	0.00246219	83.8	0.751054	0.003435	83.8	0.851307	0.004638	83.8	0.818278	0.004722	83.8	1.08078	0.00264859	83.8	0.902515
84.1	0.770029	0.00120254	84.1	1.18644	0.00282245	84.1	1.15074	0.00361098	84.1	0.954547	0.00363523	84.1	0.908782	0.003578	84.1	0.986656	0.005291	84.1	0.95186	0.00216724	84.1	0.897094	0.00445686	84.1	0.8715	0.00241354	84.1	0.976791	0.004325	84.1	0.863315	0.002941	84.1	1.43511	0.0025179	84.1	0.751708	0.003738	84.1	0.852372	0.004662	84.1	0.818939	0.004605	84.1	1.08171	0.00261412	84.1	0.903362
84.4	0.768345	0.00293083	84.4	1.18746	0.0026649	84.4	1.15176	0.00352927	84.4	0.955658	0.00363875	84.4	0.910431	0.00315	84.4	0.987935	0.005469	84.4	0.952185	0.00206006	84.4	0.89828	0.0045584	84.4	0.872179	0.00242185	84.4	0.978	0.004349	84.4	0.864138	0.002991	84.4	1.43588	0.00251224	84.4	0.752399	0.003851	84.4	0.853504	0.00461	84.4	0.819511	0.004606	84.4	1.08247	0.00260503	84.4	0.904298
84.7	0.767579	0.00416461	84.7	1.18844	0.00258788	84.7	1.15289	0.00333376	84.7	0.956463	0.00381017	84.7	0.91158	0.002976	84.7	0.989558	0.005452	84.7	0.952499	0.00200967	84.7	0.89955	0.00457475	84.7	0.872841	0.00240719	84.7	0.979178	0.004541	84.7	0.864976	0.00307	84.7	1.4366	0.00254726	84.7	0.753237	0.004033	84.7	0.854562	0.004651	84.7	0.820125	0.004597	84.7	1.0833	0.00277482	84.7	0.905339
85	0.768339	0.00448059	85	1.1895	0.00254384	85	1.15381	0.00334043	85	0.957356	0.00388792	85	0.912314	0.003166	85	0.990918	0.005522	85	0.952814	0.00193098	85	0.899429	0.00541671	85	0.873473	0.00242651	85	0.980321	0.004664	85	0.865882	0.003071	85	1.43727	0.00261387	85	0.754331	0.003829	85	0.855848	0.004613	85	0.820757	0.004595	85	1.08422	0.00274709	85	0.906197
85.3	0.769639	0.00430636	85.3	1.19049	0.00246031	85.3	1.15485	0.00332766	85.3	0.958453	0.00482238	85.3	0.913037	0.003311	85.3	0.992521	0.005625	85.3	0.95307	0.00187697	85.3	0.90173	0.00477402	85.3	0.874188	0.00246067	85.3	0.981653	0.004731	85.3	0.866806	0.003048	85.3	1.43795	0.00265195	85.3	0.755475	0.003562	85.3	0.856863	0.004619	85.3	0.821305	0.004694	85.3	1.08509	0.00272228	85.3	0.906934
85.6	0.770909	0.00400559	85.6	1.19146	0.00246983	85.6	1.15589	0.00326787	85.6	0.959303	0.00437037	85.6	0.9139	0.003426	85.6	0.99393	0.005731	85.6	0.95346	0.00174356	85.6	0.902851	0.00480679	85.6	0.874823	0.00254368	85.6	0.982911	0.004865	85.6	0.867726	0.003067	85.6	1.4387	0.00261383	85.6	0.756585	0.00323	85.6	0.857965	0.005028	85.6	0.821792	0.004771	85.6	1.08597	0.00276264	85.6	0.9079
85.9	0.771817	0.00387778	85.9	1.19225	0.00252546	85.9	1.15679	0.00325834	85.9	0.96042	0.00475822	85.9	0.914905	0.003454	85.9	0.995477	0.0058	85.9	0.953624	0.00174983	85.9	0.904189	0.00481583	85.9	0.875515	0.00255103	85.9	0.984156	0.005133	85.9	0.868624	0.003076	85.9	1.43945	0.00264151	85.9	0.757444	0.003046	85.9	0.859019	0.004746	85.9	0.822365	0.004752	85.9	1.08671	0.00294526	85.9	0.908742
86.2	0.772902	0.00364697	86.2	1.19311	0.00266354	86.2	1.15763	0.00340927	86.2	0.961483	0.00582096	86.2	0.915795	0.003569	86.2	0.997074	0.006016	86.2	0.953863	0.00166462	86.2	0.905484	0.00511804	86.2	0.876155	0.00262953	86.2	0.985622	0.005155	86.2	0.86958	0.003162	86.2	1.44022	0.00269904	86.2	0.758556	0.002786	86.2	0.860139	0.004863	86.2	0.822966	0.004794	86.2	1.0878	0.00285749	86.2	0.909724
86.5	0.774136	0.0033077	86.5	1.19411	0.00276818	86.5	1.15856	0.00352454	86.5	0.962491	0.00610423	86.5	0.916812	0.003564	86.5	0.998539	0.006414	86.5	0.954059	0.00165602	86.5	0.906627	0.00590272	86.5	0.876816	0.00275399	86.5	0.98695	0.005837	86.5	0.870488	0.003168	86.5	1.441	0.00283432	86.5	0.759345	0.002682	86.5	0.861367	0.004955	86.5	0.823594	0.004973	86.5	1.08868	0.00280864	86.5	0.910522
86.8	0.775174	0.0030952	86.8	1.19497	0.00280985	86.8	1.15958	0.00358464	86.8	0.96499	0.00553741	86.8	0.917752	0.003642	86.8	1.0003	0.006378	86.8	0.954234	0.00158444	86.8	0.907964	0.00622206	86.8	0.877582	0.00270614	86.8	0.988381	0.006646	86.8	0.871378	0.003183	86.8	1.44173	0.00284631	86.8	0.760087	0.002655	86.8	0.862391	0.005237	86.8	0.824292	0.004893	86.8	1.08951	0.00285791	86.8	0.911429
87.1	0.775993	0.00310175	87.1	1.19595	0.00292393	87.1	1.16053	0.00359753	87.1	0.965163	0.00643715	87.1	0.918788	0.003705	87.1	1.00187	0.006637	87.1	0.954424	0.00163377	87.1	0.909134	0.00656528	87.1	0.878341	0.00265723	87.1	0.989841	0.007145	87.1	0.872327	0.003177	87.1	1.44242	0.00286803	87.1	0.760698	0.002685	87.1	0.864107	0.00489	87.1	0.824894	0.004907	87.1	1.09045	0.00282587	87.1	0.912365
87.4	0.77671	0.00322085	87.4	1.19682	0.00297955	87.4	1.16142	0.00386813	87.4	0.966861	0.00641454	87.4	0.919837	0.003914	87.4	1.00351	0.006764	87.4	0.954598	0.00163801	87.4	0.910485	0.0068022	87.4	0.879044	0.00269518	87.4	0.991487	0.00711	87.4	0.873238	0.00324	87.4	1.44322	0.00273946	87.4	0.761282	0.002764	87.4	0.864738	0.005921	87.4	0.825438	0.004989	87.4	1.09147	0.00271846	87.4	0.913248
87.7	0.777448	0.00327662	87.7	1.19789	0.00306068	87.7	1.16248	0.00378878	87.7	0.969518	0.00562862	87.7	0.920898	0.004187	87.7	1.00544	0.006763	87.7	0.954709	0.00162734	87.7	0.912233	0.00667443	87.7	0.879801	0.00261803	87.7	0.992987	0.007367	87.7	0.874323	0.00331	87.7	1.44408	0.00260773	87.7	0.762003	0.00284	87.7	0.866033	0.005547	87.7	0.826101	0.00494	87.7	1.09242	0.00197271	87.7	0.914132
88	0.778173	0.00337328	88	1.19905	0.00320142	88	1.16358	0.00379817	88	0.970952	0.00575694	88	0.921908	0.004536	88	1.0075	0.006716	88	0.954892	0.00172225	88	0.914553	0.00630769	88	0.880649	0.00257445	88	0.995338	0.006998	88	0.875241	0.003577	88	1.44505	0.00244128	88	0.762636	0.002953	88	0.867399	0.006074	88	0.826999	0.004789	88	1.09323	0.00152367	88	0.91505
88.3	0.778893	0.00351495	88.3	1.19997	0.00342423	88.3	1.16469	0.00368687	88.3	0.9726	0.00586112	88.3	0.922965	0.004773	88.3	1.0092	0.006818	88.3	0.95496	0.00177374	88.3	0.916369	0.00637922	88.3	0.881344	0.00261629	88.3	0.997983	0.006371	88.3	0.876152	0.003762	88.3	1.44581	0.0024551	88.3	0.763338	0.003008	88.3	0.868847	0.006145	88.3	0.827576	0.004837	88.3	1.09413	0.00233022	88.3	0.915858
88.6	0.779721	0.00368734	88.6	1.20112	0.00354952	88.6	1.16566	0.00370641	88.6	0.974122	0.00618218	88.6	0.924096	0.004865	88.6	1.01116	0.00687	88.6	0.955224	0.00183144	88.6	0.918054	0.00649504	88.6	0.882029	0.00271815	88.6	1.00019	0.006051	88.6	0.877092	0.003837	88.6	1.44653	0.00249612	88.6	0.763994	0.003153	88.6	0.870041	0.006442	88.6	0.8282	0.004854	88.6	1.09502	0.00254594	88.6	0.916881
88.9	0.780617	0.00366223	88.9	1.20208	0.0038998	88.9	1.16696	0.00348188	88.9	0.975787	0.00647668	88.9	0.925458	0.004901	88.9	1.013	0.007049	88.9	0.955404	0.0018808	88.9	0.919761	0.00643488	88.9	0.882789	0.00277001	88.9	1.00178	0.006106	88.9	0.878098	0.0038	88.9	1.44714	0.00259877	88.9	0.764696	0.003249	88.9	0.872218	0.005854	88.9	0.828867	0.004799	88.9	1.09588	0.00229395	88.9	0.917881
89.2	0.781439	0.00383994	89.2	1.20327	0.00398896	89.2	1.1679	0.00365131	89.2	0.977265	0.00659727	89.2	0.926928	0.004856	89.2	1.01492	0.007296	89.2	0.955499	0.00200453	89.2	0.921317	0.00663929	89.2	0.883431	0.00291595	89.2	1.00367	0.006089	89.2	0.879288	0.003805	89.2	1.44779	0.0026754	89.2	0.765533	0.003264	89.2	0.872953	0.006365	89.2	0.829455	0.004863	89.2	1.09572	0.0032051	89.2	0.91877
89.5	0.782309	0.00396622	89.5	1.20464	0.00387543	89.5	1.16902	0.00358149	89.5	0.978891	0.00653816	89.5	0.928462	0.004696	89.5	1.01691	0.007312	89.5	0.955825	0.00193966	89.5	0.923087	0.00787535	89.5	0.884213	0.00301488	89.5	1.00547	0.006054	89.5	0.880606	0.003843	89.5	1.44852	0.0027818	89.5	0.766335	0.003352	89.5	0.875109	0.005839	89.5	0.830127	0.004916	89.5	1.09585	0.00421812	89.5	0.919802
89.8	0.783241	0.00409347	89.8	1.20589	0.00393933	89.8	1.16996	0.00397473	89.8	0.980696	0.00690961	89.8	0.929875	0.00468	89.8	1.01877	0.007504	89.8	0.95597	0.00200522	89.8	0.92501	0.00782348	89.8	0.884971	0.00304704	89.8	1.00717	0.006247	89.8	0.881795	0.003834	89.8	1.44929	0.00276344	89.8	0.767118	0.003325	89.8	0.876664	0.005972	89.8	0.830775	0.004919	89.8	1.09796	0.00331897	89.8	0.920847
90.1	0.784328	0.00405983	90.1	1.20724	0.00381068	90.1	1.17096	0.00394336	90.1	0.9827	0.00683316	90.1	0.931143	0.004711	90.1	1.0208	0.007562	90.1	0.95632	0.00198341	90.1	0.926868	0.00738197	90.1	0.885809	0.00299976	90.1	1.0089	0.006528	90.1	0.882847	0.004002	90.1	1.45008	0.00280328	90.1	0.767993	0.003432	90.1	0.878303	0.006368	90.1	0.831426	0.004876	90.1	1.09918	0.0029452	90.1	0.921831
90.4	0.785186	0.0043462	90.4	1.20872	0.00365401	90.4	1.17192	0.00408312	90.4	0.984806	0.00642999	90.4	0.93256	0.004677	90.4	1.02291	0.007688	90.4	0.956574	0.00190964	90.4	0.928485	0.00717107	90.4	0.886646	0.0030116	90.4	1.01058	0.006814	90.4	0.883798	0.004147	90.4	1.45084	0.00289942	90.4	0.768838	0.003448	90.4	0.879599	0.006574	90.4	0.83201	0.00496	90.4	1.09966	0.00309843	90.4	0.922861
90.7	0.786275	0.00420269	90.7	1.21004	0.0036599	90.7	1.17311	0.00392125	90.7	0.986464	0.00626857	90.7	0.933962	0.00463	90.7	1.0252	0.00763	90.7	0.956855	0.00191022	90.7	0.930348	0.00681554	90.7	0.887507	0.00297532	90.7	1.01244	0.006873	90.7	0.884996	0.004172	90.7	1.45161	0.0029441	90.7	0.769697	0.003576	90.7	0.881101	0.008166	90.7	0.832695	0.004983	90.7	1.10086	0.00322849	90.7	0.923833
91	0.787334	0.00433103	91	1.21124	0.00381809	91	1.17413	0.00399774	91	0.988002	0.00630122	91	0.935255	0.004719	91	1.02722	0.007751	91	0.957083	0.00194963	91	0.933972	0.00539854	91	0.888438	0.0028987	91	1.01418	0.007072	91	0.886371	0.004085	91	1.4525	0.00287916	91	0.770632	0.003577	91	0.882468	0.008165	91	0.833445	0.004911	91	1.10251	0.00270229	91	0.924902
91.3	0.788457	0.00436113	91.3	1.21259	0.00388189	91.3	1.17566	0.00377218	91.3	0.990364	0.00571911	91.3	0.936645	0.004705	91.3	1.02936	0.007839	91.3	0.957326	0.00200254	91.3	0.935817	0.00521512	91.3	0.889244	0.00284601	91.3	1.01618	0.007341	91.3	0.887546	0.004156	91.3	1.45325	0.00300083	91.3	0.771374	0.00375	91.3	0.884222	0.007635	91.3	0.834098	0.004975	91.3	1.10328	0.00236527	91.3	0.926125
91.6	0.789493	0.0043372	91.6	1.21374	0.00397784	91.6	1.17661	0.00392567	91.6	0.992253	0.00558147	91.6	0.937959	0.004813	91.6	1.03148	0.008014	91.6	0.957644	0.00192461	91.6	0.937014	0.00562117	91.6	0.890011	0.00294818	91.6	1.01833	0.007877	91.6	0.88885	0.004246	91.6	1.45409	0.00299201	91.6	0.77241	0.003785	91.6	0.886455	0.006821	91.6	0.834685	0.005058	91.6	1.10393	0.00300382	91.6	0.927165
91.9	0.790781	0.00426489	91.9	1.21499	0.00393392	91.9	1.17778	0.00387826	91.9	0.993755	0.00561411	91.9	0.939325	0.004816	91.9	1.03378	0.008032	91.9	0.957788	0.00199914	91.9	0.938314	0.00602466	91.9	0.890866	0.00321392	91.9	1.02043	0.007702	91.9	0.890019	0.004415	91.9	1.455	0.00301445	91.9	0.773279	0.003849	91.9	0.88806	0.0068	91.9	0.835395	0.005085	91.9	1.10464	0.00286387	91.9	0.928232
92.2	0.791654	0.00446519	92.2	1.21632	0.00449214	92.2	1.17873	0.00411857	92.2	0.995171	0.00570912	92.2	0.940657	0.004986	92.2	1.03598	0.008123	92.2	0.958069	0.00205762	92.2	0.939644	0.0063408	92.2	0.891673	0.00332977	92.2	1.02238	0.008196	92.2	0.891254	0.004429	92.2	1.45584	0.00308986	92.2	0.77433	0.003778	92.2	0.891949	0.005909	92.2	0.836114	0.005027	92.2	1.10604	0.0020817	92.2	0.929265
92.5	0.792906	0.0044957	92.5	1.21775	0.00459176	92.5	1.17986	0.00413165	92.5	0.996758	0.00583212	92.5	0.942084	0.005252	92.5	1.03818	0.008387	92.5	0.958357	0.0020317	92.5	0.941142	0.00684374	92.5	0.892489	0.0035252	92.5	1.02442	0.008326	92.5	0.892499	0.004572	92.5	1.45662	0.00317387	92.5	0.775267	0.003834	92.5	0.893315	0.006247	92.5	0.836756	0.005061	92.5	1.1069	0.00132989	92.5	0.930374
92.8	0.794074	0.00458736	92.8	1.2192	0.00459187	92.8	1.18105	0.00417588	92.8	0.998247	0.00628013	92.8	0.943453	0.005276	92.8	1.04046	0.008594	92.8	0.958679	0.00201141	92.8	0.942712	0.00805421	92.8	0.893215	0.00372064	92.8	1.02682	0.008241	92.8	0.89378	0.004674	92.8	1.45755	0.00308749	92.8	0.776269	0.003846	92.8	0.894274	0.007131	92.8	0.837506	0.005125	92.8	1.10716	0.00135351	92.8	0.931421
93.1	0.795075	0.00489758	93.1	1.2205	0.00473515	93.1	1.18224	0.00406719	93.1	0.999929	0.00625052	93.1	0.944929	0.005433	93.1	1.04284	0.008651	93.1	0.95888	0.00216653	93.1	0.944517	0.00865077	93.1	0.894136	0.0038433	93.1	1.02978	0.007995	93.1	0.895219	0.004684	93.1	1.45839	0.00306675	93.1	0.777356	0.003861	93.1	0.895287	0.00713	93.1	0.838216	0.005193	93.1	1.10877	0.000689836	93.1	0.932727
93.4	0.796254	0.00481201	93.4	1.22168	0.00508887	93.4	1.18333	0.00403275	93.4	1.00148	0.00721803	93.4	0.946299	0.005498	93.4	1.04517	0.008884	93.4	0.959135	0.00217087	93.4	0.946423	0.00901794	93.4	0.89539	0.00364803	93.4	1.03161	0.009153	93.4	0.896642	0.004688	93.4	1.45932	0.00265519	93.4	0.77832	0.003956	93.4	0.896859	0.007681	93.4	0.838968	0.005223	93.4	1.10927	0.00120709	93.4	0.933922
93.7	0.797428	0.00488269	93.7	1.22385	0.00468439	93.7	1.18465	0.00390132	93.7	1.00304	0.00760741	93.7	0.947886	0.005508	93.7	1.04751	0.009046	93.7	0.959504	0.00213075	93.7	0.948227	0.00961447	93.7	0.89637	0.00360668	93.7	1.03431	0.009138	93.7	0.897898	0.004813	93.7	1.46028	0.00249227	93.7	0.779266	0.004035	93.7	0.899412	0.00724	93.7	0.8396	0.005361	93.7	1.1095	0.00137755	93.7	0.935342
94	0.798725	0.00486311	94	1.22543	0.00466436	94	1.18579	0.00386957	94	1.00481	0.00802072	94	0.949712	0.005259	94	1.0501	0.009033	94	0.959753	0.00219758	94	0.95048	0.0101106	94	0.897479	0.00342796	94	1.03654	0.009615	94	0.899356	0.004798	94	1.46119	0.00226247	94	0.780286	0.004084	94	0.901285	0.007261	94	0.840293	0.005395	94	1.10923	0.00220952	94	0.936653
94.3	0.800031	0.00481083	94.3	1.22688	0.00484235	94.3	1.18705	0.00362294	94.3	1.00697	0.00819741	94.3	0.951117	0.005464	94.3	1.05269	0.009017	94.3	0.960045	0.00225933	94.3	0.953866	0.00921332	94.3	0.898499	0.00339259	94.3	1.03882	0.010514	94.3	0.90079	0.004807	94.3	1.46199	0.00199918	94.3	0.781307	0.00418	94.3	0.90357	0.006616	94.3	0.841139	0.005346	94.3	1.10953	0.00292733	94.3	0.938047
94.6	0.801497	0.00411866	94.6	1.22839	0.00518251	94.6	1.18807	0.00366114	94.6	1.00861	0.0104701	94.6	0.952829	0.005052	94.6	1.05516	0.009357	94.6	0.960479	0.00197236	94.6	0.956566	0.00880739	94.6	0.899603	0.00329638	94.6	1.0414	0.012166	94.6	0.902245	0.004764	94.6	1.46279	0.00119619	94.6	0.782416	0.004177	94.6	0.904581	0.008927	94.6	0.84195	0.005248	94.6	1.11014	0.0040379	94.6	0.93949
94.7	0.801847		94.7	1.22896		94.7	1.18842		94.7	1.00961		94.7	0.953318		94.7	1.05605		94.7	0.960566		94.7	0.957385		94.9	0.900564	0.00334519	94.7	1.04259		94.7	0.902721		94.7	1.4629		94.7	0.782785		94.7	0.90538		94.9	0.842747	0.005218	94.7	1.11057		94.7	0.93996
																								95.2	0.901483	0.00346419																95.2	0.843586	0.005102
																								95.5	0.902323	0.00357416																95.5	0.844331	0.005073
																								95.8	0.90329	0.00371666																95.8	0.845102	0.005021
																								96.1	0.90425	0.00385981																96.1	0.845767	0.004943
																								96.4	0.905284	0.00404071																96.4	0.846518	0.004768
																								96.7	0.906381	0.00407454																96.7	0.847184	0.004461
																								97	0.907387	0.00414675																97	0.847885	0.004037
																								97.3	0.908567	0.00420343																97.3	0.848578	0.003377
																								97.6	0.909742	0.00426687																97.6	0.849127	0.002699
																								97.9	0.911048	0.00420244																97.9	0.849614	0.00183
																								98.2	0.912196	0.00418167																98.2	0.84982	0.001156
																								98.5	0.91331	0.00424914																98.5	0.849885	0.000714
																								98.8	0.914575	0.00419342																98.8	0.849588	0.000381
																								99.1	0.915845	0.00407421																99.1	0.849121	0
																								99.4	0.917054	0.00391989																99.4	0.848304	1.84e-05
																								99.7	0.918171																	99.7	0.847499
[truncated: 49 more columns]

## Sheet: Coralyne
WT/SL+A									variant a									variant b									variant c									variant d									variant e
Replicate #1			Replicate #2			Replicate #3			Replicate #1			Replicate #2			Replicate #3			Replicate #1			Replicate #2			Replicate #3			Replicate #1			Replicate #2			Replicate #3			Replicate #1			Replicate #2			Replicate #3			Replicate #1			Replicate #2
Temperature	Absorbance	Smoothed and Zeroed ∆A/∆T	Temperature	Absorbance	Smoothed and Zeroed ∆A/∆T	Temperature	Absorbance	Smoothed and Zeroed ∆A/∆T	Temperature	Absorbance	Smoothed and Zeroed ∆A/∆T	Temperature	Absorbance	Smoothed and Zeroed ∆A/∆T	Temperature	Absorbance	Smoothed and Zeroed ∆A/∆T	Temperature	Absorbance	Smoothed and Zeroed ∆A/∆T	Temperature	Absorbance	Smoothed and Zeroed ∆A/∆T	Temperature	Absorbance	Smoothed and Zeroed ∆A/∆T	Temperature	Absorbance	Smoothed and Zeroed ∆A/∆T	Temperature	Absorbance	Smoothed and Zeroed ∆A/∆T	Temperature	Absorbance	Smoothed and Zeroed ∆A/∆T	Temperature	Absorbance	Smoothed and Zeroed ∆A/∆T	Temperature	Absorbance	Smoothed and Zeroed ∆A/∆T	Temperature	Absorbance	Smoothed and Zeroed ∆A/∆T	Temperature	Absorbance	Smoothed and Zeroed ∆A/∆T	Temperature	Absorbance
25	0.7501	0.001445	25	0.777598	0.000468	25	0.748146	0.0029789	25	0.803862	0.002519	25	0.804617	0.001422	25	0.78134	0.00278314	25	0.699045	0.000845	25	0.733405	0	25	0.689422	0.000432214	25	0.731252	0.001356	25	0.742755	0.000959	25	0.745321	0.000686587	25	0.661703	0.003603	25	0.658931	0	25	0.661122	0	25	0.625231	0	25	0.660266
25.3	0.750282	0.001539	25.3	0.77761	9.94e-05	25.3	0.748329	0.0017867	25.3	0.803697	0.002192	25.3	0.804439	0.001207	25.3	0.781358	0.00291684	25.3	0.69854	0.001979	25.3	0.733073	0.000582	25.3	0.6893	0.000834317	25.3	0.731305	0.000989	25.3	0.742523	0	25.3	0.745164	0.00040423	25.3	0.660905	0.005051	25.3	0.658725	0.000402	25.3	0.660967	0.000423	25.3	0.625107	0.000164	25.3	0.660244
25.6	0.751005	0.001041	25.6	0.77779	0	25.6	0.748857	0.0004142	25.6	0.80353	0.001732	25.6	0.804194	0.000569	25.6	0.781962	0.00249255	25.6	0.697685	0.003119	25.6	0.732753	0.00119	25.6	0.688614	0.00182628	25.6	0.731833	0.000359	25.6	0.742238	0.000809	25.6	0.745047	0.000110308	25.6	0.660586	0.005868	25.6	0.65856	0.00064	25.6	0.660631	0.000868	25.6	0.625031	0.000328	25.6	0.660422
25.9	0.751755	0.000474	25.9	0.777842	6.32e-05	25.9	0.748819	0	25.9	0.803276	0.001393	25.9	0.803526	0	25.9	0.782288	0.00226397	25.9	0.697437	0.003532	25.9	0.732668	0.001461	25.9	0.687459	0.00298467	25.9	0.732284	0	25.9	0.742117	0.001957	25.9	0.744797	0	25.9	0.662114	0.005253	25.9	0.658139	0.00089	25.9	0.660251	0.001216	25.9	0.624998	0.000442	25.9	0.660677
26.2	0.752051	0.000251	26.2	0.777483	0.000295	26.2	0.747761	0.0009351	26.2	0.802874	0.001208	26.2	0.80291	6.33e-05	26.2	0.782655	0.00206644	26.2	0.698408	0.002941	26.2	0.732428	0.001529	26.2	0.686111	0.0040592	26.2	0.732293	3.9e-05	26.2	0.741649	0.002749	26.2	0.744419	0.00021545	26.2	0.664159	0.004105	26.2	0.657765	0.001041	26.2	0.660073	0.001283	26.2	0.624985	0.000419	26.2	0.660841
26.5	0.752257	0	26.5	0.776597	0.000877	26.5	0.745922	0.0023449	26.5	0.802283	0.001211	26.5	0.802556	0.00068	26.5	0.7831	0.00152889	26.5	0.700095	0.001887	26.5	0.732195	0.001323	26.5	0.685666	0.0044737	26.5	0.731902	0.000372	26.5	0.73972	0.004248	26.5	0.743864	0.000737413	26.5	0.666096	0.002798	26.5	0.657967	0.001055	26.5	0.660304	0.000992	26.5	0.625046	0.000295	26.5	0.660813
26.8	0.752581	8.2e-05	26.8	0.776057	0.001269	26.8	0.744317	0.0029393	26.8	0.801627	0.001366	26.8	0.802055	0.001285	26.8	0.783319	0.000784398	26.8	0.701291	0.001128	26.8	0.732735	0.000872	26.8	0.686147	0.00429171	26.8	0.731405	0.000904	26.8	0.738051	0.005473	26.8	0.743284	0.00131857	26.8	0.667471	0.00169	26.8	0.658364	0.00104	26.8	0.660783	0.00049	26.8	0.625168	0.000222	26.8	0.660516
27.1	0.752555	0.000584	27.1	0.776088	0.001121	27.1	0.742786	0.0041819	27.1	0.800769	0.001713	27.1	0.800853	0.002199	27.1	0.783286	0.00048606	27.1	0.702146	0.000446	27.1	0.733328	0.000592	27.1	0.686949	0.00384096	27.1	0.730987	0.001336	27.1	0.73898	0.004841	27.1	0.742726	0.00190206	27.1	0.668377	0.000809	27.1	0.658556	0.000992	27.1	0.661115	0.000213	27.1	0.625338	0.000152	27.1	0.660192
27.4	0.752456	0.000599	27.4	0.776234	0.000901	27.4	0.742126	0.0052171	27.4	0.800006	0.00204	27.4	0.799332	0.003326	27.4	0.783269	0.000366734	27.4	0.702517	5.87e-06	27.4	0.73365	0.000662	27.4	0.687532	0.00355044	27.4	0.7309	0.001501	27.4	0.740581	0.00398	27.4	0.742311	0.00240033	27.4	0.668983	0.000207	27.4	0.65851	0.00086	27.4	0.661256	0.000236	27.4	0.625475	7.18e-05	27.4	0.660084
27.7	0.752417	8.86e-05	27.7	0.776223	0.001175	27.7	0.742471	0.0045636	27.7	0.799327	0.002231	27.7	0.79881	0.003531	27.7	0.783339	0	27.7	0.702602	0	27.7	0.733511	0.00089	27.7	0.687795	0.00330039	27.7	0.730967	0.001762	27.7	0.7413	0.003698	27.7	0.742256	0.00263884	27.7	0.669306	0	27.7	0.658361	0.000891	27.7	0.661179	0.000286	27.7	0.625428	0.000177	27.7	0.65999
28	0.752247	1.13e-05	28	0.77621	0.001537	28	0.742747	0.0039233	28	0.79874	0.002222	28	0.799381	0.002887	28	0.782978	7.19369e-05	28	0.702707	9.31e-05	28	0.732969	0.001343	28	0.687972	0.00271192	28	0.731077	0.001966	28	0.741619	0.003705	28	0.742484	0.00259216	28	0.669282	7.07e-05	28	0.658585	0.001041	28	0.660974	0.000368	28	0.625303	0.000353	28	0.65982
28.3	0.752694	0.000781	28.3	0.776258	0.001905	28.3	0.742033	0.0043865	28.3	0.798317	0.001941	28.3	0.799788	0.002659	28.3	0.78208	0.00073749	28.3	0.702766	8.38e-05	28.3	0.732833	0.0017	28.3	0.68818	0.0018113	28.3	0.731377	0.001896	28.3	0.741788	0.003825	28.3	0.742775	0.00241937	28.3	0.668996	0.000277	28.3	0.65896	0.001025	28.3	0.6607	0.000773	28.3	0.625315	0.000545	28.3	0.660062
28.6	0.753421	0.001449	28.6	0.776066	0.002527	28.6	0.742366	0.0044621	28.6	0.797979	0.001469	28.6	0.799957	0.002693	28.6	0.7816	0.000997414	28.6	0.702597	0.000154	28.6	0.733005	0.001732	28.6	0.688306	0.00125547	28.6	0.731607	0.001763	28.6	0.741768	0.004108	28.6	0.743093	0.00227209	28.6	0.66858	0.000602	28.6	0.659079	0.001119	28.6	0.660616	0.001096	28.6	0.62538	0.000776	28.6	0.660451
28.9	0.753344	0.002168	28.9	0.775883	0.003076	28.9	0.743259	0.0040879	28.9	0.797707	0.000927	28.9	0.800126	0.002691	28.9	0.781404	0.000944546	28.9	0.702307	0.000472	28.9	0.733432	0.001508	28.9	0.688453	0.000612209	28.9	0.731767	0.001679	28.9	0.742077	0.004182	28.9	0.743425	0.00220947	28.9	0.668283	0.001029	28.9	0.658835	0.001669	28.9	0.660792	0.001185	28.9	0.625398	0.000955	28.9	0.660399
29.2	0.75254	0.003028	29.2	0.776284	0.002969	29.2	0.742624	0.0048119	29.2	0.797315	0.000567	29.2	0.799913	0.002997	29.2	0.780924	0.00136172	29.2	0.702384	0.000656	29.2	0.733637	0.001505	29.2	0.688341	0	29.2	0.732226	0.001446	29.2	0.742374	0.004206	29.2	0.743728	0.00221766	29.2	0.668296	0.001323	29.2	0.658734	0.00208	29.2	0.660789	0.001376	29.2	0.625509	0.001058	29.2	0.660394
29.5	0.752253	0.003383	29.5	0.776813	0.002619	29.5	0.741939	0.0057772	29.5	0.796713	0.000397	29.5	0.799518	0.00357	29.5	0.780671	0.0016656	29.5	0.702629	0.000476	29.5	0.733773	0.001653	29.5	0.687636	2.11796e-05	29.5	0.732641	0.001284	29.5	0.742703	0.004151	29.5	0.743886	0.00236189	29.5	0.668378	0.001541	29.5	0.659182	0.001933	29.5	0.660707	0.00177	29.5	0.625648	0.001048	29.5	0.66036
29.8	0.753855	0.002455	29.8	0.777412	0.002328	29.8	0.74192	0.0058354	29.8	0.79587	0.000296	29.8	0.799582	0.003702	29.8	0.780771	0.0017744	29.8	0.702674	0.000592	29.8	0.734172	0.001549	29.8	0.686492	0.000662196	29.8	0.732838	0.001373	29.8	0.743052	0.004159	29.8	0.743918	0.00251473	29.8	0.6684	0.001778	29.8	0.659533	0.001803	29.8	0.661041	0.001783	29.8	0.625947	0.000957	29.8	0.660481
30.1	0.755584	0.001757	30.1	0.778154	0.002055	30.1	0.742367	0.0057727	30.1	0.794824	0.000308	30.1	0.799802	0.003799	30.1	0.780681	0.00225133	30.1	0.70261	0.000763	30.1	0.734392	0.00159	30.1	0.685785	0.00109033	30.1	0.732868	0.001569	30.1	0.743457	0.004123	30.1	0.744015	0.00262681	30.1	0.668472	0.002002	30.1	0.659793	0.001949	30.1	0.661441	0.001805	30.1	0.626358	0.000798	30.1	0.660916
30.4	0.756585	0.001868	30.4	0.778795	0.001811	30.4	0.742698	0.0059646	30.4	0.793739	0.000229	30.4	0.799968	0.003974	30.4	0.780405	0.00277101	30.4	0.702797	0.000736	30.4	0.734483	0.00168	30.4	0.684967	0.00177438	30.4	0.7329	0.001696	30.4	0.743878	0.004038	30.4	0.744253	0.00257798	30.4	0.668816	0.002112	30.4	0.660374	0.001887	30.4	0.66175	0.001958	30.4	0.626644	0.000745	30.4	0.661226
30.7	0.757072	0.001798	30.7	0.779035	0.001845	30.7	0.743149	0.0059999	30.7	0.792806	0.000135	30.7	0.800213	0.003957	30.7	0.780551	0.00284373	30.7	0.703151	0.000606	30.7	0.734684	0.001564	30.7	0.683937	0.00274324	30.7	0.733012	0.001752	30.7	0.74421	0.003944	30.7	0.744568	0.00252577	30.7	0.669269	0.00216	30.7	0.660889	0.001882	30.7	0.662035	0.002038	30.7	0.626911	0.000744	30.7	0.661578
31	0.757317	0.001504	31	0.779039	0.001901	31	0.743912	0.005623	31	0.79195	0	31	0.800678	0.003827	31	0.780754	0.00297573	31	0.703125	0.00074	31	0.735043	0.001426	31	0.683263	0.00342942	31	0.733183	0.001834	31	0.744457	0.003975	31	0.744942	0.00256495	31	0.66968	0.002244	31	0.661117	0.002108	31	0.662543	0.001939	31	0.627035	0.000779	31	0.661746
31.3	0.757527	0.001221	31.3	0.779202	0.001762	31.3	0.743981	0.0055073	31.3	0.790955	0.000109	31.3	0.800941	0.003763	31.3	0.781018	0.00291245	31.3	0.703344	0.000615	31.3	0.735285	0.001407	31.3	0.683081	0.00384717	31.3	0.733513	0.001866	31.3	0.744818	0.003897	31.3	0.745203	0.00265526	31.3	0.670056	0.002377	31.3	0.661272	0.002192	31.3	0.662897	0.001979	31.3	0.627198	0.000692	31.3	0.661787
31.6	0.75821	0.000802	31.6	0.779533	0.001551	31.6	0.744333	0.0052325	31.6	0.789926	0.000205	31.6	0.801307	0.003629	31.6	0.781643	0.00272835	31.6	0.703536	0.000527	31.6	0.735566	0.00132	31.6	0.683016	0.00412245	31.6	0.733838	0.001961	31.6	0.745168	0.003853	31.6	0.745468	0.00267339	31.6	0.670465	0.002448	31.6	0.661752	0.002044	31.6	0.66333	0.001834	31.6	0.62737	0.000694	31.6	0.661846
31.9	0.759377	0.000374	31.9	0.779808	0.001508	31.9	0.744953	0.0048248	31.9	0.788723	0.0005	31.9	0.801735	0.003486	31.9	0.782147	0.00263562	31.9	0.703683	0.000486	31.9	0.735793	0.001288	31.9	0.683224	0.00413321	31.9	0.73406	0.002093	31.9	0.745462	0.003879	31.9	0.745633	0.00269546	31.9	0.670973	0.002416	31.9	0.662241	0.00199	31.9	0.663868	0.001754	31.9	0.627575	0.000655	31.9	0.662121
32.2	0.759758	0.000429	32.2	0.780099	0.001469	32.2	0.745456	0.0048388	32.2	0.78765	0.000581	32.2	0.801954	0.003455	32.2	0.782402	0.00251044	32.2	0.703842	0.000461	32.2	0.73582	0.001365	32.2	0.683647	0.00404618	32.2	0.734256	0.002163	32.2	0.745652	0.003922	32.2	0.74587	0.00266985	32.2	0.671499	0.002377	32.2	0.662748	0.001914	32.2	0.664274	0.001773	32.2	0.627841	0.00065	32.2	0.662336
32.5	0.759564	0.000601	32.5	0.780187	0.001513	32.5	0.745654	0.0046205	32.5	0.786591	0.00064	32.5	0.802224	0.003404	32.5	0.782802	0.00239029	32.5	0.704017	0.00045	32.5	0.735972	0.001304	32.5	0.684003	0.00392276	32.5	0.734551	0.002213	32.5	0.745947	0.003916	32.5	0.746303	0.00259156	32.5	0.672036	0.002306	32.5	0.663315	0.00185	32.5	0.664633	0.001782	32.5	0.628018	0.000665	32.5	0.662509
32.8	0.759348	0.000735	32.8	0.780142	0.001604	32.8	0.745549	0.0045794	32.8	0.78576	0.000628	32.8	0.802391	0.003426	32.8	0.782971	0.00240082	32.8	0.704049	0.000568	32.8	0.736186	0.001292	32.8	0.684448	0.00378134	32.8	0.734927	0.002214	32.8	0.746191	0.003918	32.8	0.7467	0.00255864	32.8	0.67261	0.002119	32.8	0.663596	0.001871	32.8	0.665047	0.001739	32.8	0.62805	0.000711	32.8	0.662573
33.1	0.759403	0.000802	33.1	0.780157	0.001594	33.1	0.745489	0.0046623	33.1	0.784874	0.000679	33.1	0.802557	0.003394	33.1	0.78332	0.00234729	33.1	0.704109	0.000501	33.1	0.736336	0.001277	33.1	0.684795	0.00369278	33.1	0.735395	0.002182	33.1	0.746475	0.003911	33.1	0.746992	0.0025712	33.1	0.673126	0.002026	33.1	0.663854	0.001884	33.1	0.665262	0.00182	33.1	0.628225	0.000697	33.1	0.662654
33.4	0.759928	0.000724	33.4	0.780367	0.001639	33.4	0.745497	0.0047037	33.4	0.784115	0.000863	33.4	0.80277	0.003368	33.4	0.783685	0.00219928	33.4	0.704194	0.000537	33.4	0.736515	0.001284	33.4	0.685019	0.00365493	33.4	0.735814	0.002155	33.4	0.746807	0.003948	33.4	0.74719	0.00257293	33.4	0.673587	0.001992	33.4	0.664261	0.00184	33.4	0.66568	0.001785	33.4	0.628372	0.000739	33.4	0.662838
33.7	0.760391	0.000745	33.7	0.7806	0.00166	33.7	0.746022	0.0044813	33.7	0.783163	0.001416	33.7	0.802942	0.003352	33.7	0.783752	0.00227675	33.7	0.704316	0.000545	33.7	0.736657	0.001304	33.7	0.685312	0.00364732	33.7	0.736116	0.002088	33.7	0.747063	0.003981	33.7	0.747388	0.00258157	33.7	0.674053	0.001975	33.7	0.664654	0.001879	33.7	0.666114	0.001804	33.7	0.628631	0.000755	33.7	0.663094
34	0.760455	0.000855	34	0.780755	0.001713	34	0.745893	0.0047012	34	0.782191	0.002161	34	0.803135	0.003332	34	0.783973	0.0022908	34	0.704474	0.000559	34	0.736718	0.001324	34	0.685483	0.00367799	34	0.736486	0.002039	34	0.747348	0.003962	34	0.747704	0.00256829	34	0.674484	0.001888	34	0.665125	0.001866	34	0.666487	0.001785	34	0.62883	0.000772	34	0.663362
34.3	0.76044	0.000934	34.3	0.780846	0.001787	34.3	0.745726	0.0049321	34.3	0.781343	0.002962	34.3	0.803336	0.003332	34.3	0.784157	0.00229241	34.3	0.704683	0.000523	34.3	0.736914	0.001335	34.3	0.685715	0.00370321	34.3	0.736864	0.002044	34.3	0.747596	0.004021	34.3	0.748051	0.00254699	34.3	0.674778	0.001941	34.3	0.665438	0.001878	34.3	0.666836	0.001846	34.3	0.628931	0.00081	34.3	0.663383
34.6	0.760596	0.001027	34.6	0.780845	0.001864	34.6	0.74579	0.0049318	34.6	0.780534	0.003798	34.6	0.803454	0.003297	34.6	0.784426	0.0022648	34.6	0.704643	0.0007	34.6	0.73704	0.001393	34.6	0.68593	0.00370659	34.6	0.737284	0.001973	34.6	0.747869	0.004048	34.6	0.748362	0.002603	34.6	0.675155	0.001977	34.6	0.665716	0.001928	34.6	0.667173	0.001881	34.6	0.629085	0.000864	34.6	0.663511
34.9	0.761004	0.001031	34.9	0.781122	0.001855	34.9	0.74586	0.0050016	34.9	0.78005	0.004561	34.9	0.803628	0.003274	34.9	0.784569	0.00232937	34.9	0.704782	0.000716	34.9	0.737231	0.001385	34.9	0.686097	0.00377121	34.9	0.737662	0.00193	34.9	0.748257	0.004066	34.9	0.748563	0.00263327	34.9	0.675564	0.001973	34.9	0.666056	0.001985	34.9	0.667539	0.00195	34.9	0.629296	0.000896	34.9	0.663726
35.2	0.761499	0.00092	35.2	0.781387	0.001928	35.2	0.746051	0.005053	35.2	0.779928	0.005105	35.2	0.803776	0.003296	35.2	0.784752	0.00232553	35.2	0.704915	0.000751	35.2	0.737403	0.001406	35.2	0.686379	0.00372417	35.2	0.737863	0.001993	35.2	0.748562	0.004056	35.2	0.748774	0.002685	35.2	0.676005	0.001945	35.2	0.666509	0.00199	35.2	0.668001	0.001904	35.2	0.629578	0.000911	35.2	0.664017
35.5	0.761727	0.000982	35.5	0.781621	0.00194	35.5	0.746252	0.005043	35.5	0.780075	0.005531	35.5	0.803939	0.003268	35.5	0.784994	0.0023621	35.5	0.705094	0.00079	35.5	0.737494	0.001445	35.5	0.686595	0.00375552	35.5	0.73816	0.002084	35.5	0.748818	0.004137	35.5	0.74907	0.00274498	35.5	0.676305	0.002072	35.5	0.666961	0.002019	35.5	0.668347	0.001967	35.5	0.629803	0.001025	35.5	0.664233
35.8	0.761831	0.00112	35.8	0.781824	0.001957	35.8	0.746431	0.0051372	35.8	0.780428	0.005844	35.8	0.80414	0.003246	35.8	0.785181	0.00241017	35.8	0.705249	0.000822	35.8	0.737707	0.001493	35.8	0.686866	0.00375333	35.8	0.738546	0.002085	35.8	0.749155	0.004209	35.8	0.749385	0.00281919	35.8	0.676679	0.002136	35.8	0.66729	0.002074	35.8	0.668787	0.001968	35.8	0.629961	0.001078	35.8	0.664402
36.1	0.762126	0.001224	36.1	0.781938	0.001993	36.1	0.746495	0.0052001	36.1	0.780873	0.006046	36.1	0.804205	0.003355	36.1	0.785408	0.00241117	36.1	0.705475	0.000837	36.1	0.737919	0.001495	36.1	0.687086	0.00375306	36.1	0.738859	0.00215	36.1	0.749468	0.004254	36.1	0.74978	0.00279306	36.1	0.67711	0.002129	36.1	0.667644	0.002152	36.1	0.669176	0.00203	36.1	0.630196	0.001103	36.1	0.664603
36.4	0.762541	0.001249	36.4	0.782202	0.002059	36.4	0.74667	0.0052887	36.4	0.781533	0.006099	36.4	0.804345	0.003395	36.4	0.785648	0.00244974	36.4	0.705638	0.000857	36.4	0.738099	0.001501	36.4	0.68735	0.00377701	36.4	0.739174	0.002192	36.4	0.749883	0.004246	36.4	0.750026	0.00284396	36.4	0.677514	0.00223	36.4	0.668069	0.002186	36.4	0.669645	0.002031	36.4	0.630454	0.00125	36.4	0.66488
36.7	0.762869	0.001219	36.7	0.782576	0.001941	36.7	0.746938	0.0053335	36.7	0.782226	0.00618	36.7	0.804525	0.003424	36.7	0.785826	0.00252978	36.7	0.705823	0.000926	36.7	0.738301	0.0015	36.7	0.687561	0.00380197	36.7	0.739468	0.002269	36.7	0.750173	0.004417	36.7	0.750315	0.00291252	36.7	0.677912	0.002307	36.7	0.668529	0.002172	36.7	0.670039	0.002073	36.7	0.63076	0.001215	36.7	0.665163
37	0.76319	0.001205	37	0.782829	0.001964	37	0.747124	0.0053198	37	0.783013	0.00623	37	0.804646	0.003488	37	0.786122	0.00254111	37	0.706062	0.000925	37	0.73845	0.001553	37	0.687824	0.00380064	37	0.739902	0.002299	37	0.75055	0.004377	37	0.750701	0.00297209	37	0.678402	0.002323	37	0.669024	0.002139	37	0.670479	0.002108	37	0.631154	0.001205	37	0.665447
37.3	0.763501	0.001234	37.3	0.783057	0.001994	37.3	0.747445	0.0053543	37.3	0.783834	0.00621	37.3	0.804814	0.003506	37.3	0.786381	0.00256847	37.3	0.706264	0.000943	37.3	0.738736	0.001583	37.3	0.688091	0.00377374	37.3	0.740289	0.002359	37.3	0.750996	0.004393	37.3	0.751128	0.00300144	37.3	0.678872	0.002421	37.3	0.669436	0.002201	37.3	0.67092	0.002139	37.3	0.631392	0.001311	37.3	0.665701
37.6	0.763952	0.001184	37.6	0.783226	0.002006	37.6	0.747603	0.0055019	37.6	0.784583	0.006366	37.6	0.805044	0.003548	37.6	0.78661	0.00266736	37.6	0.706512	0.000994	37.6	0.738951	0.001546	37.6	0.688311	0.00382586	37.6	0.7407	0.002365	37.6	0.751376	0.004481	37.6	0.751484	0.00302631	37.6	0.679293	0.00246	37.6	0.669907	0.002228	37.6	0.671402	0.002136	37.6	0.631665	0.001406	37.6	0.666064
37.9	0.764404	0.001065	37.9	0.783588	0.001948	37.9	0.747911	0.0055348	37.9	0.785323	0.00651	37.9	0.805243	0.003574	37.9	0.786907	0.00267072	37.9	0.706705	0.001026	37.9	0.739139	0.001579	37.9	0.688611	0.00380707	37.9	0.741078	0.002457	37.9	0.751779	0.004648	37.9	0.751806	0.00312893	37.9	0.679848	0.002436	37.9	0.670383	0.002217	37.9	0.671873	0.002152	37.9	0.632145	0.001377	37.9	0.666369
38.2	0.764687	0.001101	38.2	0.783785	0.001976	38.2	0.748246	0.0054308	38.2	0.786137	0.006641	38.2	0.805466	0.003598	38.2	0.787205	0.00269928	38.2	0.706994	0.001001	38.2	0.739341	0.001598	38.2	0.688859	0.00383395	38.2	0.741488	0.002517	38.2	0.752326	0.004524	38.2	0.752198	0.00322899	38.2	0.680362	0.002425	38.2	0.670823	0.002287	38.2	0.672331	0.002203	38.2	0.632397	0.001529	38.2	0.666666
38.5	0.764987	0.001162	38.5	0.784072	0.001996	38.5	0.748411	0.0056743	38.5	0.786998	0.006828	38.5	0.805684	0.003622	38.5	0.787518	0.00269036	38.5	0.707232	0.001035	38.5	0.73957	0.001652	38.5	0.689121	0.00383546	38.5	0.741967	0.00255	38.5	0.752642	0.0047	38.5	0.752673	0.00324325	38.5	0.680876	0.002452	38.5	0.671268	0.0023	38.5	0.672822	0.002209	38.5	0.632777	0.001568	38.5	0.667023
38.8	0.765341	0.001157	38.8	0.784345	0.001961	38.8	0.748783	0.0055499	38.8	0.78779	0.007037	38.8	0.805879	0.003679	38.8	0.787819	0.00272487	38.8	0.70746	0.001062	38.8	0.7399	0.001625	38.8	0.689348	0.00388575	38.8	0.742443	0.002639	38.8	0.753112	0.004752	38.8	0.753143	0.00328622	38.8	0.681494	0.002377	38.8	0.671773	0.002306	38.8	0.67331	0.002256	38.8	0.633172	0.001623	38.8	0.66747
39.1	0.765718	0.001104	39.1	0.784532	0.001974	39.1	0.749163	0.0054526	39.1	0.788774	0.007214	39.1	0.806171	0.003676	39.1	0.788196	0.00267162	39.1	0.707786	0.001028	39.1	0.740059	0.001691	39.1	0.689645	0.003866	39.1	0.742863	0.00271	39.1	0.753624	0.004856	39.1	0.753537	0.00337576	39.1	0.681972	0.002409	39.1	0.672284	0.002331	39.1	0.673787	0.00227	39.1	0.633588	0.001687	39.1	0.667835
39.4	0.765991	0.001129	39.4	0.784807	0.002006	39.4	0.74952	0.0053299	39.4	0.789729	0.007368	39.4	0.80641	0.003683	39.4	0.788498	0.00267232	39.4	0.708026	0.001083	39.4	0.740298	0.001734	39.4	0.689917	0.00386591	39.4	0.743379	0.002796	39.4	0.754278	0.004747	39.4	0.754013	0.00347297	39.4	0.682492	0.002422	39.4	0.672744	0.002337	39.4	0.674282	0.002294	39.4	0.634025	0.001754	39.4	0.66822
39.7	0.766329	0.001235	39.7	0.785047	0.002	39.7	0.749699	0.0053728	39.7	0.79074	0.00755	39.7	0.806668	0.003706	39.7	0.788839	0.00268254	39.7	0.708278	0.001111	39.7	0.740527	0.001794	39.7	0.690206	0.00388341	39.7	0.74388	0.002878	39.7	0.75464	0.005064	39.7	0.754555	0.00351147	39.7	0.682989	0.002449	39.7	0.673289	0.002299	39.7	0.674817	0.002311	39.7	0.634505	0.001816	39.7	0.668663
40	0.766721	0.001214	40	0.785363	0.001979	40	0.75023	0.0052171	40	0.79188	0.007687	40	0.806923	0.003755	40	0.789139	0.00270107	40	0.708566	0.001216	40	0.740838	0.001826	40	0.690469	0.00390587	40	0.744407	0.002958	40	0.75522	0.005026	40	0.755051	0.00362072	40	0.683543	0.00242	40	0.673754	0.002338	40	0.675318	0.0023	40	0.634943	0.001911	40	0.669143
40.3	0.767067	0.001177	40.3	0.785584	0.002062	40.3	0.750416	0.0052132	40.3	0.792986	0.007817	40.3	0.807204	0.003775	40.3	0.789491	0.00272947	40.3	0.708835	0.001216	40.3	0.741127	0.001835	40.3	0.690772	0.00391276	40.3	0.745018	0.003008	40.3	0.755767	0.005163	40.3	0.755586	0.00372664	40.3	0.684049	0.002427	40.3	0.674268	0.002351	40.3	0.675875	0.002326	40.3	0.635422	0.002021	40.3	0.669595
40.6	0.767364	0.001228	40.6	0.785791	0.002105	40.6	0.750649	0.0052826	40.6	0.794235	0.007818	40.6	0.80749	0.003822	40.6	0.789788	0.00274591	40.6	0.70911	0.001296	40.6	0.741386	0.001907	40.6	0.69104	0.0039303	40.6	0.745544	0.003177	40.6	0.756436	0.005235	40.6	0.756114	0.00385593	40.6	0.684575	0.002417	40.6	0.674816	0.002342	40.6	0.676374	0.002363	40.6	0.635933	0.002103	40.6	0.6701
40.9	0.767675	0.001296	40.9	0.786114	0.002047	40.9	0.750823	0.0053305	40.9	0.795422	0.007727	40.9	0.80774	0.003871	40.9	0.790092	0.00281025	40.9	0.709433	0.001304	40.9	0.741688	0.001958	40.9	0.691312	0.0039786	40.9	0.74619	0.003258	40.9	0.756926	0.005422	40.9	0.756736	0.00393613	40.9	0.685114	0.002399	40.9	0.675285	0.002389	40.9	0.676904	0.002371	40.9	0.63647	0.002159	40.9	0.670635
41.2	0.768171	0.001223	41.2	0.786344	0.002146	41.2	0.751066	0.0053183	41.2	0.796705	0.007551	41.2	0.808033	0.003939	41.2	0.790448	0.00281024	41.2	0.709727	0.00136	41.2	0.742008	0.001994	41.2	0.691626	0.00398712	41.2	0.746812	0.003414	41.2	0.757763	0.005478	41.2	0.757335	0.00406305	41.2	0.685653	0.002437	41.2	0.675773	0.002397	41.2	0.677465	0.002369	41.2	0.637044	0.002258	41.2	0.671148
41.5	0.768531	0.001268	41.5	0.786629	0.002148	41.5	0.751363	0.0052557	41.5	0.798052	0.007231	41.5	0.808361	0.003911	41.5	0.790775	0.0028147	41.5	0.710173	0.001344	41.5	0.742367	0.002093	41.5	0.691924	0.00398082	41.5	0.74746	0.003552	41.5	0.758286	0.005779	41.5	0.757996	0.00421793	41.5	0.686163	0.002459	41.5	0.676297	0.002379	41.5	0.677949	0.002392	41.5	0.637625	0.002392	41.5	0.671676
41.8	0.768822	0.00141	41.8	0.786975	0.002099	41.8	0.751543	0.0053458	41.8	0.799353	0.006862	41.8	0.808671	0.003932	41.8	0.79117	0.00286561	41.8	0.710442	0.00144	41.8	0.742669	0.002131	41.8	0.692237	0.00405608	41.8	0.748146	0.003745	41.8	0.759039	0.006052	41.8	0.75869	0.00440763	41.8	0.686679	0.002495	41.8	0.67683	0.002391	41.8	0.678546	0.002428	41.8	0.638268	0.002517	41.8	0.672261
42.1	0.769196	0.00157	42.1	0.787246	0.002158	42.1	0.751881	0.0052645	42.1	0.800603	0.00642	42.1	0.809029	0.003947	42.1	0.791492	0.00292899	42.1	0.710836	0.001455	42.1	0.743036	0.002164	42.1	0.692531	0.00411231	42.1	0.748926	0.003934	42.1	0.759816	0.006193	42.1	0.759411	0.0045779	42.1	0.687189	0.002501	42.1	0.677364	0.002408	42.1	0.6791	0.002435	42.1	0.638902	0.002551	42.1	0.672909
42.4	0.769609	0.001522	42.4	0.787482	0.002238	42.4	0.752126	0.0052688	42.4	0.801654	0.006078	42.4	0.809352	0.003986	42.4	0.791892	0.0029487	42.4	0.711171	0.001557	42.4	0.743415	0.002189	42.4	0.692875	0.00415877	42.4	0.749692	0.004146	42.4	0.760586	0.006467	42.4	0.760153	0.00472375	42.4	0.687703	0.002515	42.4	0.677905	0.002455	42.4	0.679642	0.002443	42.4	0.639524	0.002639	42.4	0.673537
42.7	0.769996	0.001549	42.7	0.78786	0.002202	42.7	0.752351	0.0052321	42.7	0.802673	0.005599	42.7	0.809746	0.004003	42.7	0.792248	0.00302176	42.7	0.711549	0.001612	42.7	0.743789	0.002261	42.7	0.693203	0.00423475	42.7	0.750549	0.004277	42.7	0.761507	0.006634	42.7	0.760943	0.00499428	42.7	0.688298	0.00256	42.7	0.678405	0.002468	42.7	0.680199	0.002462	42.7	0.640245	0.002722	42.7	0.674204
43	0.770423	0.001577	43	0.788147	0.00223	43	0.752554	0.0053481	43	0.803539	0.005126	43	0.810032	0.004085	43	0.792582	0.00311026	43	0.711971	0.001636	43	0.744296	0.002305	43	0.693491	0.00432522	43	0.751404	0.004553	43	0.762481	0.007082	43	0.761836	0.00522656	43	0.688841	0.00257	43	0.678901	0.002583	43	0.680719	0.002528	43	0.641028	0.002727	43	0.67491
43.3	0.770926	0.001579	43.3	0.788421	0.002321	43.3	0.752869	0.0052009	43.3	0.804286	0.004722	43.3	0.810375	0.004149	43.3	0.793053	0.00308626	43.3	0.712385	0.00171	43.3	0.744655	0.00238	43.3	0.693916	0.004297	43.3	0.75238	0.004811	43.3	0.763645	0.007233	43.3	0.762815	0.00545641	43.3	0.689411	0.002569	43.3	0.679452	0.002566	43.3	0.68137	0.00248	43.3	0.641859	0.002773	43.3	0.675596
43.6	0.77154	0.001536	43.6	0.78878	0.002395	43.6	0.753085	0.0052218	43.6	0.804874	0.004398	43.6	0.810756	0.004185	43.6	0.79347	0.0031525	43.6	0.712802	0.001804	43.6	0.745072	0.002437	43.6	0.694295	0.00437032	43.6	0.753442	0.005107	43.6	0.764632	0.007574	43.6	0.763792	0.0056992	43.6	0.68993	0.002643	43.6	0.680012	0.002572	43.6	0.681933	0.002516	43.6	0.642543	0.002887	43.6	0.676362
43.9	0.771882	0.001702	43.9	0.789137	0.002439	43.9	0.753336	0.0052889	43.9	0.805412	0.004089	43.9	0.811136	0.004241	43.9	0.7939	0.00320575	43.9	0.713289	0.001799	43.9	0.745488	0.002534	43.9	0.694709	0.0043721	43.9	0.754528	0.00543	43.9	0.765814	0.007886	43.9	0.764753	0.0060482	43.9	0.690464	0.002688	43.9	0.680623	0.002571	43.9	0.682488	0.002542	43.9	0.643297	0.002998	43.9	0.677164
44.2	0.77231	0.001843	44.2	0.78946	0.002493	44.2	0.753506	0.0052995	44.2	0.805712	0.004012	44.2	0.811557	0.004278	44.2	0.794365	0.00326398	44.2	0.713749	0.001874	44.2	0.74597	0.002576	44.2	0.69515	0.0043625	44.2	0.755581	0.005862	44.2	0.766986	0.008355	44.2	0.765948	0.00627299	44.2	0.691128	0.002611	44.2	0.681143	0.002628	44.2	0.683072	0.002578	44.2	0.644142	0.003087	44.2	0.67788
44.5	0.772778	0.001985	44.5	0.78979	0.002609	44.5	0.753883	0.0053191	44.5	0.805869	0.004082	44.5	0.811966	0.004329	44.5	0.794832	0.00333466	44.5	0.714206	0.001952	44.5	0.746543	0.002627	44.5	0.695574	0.00438949	44.5	0.756849	0.006163	44.5	0.768632	0.008462	44.5	0.767189	0.0066165	44.5	0.691685	0.0027	44.5	0.681811	0.00254	44.5	0.683692	0.002612	44.5	0.644933	0.003194	44.5	0.678769
44.8	0.773284	0.002106	44.8	0.790199	0.002763	44.8	0.753978	0.0054257	44.8	0.80601	0.004269	44.8	0.812404	0.004355	44.8	0.795267	0.0034234	44.8	0.714732	0.00199	44.8	0.747014	0.002695	44.8	0.695957	0.00442049	44.8	0.758212	0.006619	44.8	0.770022	0.00908	44.8	0.768513	0.0069027	44.8	0.692254	0.002709	44.8	0.682337	0.002618	44.8	0.684271	0.002645	44.8	0.645832	0.003162	44.8	0.679557
45.1	0.773834	0.002267	45.1	0.790669	0.002839	45.1	0.754225	0.005447	45.1	0.806113	0.004584	45.1	0.812839	0.004409	45.1	0.795784	0.00347102	45.1	0.71529	0.002057	45.1	0.747518	0.002857	45.1	0.696446	0.00438918	45.1	0.759719	0.006858	45.1	0.771521	0.00948	45.1	0.769854	0.00729914	45.1	0.692884	0.002718	45.1	0.682906	0.002592	45.1	0.684889	0.002658	45.1	0.646688	0.003229	45.1	0.68037
45.4	0.774425	0.002431	45.4	0.791093	0.003013	45.4	0.754577	0.0055171	45.4	0.806187	0.00501	45.4	0.813304	0.004503	45.4	0.796293	0.00357179	45.4	0.71577	0.002212	45.4	0.748079	0.002954	45.4	0.696863	0.00448595	45.4	0.761289	0.00719	45.4	0.773171	0.009966	45.4	0.771338	0.00764251	45.4	0.693486	0.002739	45.4	0.683515	0.002582	45.4	0.685482	0.002742	45.4	0.647609	0.003229	45.4	0.681275
45.7	0.775064	0.002645	45.7	0.791497	0.003241	45.7	0.754763	0.0056652	45.7	0.806371	0.005406	45.7	0.813779	0.004559	45.7	0.796846	0.00365245	45.7	0.716342	0.002392	45.7	0.748624	0.003088	45.7	0.69729	0.0045805	45.7	0.762991	0.007699	45.7	0.775045	0.010424	45.7	0.772871	0.0081359	45.7	0.694034	0.002851	45.7	0.684121	0.002577	45.7	0.686121	0.002798	45.7	0.648587	0.003248	45.7	0.682129
46	0.775745	0.002982	46	0.792001	0.003433	46	0.755169	0.0058339	46	0.806632	0.005709	46	0.814265	0.004667	46	0.797419	0.00378344	46	0.716917	0.002572	46	0.749274	0.003279	46	0.697754	0.00473002	46	0.76471	0.008081	46	0.776851	0.010904	46	0.774628	0.0083744	46	0.694725	0.002852	46	0.684656	0.002629	46	0.686792	0.002811	46	0.649539	0.003268	46	0.68302
46.3	0.776433	0.003264	46.3	0.792642	0.003643	46.3	0.755424	0.0060182	46.3	0.807054	0.005835	46.3	0.814742	0.004825	46.3	0.797987	0.00386558	46.3	0.717499	0.002716	46.3	0.749847	0.003571	46.3	0.698184	0.00490369	46.3	0.766757	0.008271	46.3	0.779169	0.011306	46.3	0.77638	0.00892617	46.3	0.695308	0.00286	46.3	0.685299	0.002638	46.3	0.68742	0.002862	46.3	0.65039	0.003345	46.3	0.683971
46.6	0.777223	0.003622	46.6	0.793224	0.004003	46.6	0.755703	0.0062267	46.6	0.807629	0.005917	46.6	0.815258	0.004927	46.6	0.798575	0.00401512	46.6	0.718158	0.003035	46.6	0.750594	0.003764	46.6	0.698625	0.00515088	46.6	0.768621	0.008635	46.6	0.781268	0.011682	46.6	0.778316	0.00937769	46.6	0.695951	0.002864	46.6	0.685829	0.002683	46.6	0.688057	0.002934	46.6	0.651346	0.003306	46.6	0.68483
46.9	0.778061	0.004165	46.9	0.79391	0.004402	46.9	0.75616	0.0065892	46.9	0.808343	0.005852	46.9	0.815864	0.00499	46.9	0.799236	0.00410427	46.9	0.71887	0.003322	46.9	0.751299	0.004012	46.9	0.699187	0.00542549	46.9	0.77069	0.009133	46.9	0.783648	0.012058	46.9	0.780316	0.00960705	46.9	0.696583	0.002853	46.9	0.686423	0.002718	46.9	0.688776	0.002939	46.9	0.652268	0.003304	46.9	0.685746
47.2	0.779022	0.004539	47.2	0.794656	0.004875	47.2	0.756568	0.0068484	47.2	0.809121	0.005706	47.2	0.816423	0.005159	47.2	0.79991	0.00419	47.2	0.719711	0.003552	47.2	0.752046	0.004431	47.2	0.699756	0.00570658	47.2	0.773155	0.009277	47.2	0.786208	0.012515	47.2	0.782589	0.0097656	47.2	0.6973	0.002803	47.2	0.687023	0.002717	47.2	0.689499	0.002952	47.2	0.653274	0.003281	47.2	0.686687
47.5	0.780208	0.005026	47.5	0.795448	0.005442	47.5	0.757228	0.0071009	47.5	0.809838	0.005605	47.5	0.817071	0.00527	47.5	0.800679	0.00430088	47.5	0.720557	0.003978	47.5	0.752983	0.004765	47.5	0.700445	0.00611155	47.5	0.775447	0.009561	47.5	0.788735	0.012702	47.5	0.784703	0.0103034	47.5	0.697993	0.002799	47.5	0.687635	0.002771	47.5	0.69019	0.003021	47.5	0.654255	0.003239	47.5	0.687644
47.8	0.781319	0.005827	47.8	0.796404	0.006058	47.8	0.757758	0.0074628	47.8	0.810448	0.005518	47.8	0.817785	0.005356	47.8	0.801371	0.00439265	47.8	0.721355	0.004378	47.8	0.753993	0.005101	47.8	0.701135	0.00649993	47.8	0.77778	0.009827	47.8	0.791655	0.012813	47.8	0.787283	0.0103365	47.8	0.698588	0.002901	47.8	0.688293	0.002743	47.8	0.690894	0.003051	47.8	0.655222	0.003234	47.8	0.688619
48.1	0.782646	0.006489	48.1	0.797526	0.006747	48.1	0.758351	0.008019	48.1	0.811145	0.005416	48.1	0.818455	0.005498	48.1	0.802183	0.00450268	48.1	0.722493	0.004932	48.1	0.755029	0.005565	48.1	0.701947	0.0070072	48.1	0.78019	0.010058	48.1	0.794318	0.013012	48.1	0.789896	0.0104245	48.1	0.699237	0.002954	48.1	0.688889	0.002812	48.1	0.691639	0.003153	48.1	0.65612	0.003253	48.1	0.689479
48.4	0.784297	0.007211	48.4	0.798811	0.007462	48.4	0.759352	0.0085071	48.4	0.811761	0.005327	48.4	0.819155	0.005675	48.4	0.802977	0.00466137	48.4	0.723635	0.005413	48.4	0.756108	0.00616	48.4	0.702921	0.00760375	48.4	0.783005	0.009874	48.4	0.797262	0.01325	48.4	0.79224	0.0105477	48.4	0.699852	0.003074	48.4	0.689536	0.002894	48.4	0.692367	0.003204	48.4	0.657038	0.003283	48.4	0.690433
48.7	0.78582	0.008262	48.7	0.800266	0.008172	48.7	0.760148	0.0091138	48.7	0.81232	0.005309	48.7	0.819968	0.005799	48.7	0.80378	0.00479885	48.7	0.724821	0.006172	48.7	0.757482	0.006676	48.7	0.703912	0.00823861	48.7	0.785686	0.009724	48.7	0.800508	0.012862	48.7	0.794751	0.0107822	48.7	0.700495	0.003059	48.7	0.690134	0.002918	48.7	0.693109	0.003349	48.7	0.65801	0.003136	48.7	0.691323
49	0.787738	0.009221	49	0.801908	0.009101	49	0.761186	0.0098027	49	0.812886	0.005277	49	0.820782	0.005996	49	0.804716	0.00486876	49	0.726307	0.006744	49	0.758919	0.007423	49	0.705208	0.00880809	49	0.788404	0.009691	49	0.803314	0.012987	49	0.797672	0.0102988	49	0.70118	0.003157	49	0.690828	0.002965	49	0.693903	0.003354	49	0.658928	0.003146	49	0.6923
49.3	0.790049	0.010109	49.3	0.803787	0.01011	49.3	0.76226	0.0108432	49.3	0.813366	0.005332	49.3	0.821625	0.006174	49.3	0.805544	0.00502848	49.3	0.727705	0.007457	49.3	0.760435	0.008204	49.3	0.70648	0.00954027	49.3	0.791136	0.009532	49.3	0.806402	0.01273	49.3	0.800301	0.0104412	49.3	0.701928	0.003198	49.3	0.691442	0.003069	49.3	0.694652	0.003447	49.3	0.659888	0.0031	49.3	0.693121
49.6	0.792368	0.011197	49.6	0.805943	0.010869	49.6	0.763687	0.011526	49.6	0.813911	0.005437	49.6	0.822507	0.006368	49.6	0.806522	0.00519847	49.6	0.729674	0.00813	49.6	0.762166	0.008989	49.6	0.708054	0.0104016	49.6	0.793893	0.009103	49.6	0.809363	0.012258	49.6	0.803046	0.0101129	49.6	0.702658	0.003269	49.6	0.692143	0.003086	49.6	0.69555	0.003493	49.6	0.660814	0.003072	49.6	0.694046
49.9	0.795104	0.0119	49.9	0.808301	0.0118	49.9	0.76542	0.0124512	49.9	0.814393	0.005617	49.9	0.823474	0.006478	49.9	0.807554	0.00527859	49.9	0.731537	0.008981	49.9	0.764137	0.009694	49.9	0.709922	0.0110646	49.9	0.796432	0.008855	49.9	0.812664	0.011799	49.9	0.805575	0.0100201	49.9	0.703453	0.003258	49.9	0.692912	0.003069	49.9	0.696354	0.003598	49.9	0.661778	0.002958	49.9	0.69498
50.2	0.798202	0.012747	50.2	0.810822	0.012583	50.2	0.767126	0.0133284	50.2	0.814924	0.00582	50.2	0.824472	0.006646	50.2	0.808563	0.00539136	50.2	0.733862	0.009773	50.2	0.766286	0.010461	50.2	0.711865	0.0117852	50.2	0.798888	0.00853	50.2	0.815328	0.011456	50.2	0.808438	0.00955592	50.2	0.704072	0.00345	50.2	0.693546	0.003155	50.2	0.697314	0.003598	50.2	0.662529	0.003078	50.2	0.695759
50.5	0.801559	0.013137	50.5	0.813857	0.013135	50.5	0.769198	0.0142634	50.5	0.815442	0.006066	50.5	0.825581	0.006754	50.5	0.809604	0.00554895	50.5	0.736205	0.010629	50.5	0.768844	0.011032	50.5	0.714015	0.0125496	50.5	0.801557	0.007853	50.5	0.818323	0.010919	50.5	0.810633	0.00924021	50.5	0.704905	0.003455	50.5	0.694311	0.003208	50.5	0.698115	0.003763	50.5	0.663462	0.002932	50.5	0.696654
50.8	0.805203	0.013625	50.8	0.81725	0.013545	50.8	0.771832	0.0150299	50.8	0.816005	0.006283	50.8	0.826691	0.006987	50.8	0.810672	0.00572993	50.8	0.738673	0.011333	50.8	0.771531	0.011774	50.8	0.716386	0.0133039	50.8	0.804051	0.007235	50.8	0.821024	0.0103	50.8	0.813477	0.00863017	50.8	0.705715	0.003483	50.8	0.695082	0.003249	50.8	0.699004	0.003858	50.8	0.664352	0.002844	50.8	0.69749
51.1	0.809154	0.01379	51.1	0.820544	0.014033	51.1	0.774283	0.0158814	51.1	0.816707	0.006453	51.1	0.827866	0.007116	51.1	0.811904	0.00585638	51.1	0.741651	0.011781	51.1	0.774439	0.012185	51.1	0.719252	0.0138304	51.1	0.806164	0.006683	51.1	0.823276	0.009891	51.1	0.815729	0.00819637	51.1	0.706551	0.00352	51.1	0.695808	0.003279	51.1	0.69997	0.003893	51.1	0.665237	0.002801	51.1	0.69828
51.4	0.812943	0.01408	51.4	0.824298	0.014288	51.4	0.777404	0.0166027	51.4	0.817459	0.00661	51.4	0.828996	0.007288	51.4	0.813057	0.00599542	51.4	0.744791	0.012034	51.4	0.777468	0.012433	51.4	0.722115	0.0142427	51.4	0.808331	0.006056	51.4	0.82589	0.009181	51.4	0.818119	0.00749697	51.4	0.707329	0.003581	51.4	0.696552	0.003355	51.4	0.700933	0.003869	51.4	0.66603	0.002779	51.4	0.699097
51.7	0.817312	0.014022	51.7	0.827994	0.014357	51.7	0.780426	0.0172894	51.7	0.818296	0.00679	51.7	0.830247	0.007429	51.7	0.814235	0.00610624	51.7	0.748303	0.012085	51.7	0.780767	0.012568	51.7	0.725139	0.01443	51.7	0.810299	0.005392	51.7	0.828039	0.008456	51.7	0.820285	0.00687189	51.7	0.708237	0.003573	51.7	0.697314	0.003395	51.7	0.701893	0.003983	51.7	0.66696	0.00263	51.7	0.69978
52	0.821254	0.013783	52	0.831856	0.014059	52	0.7839	0.0175886	52	0.819182	0.006944	52	0.831517	0.007515	52	0.815512	0.00624457	52	0.75193	0.011875	52	0.784181	0.01235	52	0.728435	0.0145447	52	0.811953	0.004849	52	0.830228	0.007732	52	0.822007	0.00636944	52	0.709077	0.003598	52	0.698159	0.003384	52	0.702941	0.003961	52	0.667674	0.002636	52	0.700537
52.3	0.82563	0.013516	52.3	0.835865	0.013866	52.3	0.787685	0.0178533	52.3	0.820071	0.007194	52.3	0.832978	0.007715	52.3	0.816852	0.00634368	52.3	0.755455	0.011769	52.3	0.787982	0.01225	52.3	0.731938	0.0144262	52.3	0.813519	0.004284	52.3	0.832001	0.007176	52.3	0.823936	0.00560433	52.3	0.709928	0.003709	52.3	0.698991	0.003408	52.3	0.703972	0.003993	52.3	0.668434	0.002649	52.3	0.701284
52.6	0.829829	0.013016	52.6	0.839891	0.013439	52.6	0.791413	0.0179434	52.6	0.821029	0.007402	52.6	0.834345	0.007841	52.6	0.818274	0.0064053	52.6	0.759104	0.011375	52.6	0.791506	0.011867	52.6	0.735593	0.0140867	52.6	0.814805	0.003813	52.6	0.833641	0.006684	52.6	0.825537	0.00506053	52.6	0.71082	0.003649	52.6	0.699762	0.003467	52.6	0.704991	0.004029	52.6	0.669253	0.00251	52.6	0.701915
52.9	0.834053	0.012402	52.9	0.844027	0.012695	52.9	0.795615	0.0176347	52.9	0.822015	0.007693	52.9	0.835734	0.008118	52.9	0.819635	0.00653109	52.9	0.762623	0.011069	52.9	0.794907	0.011682	52.9	0.739075	0.0137581	52.9	0.816031	0.003407	52.9	0.835189	0.006171	52.9	0.826878	0.00444222	52.9	0.71169	0.003711	52.9	0.70062	0.003484	52.9	0.705917	0.004087	52.9	0.670013	0.002522	52.9	0.702569
53.2	0.838335	0.011512	53.2	0.847827	0.012117	53.2	0.799668	0.0172555	53.2	0.823121	0.007926	53.2	0.837196	0.008313	53.2	0.820979	0.00659468	53.2	0.766213	0.010515	53.2	0.798408	0.011168	53.2	0.742379	0.0132591	53.2	0.817003	0.003032	53.2	0.83625	0.005981	53.2	0.828106	0.00413025	53.2	0.712586	0.003724	53.2	0.701442	0.003526	53.2	0.707049	0.00403	53.2	0.670721	0.002473	53.2	0.703186
53.5	0.841919	0.01081	53.5	0.851242	0.011586	53.5	0.803591	0.0167956	53.5	0.824238	0.008148	53.5	0.838596	0.008474	53.5	0.822464	0.00677249	53.5	0.769525	0.009911	53.5	0.801496	0.010652	53.5	0.745848	0.0128488	53.5	0.817843	0.002762	53.5	0.837354	0.005638	53.5	0.829075	0.00352368	53.5	0.713463	0.003778	53.5	0.70227	0.003528	53.5	0.708064	0.004062	53.5	0.671442	0.002483	53.5	0.703803
53.8	0.845894	0.009851	53.8	0.854961	0.010681	53.8	0.807772	0.0162858	53.8	0.825504	0.008387	53.8	0.840356	0.008618	53.8	0.823952	0.00688993	53.8	0.772891	0.009263	53.8	0.805147	0.009844	53.8	0.749173	0.0122523	53.8	0.818561	0.002505	53.8	0.838293	0.005486	53.8	0.829856	0.00338933	53.8	0.714481	0.003662	53.8	0.703139	0.003526	53.8	0.709142	0.0041	53.8	0.672221	0.002363	53.8	0.704374
54.1	0.849342	0.009026	54.1	0.858346	0.009903	54.1	0.811635	0.0156985	54.1	0.826772	0.008601	54.1	0.841913	0.008877	54.1	0.825466	0.00698719	54.1	0.775949	0.00859	54.1	0.808097	0.009296	54.1	0.752319	0.0115868	54.1	0.819141	0.002356	54.1	0.839194	0.005161	54.1	0.830642	0.00264213	54.1	0.715283	0.003794	54.1	0.703998	0.003563	54.1	0.710216	0.004033	54.1	0.672832	0.002445	54.1	0.70497
54.4	0.852645	0.008047	54.4	0.861366	0.009264	54.4	0.815375	0.0149435	54.4	0.828196	0.008847	54.4	0.843716	0.008958	54.4	0.827016	0.00713437	54.4	0.779009	0.007892	54.4	0.811219	0.008459	54.4	0.755307	0.0109539	54.4	0.819757	0.002124	54.4	0.839973	0.005106	54.4	0.831054	0.00264844	54.4	0.716246	0.003783	54.4	0.704881	0.003584	54.4	0.711229	0.004116	54.4	0.673612	0.002368	54.4	0.705541
54.7	0.855593	0.007214	54.7	0.864299	0.008457	54.7	0.818859	0.0143699	54.7	0.829652	0.009029	54.7	0.84547	0.009028	54.7	0.828456	0.00736568	54.7	0.781768	0.00715	54.7	0.81395	0.007635	54.7	0.757864	0.0104765	54.7	0.820167	0.00205	54.7	0.840749	0.004829	54.7	0.831815	0.00185937	54.7	0.717162	0.003782	54.7	0.705768	0.003585	54.7	0.712276	0.004158	54.7	0.674245	0.002391	54.7	0.706096
55	0.858123	0.006621	55	0.866919	0.00776	55	0.822092	0.0135341	55	0.831101	0.009227	55	0.847113	0.009383	55	0.830207	0.0074539	55	0.784173	0.006525	55	0.816264	0.00713	55	0.760717	0.0097063	55	0.820601	0.001947	55	0.841338	0.004857	55	0.831874	0.0020317	55	0.718119	0.003805	55	0.706597	0.003654	55	0.713339	0.004159	55	0.674981	0.002337	55	0.706639
55.3	0.860659	0.00588	55.3	0.86928	0.007162	55.3	0.825508	0.012638	55.3	0.832725	0.009351	55.3	0.849088	0.009383	55.3	0.831872	0.00755794	55.3	0.786568	0.005795	55.3	0.818703	0.00632	55.3	0.763147	0.00907752	55.3	0.820934	0.001915	55.3	0.84205	0.004677	55.3	0.832453	0.00148581	55.3	0.718964	0.003813	55.3	0.707463	0.003716	55.3	0.714474	0.004135	55.3	0.675581	0.002364	55.3	0.707206
55.6	0.862871	0.005269	55.6	0.871498	0.006568	55.6	0.82849	0.011887	55.6	0.834316	0.00954	55.6	0.851034	0.009511	55.6	0.833532	0.00771948	55.6	0.788616	0.005222	55.6	0.820831	0.005668	55.6	0.765295	0.00857462	55.6	0.821291	0.00186	55.6	0.842462	0.004724	55.6	0.832118	0.00176248	55.6	0.719964	0.003749	55.6	0.708378	0.003708	55.6	0.715447	0.004159	55.6	0.676314	0.002324	55.6	0.707762
55.9	0.864705	0.004901	55.9	0.87356	0.005957	55.9	0.831098	0.0112158	55.9	0.836108	0.009745	55.9	0.852959	0.009727	55.9	0.835303	0.00785343	55.9	0.79063	0.004692	55.9	0.822698	0.005134	55.9	0.767334	0.00806133	55.9	0.82156	0.001837	55.9	0.843159	0.004554	55.9	0.832541	0.00182941	55.9	0.72091	0.00378	55.9	0.709293	0.003728	55.9	0.716585	0.004141	55.9	0.676979	0.00236	55.9	0.708331
56.2	0.866405	0.004472	56.2	0.875283	0.005545	56.2	0.833721	0.0104462	56.2	0.837836	0.009797	56.2	0.854817	0.009944	56.2	0.837089	0.00799347	56.2	0.792275	0.004225	56.2	0.824192	0.004755	56.2	0.769174	0.00762542	56.2	0.821858	0.001823	56.2	0.84352	0.004659	56.2	0.832118	0.00260475	56.2	0.721824	0.003765	56.2	0.71018	0.003735	56.2	0.717694	0.004051	56.2	0.677646	0.002344	56.2	0.708903
56.5	0.868044	0.004088	56.5	0.876856	0.005159	56.5	0.8357	0.009879	56.5	0.839583	0.009976	56.5	0.856993	0.010037	56.5	0.838973	0.00813512	56.5	0.793742	0.003877	56.5	0.825749	0.00432	56.5	0.770872	0.00724984	56.5	0.822138	0.001813	56.5	0.844152	0.00459	56.5	0.832435	0.00279213	56.5	0.722816	0.003681	56.5	0.711113	0.00382	56.5	0.718759	0.004059	56.5	0.678302	0.002344	56.5	0.70948
56.8	0.869469	0.003755	56.8	0.87832	0.004872	56.8	0.837773	0.0094389	56.8	0.841392	0.010162	56.8	0.858969	0.010297	56.8	0.840794	0.00822929	56.8	0.795042	0.003615	56.8	0.826973	0.004059	56.8	0.772359	0.00691986	56.8	0.822423	0.001831	56.8	0.844592	0.004622	56.8	0.832195	0.00349692	56.8	0.723673	0.003749	56.8	0.712073	0.003773	56.8	0.719857	0.004114	56.8	0.678941	0.002391	56.8	0.710069
57.1	0.870765	0.003544	57.1	0.879647	0.004564	57.1	0.839628	0.0088285	57.1	0.843266	0.010351	57.1	0.861107	0.010371	57.1	0.842696	0.00834171	57.1	0.796231	0.003414	57.1	0.828122	0.003809	57.1	0.773752	0.00664506	57.1	0.822697	0.00183	57.1	0.845075	0.004641	57.1	0.832276	0.00414887	57.1	0.724577	0.003743	57.1	0.712976	0.003749	57.1	0.720867	0.004116	57.1	0.679615	0.002407	57.1	0.710604
57.4	0.872047	0.003275	57.4	0.880793	0.004369	57.4	0.841229	0.008497	57.4	0.845366	0.010278	57.4	0.863355	0.010486	57.4	0.844668	0.00860579	57.4	0.797449	0.003114	57.4	0.829188	0.003603	57.4	0.775021	0.00651204	57.4	0.822931	0.001879	57.4	0.845518	0.004735	57.4	0.832798	0.00448498	57.4	0.725569	0.003705	57.4	0.71392	0.003792	57.4	0.721977	0.004115	57.4	0.680334	0.0024	57.4	0.711165
57.7	0.873103	0.00312	57.7	0.881897	0.004188	57.7	0.842698	0.0081164	57.7	0.847172	0.010521	57.7	0.865538	0.010629	57.7	0.846664	0.00868994	57.7	0.798394	0.003031	57.7	0.830114	0.003459	57.7	0.776208	0.00633846	57.7	0.823208	0.001863	57.7	0.846036	0.004734	57.7	0.833538	0.00444873	57.7	0.726461	0.003763	57.7	0.714818	0.003842	57.7	0.722952	0.004203	57.7	0.680977	0.002462	57.7	0.711729
58	0.874165	0.002973	58	0.882892	0.004088	58	0.843826	0.0079095	58	0.849188	0.010482	58	0.867853	0.010637	58	0.848761	0.00876969	58	0.79934	0.002888	58	0.831019	0.00333	58	0.777342	0.00621244	58	0.823474	0.001906	58	0.846564	0.00478	58	0.834137	0.00423914	58	0.727327	0.003792	58	0.715878	0.0038	58	0.724029	0.004168	58	0.681633	0.002484	58	0.712375
58.3	0.875092	0.002905	58.3	0.883925	0.003934	58.3	0.845238	0.0074424	58.3	0.851277	0.010645	58.3	0.870221	0.010678	58.3	0.850723	0.00879001	58.3	0.800247	0.002861	58.3	0.831851	0.003239	58.3	0.778334	0.00610239	58.3	0.823785	0.001896	58.3	0.847052	0.004825	58.3	0.834954	0.00395008	58.3	0.728286	0.003747	58.3	0.716769	0.003847	58.3	0.725209	0.004077	58.3	0.682342	0.002488	58.3	0.712925
58.6	0.876071	0.002777	58.6	0.88479	0.003906	58.6	0.846178	0.0073859	58.6	0.853434	0.010682	58.6	0.872469	0.010668	58.6	0.852794	0.0090552	58.6	0.801134	0.002809	58.6	0.832625	0.003145	58.6	0.779315	0.00611955	58.6	0.824057	0.001932	58.6	0.847564	0.004852	58.6	0.836013	0.0036466	58.6	0.72918	0.003811	58.6	0.717635	0.00397	58.6	0.726222	0.00414	58.6	0.68304	0.002541	58.6	0.713478
58.9	0.87695	0.002728	58.9	0.885643	0.003844	58.9	0.847282	0.0071341	58.9	0.855424	0.010772	58.9	0.874891	0.010845	58.9	0.855161	0.00907503	58.9	0.801902	0.002804	58.9	0.833382	0.003143	58.9	0.780385	0.00606233	58.9	0.824365	0.001965	58.9	0.848147	0.004882	58.9	0.837039	0.0034847	58.9	0.730116	0.00377	58.9	0.718644	0.003905	58.9	0.72733	0.004136	58.9	0.683749	0.002524	58.9	0.714125
59.2	0.877772	0.0027	59.2	0.886477	0.003721	59.2	0.84818	0.0069862	59.2	0.857596	0.010739	59.2	0.877288	0.010858	59.2	0.857284	0.00905147	59.2	0.802722	0.002763	59.2	0.834092	0.003128	59.2	0.781311	0.0060087	59.2	0.824619	0.002026	59.2	0.848665	0.004942	59.2	0.837725	0.00359349	59.2	0.731095	0.003746	59.2	0.719617	0.003938	59.2	0.728438	0.004121	59.2	0.684485	0.002532	59.2	0.714729
59.5	0.878615	0.002625	59.5	0.887322	0.003714	59.5	0.848998	0.0070007	59.5	0.859551	0.010933	59.5	0.879615	0.010861	59.5	0.8595	0.00923492	59.5	0.803454	0.002816	59.5	0.834803	0.003108	59.5	0.782257	0.0060575	59.5	0.824948	0.002068	59.5	0.849262	0.004943	59.5	0.838009	0.00397884	59.5	0.732004	0.003739	59.5	0.720615	0.0039	59.5	0.729461	0.004142	59.5	0.685174	0.00253	59.5	0.715368
59.8	0.87944	0.002528	59.8	0.888124	0.003704	59.8	0.849709	0.0070374	59.8	0.861885	0.010786	59.8	0.882044	0.010912	59.8	0.861492	0.00932693	59.8	0.80432	0.002768	59.8	0.835499	0.003151	59.8	0.783083	0.0060965	59.8	0.825245	0.002136	59.8	0.849816	0.004997	59.8	0.838393	0.00404516	59.8	0.732896	0.003803	59.8	0.721575	0.003931	59.8	0.730506	0.004181	59.8	0.685889	0.002585	59.8	0.715997
60.1	0.880226	0.002524	60.1	0.888947	0.00364	60.1	0.850564	0.0069207	60.1	0.864098	0.0109	60.1	0.884277	0.011066	60.1	0.863961	0.00918654	60.1	0.80513	0.002829	60.1	0.836132	0.003236	60.1	0.78409	0.00605449	60.1	0.82557	0.002222	60.1	0.850369	0.005085	60.1	0.838996	0.0040321	60.1	0.733885	0.003746	60.1	0.722626	0.003934	60.1	0.731613	0.004208	60.1	0.686666	0.002529	60.1	0.716703
60.4	0.881032	0.002471	60.4	0.889707	0.003661	60.4	0.85129	0.0069158	60.4	0.866223	0.010987	60.4	0.886964	0.010871	60.4	0.866359	0.00922116	60.4	0.805891	0.002897	60.4	0.836886	0.003236	60.4	0.785074	0.00609662	60.4	0.825928	0.002245	60.4	0.850997	0.005137	60.4	0.83978	0.00387193	60.4	0.73476	0.00385	60.4	0.723537	0.004006	60.4	0.732716	0.004152	60.4	0.68735	0.002591	60.4	0.717306
60.7	0.881812	0.002499	60.7	0.890356	0.003743	60.7	0.851966	0.0069467	60.7	0.868346	0.010923	60.7	0.889381	0.01065	60.7	0.868446	0.00924152	60.7	0.806648	0.002938	60.7	0.837574	0.003231	60.7	0.78592	0.00615918	60.7	0.826273	0.002336	60.7	0.851605	0.00526	60.7	0.840629	0.00386152	60.7	0.735704	0.003837	60.7	0.72456	0.003969	60.7	0.733801	0.004166	60.7	0.688098	0.002571	60.7	0.717991
61	0.882543	0.002493	61	0.89119	0.003698	61	0.852806	0.0069662	61	0.870593	0.010828	61	0.891712	0.010607	61	0.870937	0.00914239	61	0.80746	0.002978	61	0.838255	0.003296	61	0.786938	0.00619161	61	0.826666	0.002427	61	0.852203	0.005306	61	0.841491	0.00374874	61	0.736602	0.003962	61	0.725501	0.004033	61	0.734855	0.004181	61	0.688783	0.002645	61	0.718619
61.3	0.883221	0.002532	61.3	0.891977	0.003777	61.3	0.853573	0.0069515	61.3	0.872706	0.010924	61.3	0.894217	0.010393	61.3	0.873068	0.00918778	61.3	0.808254	0.003085	61.3	0.839015	0.003314	61.3	0.787824	0.00629529	61.3	0.827066	0.00254	61.3	0.852838	0.005414	61.3	0.841974	0.00386751	61.3	0.73759	0.00393	61.3	0.726507	0.004046	61.3	0.73596	0.004171	61.3	0.689581	0.002591	61.3	0.719335
61.6	0.884002	0.002551	61.6	0.892704	0.003849	61.6	0.854253	0.006856	61.6	0.875089	0.010786	61.6	0.896682	0.010357	61.6	0.875326	0.00915698	61.6	0.809156	0.00313	61.6	0.839776	0.00342	61.6	0.788768	0.00640817	61.6	0.82752	0.002598	61.6	0.853524	0.005401	61.6	0.842558	0.00401549	61.6	0.738494	0.004048	61.6	0.727564	0.004033	61.6	0.737107	0.004114	61.6	0.690273	0.002684	61.6	0.720081
61.9	0.884728	0.002613	61.9	0.893495	0.003928	61.9	0.854971	0.0068026	61.9	0.877345	0.010607	61.9	0.899076	0.010151	61.9	0.877776	0.00883594	61.9	0.810019	0.003169	61.9	0.840529	0.003488	61.9	0.789815	0.00637501	61.9	0.827912	0.002704	61.9	0.85423	0.005518	61.9	0.843101	0.00418133	61.9	0.739525	0.003954	61.9	0.728581	0.004055	61.9	0.738125	0.004214	61.9	0.691051	0.002609	61.9	0.720787
62.2	0.88555	0.002624	62.2	0.894267	0.004023	62.2	0.855694	0.0068592	62.2	0.879372	0.010646	62.2	0.901161	0.01015	62.2	0.879893	0.00896756	62.2	0.810838	0.003305	62.2	0.841211	0.00363	62.2	0.790754	0.0065542	62.2	0.828392	0.002771	62.2	0.855021	0.005554	62.2	0.843935	0.00415849	62.2	0.740449	0.004037	62.2	0.729549	0.004086	62.2	0.739231	0.004208	62.2	0.691768	0.002639	62.2	0.721468
62.5	0.886272	0.002731	62.5	0.895034	0.004074	62.5	0.856563	0.0067949	62.5	0.881475	0.010648	62.5	0.903428	0.0101	62.5	0.882236	0.00875273	62.5	0.811708	0.003449	62.5	0.841988	0.003797	62.5	0.791821	0.00660223	62.5	0.828922	0.002894	62.5	0.85569	0.005703	62.5	0.844627	0.00419881	62.5	0.741534	0.004029	62.5	0.730586	0.004109	62.5	0.740308	0.004254	62.5	0.692566	0.002661	62.5	0.722195
62.8	0.88701	0.002848	62.8	0.89594	0.004136	62.8	0.857308	0.0068314	62.8	0.883733	0.010468	62.8	0.905612	0.010005	62.8	0.884434	0.0086536	62.8	0.812664	0.003529	62.8	0.842775	0.003937	62.8	0.792862	0.00669713	62.8	0.829492	0.002973	62.8	0.856487	0.005775	62.8	0.845289	0.00431898	62.8	0.742474	0.004068	62.8	0.731611	0.004192	62.8	0.741397	0.004213	62.8	0.693282	0.002684	62.8	0.722948
63.1	0.887819	0.002954	63.1	0.896774	0.004259	63.1	0.857844	0.0071352	63.1	0.885908	0.010496	63.1	0.908024	0.009753	63.1	0.886646	0.00851786	63.1	0.813634	0.003714	63.1	0.843696	0.004053	63.1	0.793975	0.00676119	63.1	0.830033	0.003109	63.1	0.857153	0.006017	63.1	0.846094	0.00433469	63.1	0.743556	0.004081	63.1	0.732649	0.004242	63.1	0.74246	0.004219	63.1	0.694115	0.002689	63.1	0.723706
63.4	0.888637	0.003088	63.4	0.897685	0.004334	63.4	0.858483	0.0073029	63.4	0.887897	0.010521	63.4	0.910108	0.009509	63.4	0.888614	0.00855382	63.4	0.814554	0.003906	63.4	0.844551	0.004137	63.4	0.794973	0.00693804	63.4	0.830584	0.003273	63.4	0.858034	0.006089	63.4	0.846887	0.00441946	63.4	0.744446	0.004212	63.4	0.7337	0.004231	63.4	0.743628	0.004222	63.4	0.694779	0.002806	63.4	0.724467
63.7	0.889477	0.003237	63.7	0.898599	0.004442	63.7	0.85929	0.0072947	63.7	0.889982	0.010346	63.7	0.912192	0.009472	63.7	0.89093	0.00832325	63.7	0.815577	0.003999	63.7	0.845446	0.004357	63.7	0.796181	0.00700776	63.7	0.831165	0.003506	63.7	0.858879	0.006205	63.7	0.847686	0.00450781	63.7	0.745494	0.004234	63.7	0.734714	0.004343	63.7	0.744724	0.004241	63.7	0.695542	0.00286	63.7	0.725215
64	0.890358	0.003389	64	0.899443	0.004684	64	0.860063	0.0073698	64	0.892088	0.010218	64	0.914383	0.009381	64	0.89295	0.00830778	64	0.816664	0.004139	64	0.846474	0.004561	64	0.79732	0.00718669	64	0.831879	0.003665	64	0.859772	0.006407	64	0.848439	0.00465351	64	0.746566	0.00429	64	0.735785	0.004324	64	0.74587	0.004219	64	0.696371	0.002923	64	0.726003
64.3	0.891271	0.003611	64.3	0.900441	0.004837	64.3	0.860862	0.0074353	64.3	0.894075	0.01017	64.3	0.916425	0.009205	64.3	0.895	0.00809399	64.3	0.817739	0.004302	64.3	0.84747	0.004708	64.3	0.798504	0.0072366	64.3	0.832567	0.003953	64.3	0.860676	0.006627	64.3	0.849281	0.00477899	64.3	0.747565	0.004311	64.3	0.736935	0.004386	64.3	0.746899	0.004306	64.3	0.697122	0.002976	64.3	0.726868
64.6	0.892241	0.003882	64.6	0.90146	0.005049	64.6	0.861855	0.0075066	64.6	0.896294	0.010004	64.6	0.91846	0.009054	64.6	0.897008	0.0080653	64.6	0.818987	0.004454	64.6	0.848565	0.004835	64.6	0.799713	0.00745124	64.6	0.833312	0.004219	64.6	0.861706	0.006707	64.6	0.85011	0.00495112	64.6	0.748667	0.004311	64.6	0.738048	0.004355	64.6	0.74797	0.004274	64.6	0.697962	0.003031	64.6	0.727706
64.9	0.893258	0.004102	64.9	0.902483	0.00528	64.9	0.862745	0.0076401	64.9	0.89832	0.009852	64.9	0.920178	0.009052	64.9	0.89903	0.00820034	64.9	0.820195	0.004586	64.9	0.849546	0.00504	64.9	0.800975	0.00755539	64.9	0.834109	0.004495	64.9	0.862695	0.00698	64.9	0.85103	0.00519717	64.9	0.749753	0.004397	64.9	0.739083	0.004425	64.9	0.749142	0.004218	64.9	0.698802	0.003148	64.9	0.728512
65.2	0.894321	0.004415	65.2	0.903558	0.005507	65.2	0.86354	0.0079788	65.2	0.900142	0.00977	65.2	0.922206	0.009042	65.2	0.900999	0.00800869	65.2	0.821358	0.004713	65.2	0.850771	0.005262	65.2	0.802288	0.00762679	65.2	0.835039	0.004767	65.2	0.863714	0.007289	65.2	0.851961	0.00538183	65.2	0.750835	0.004427	65.2	0.740265	0.004486	65.2	0.750266	0.004275	65.2	0.699646	0.003221	65.2	0.729457
65.5	0.895432	0.004754	65.5	0.904766	0.005794	65.5	0.864425	0.0081339	65.5	0.902056	0.009871	65.5	0.924261	0.00883	65.5	0.902996	0.00880562	65.5	0.822655	0.004983	65.5	0.852106	0.005314	65.5	0.803696	0.00784175	65.5	0.835992	0.005093	65.5	0.864909	0.007398	65.5	0.852933	0.00574017	65.5	0.751991	0.004386	65.5	0.741307	0.004596	65.5	0.751381	0.004297	65.5	0.70057	0.003254	65.5	0.730282
65.8	0.896678	0.005128	65.8	0.905994	0.006163	65.8	0.865322	0.0085193	65.8	0.903971	0.009794	65.8	0.926038	0.00892	65.8	0.904725	0.00908783	65.8	0.823974	0.005142	65.8	0.853322	0.005574	65.8	0.804954	0.00801768	65.8	0.837113	0.005448	65.8	0.866144	0.007621	65.8	0.853963	0.00596497	65.8	0.753022	0.004526	65.8	0.74255	0.00461	65.8	0.75254	0.004245	65.8	0.701402	0.003419	65.8	0.731281
66.1	0.898053	0.00537	66.1	0.90733	0.006538	66.1	0.866422	0.0087572	66.1	0.90594	0.009811	66.1	0.927846	0.008941	66.1	0.906691	0.00888558	66.1	0.825451	0.005322	66.1	0.854607	0.005765	66.1	0.806485	0.00818267	66.1	0.838257	0.005723	66.1	0.867294	0.00807	66.1	0.85505	0.0063343	66.1	0.754124	0.004636	66.1	0.743616	0.004677	66.1	0.753563	0.004379	66.1	0.702323	0.003558	66.1	0.732162
66.4	0.899401	0.006001	66.4	0.908701	0.006883	66.4	0.867512	0.0090505	66.4	0.907739	0.009867	66.4	0.929562	0.008994	66.4	0.908915	0.00863038	66.4	0.826856	0.005524	66.4	0.855895	0.005963	66.4	0.807904	0.00836191	66.4	0.839468	0.006065	66.4	0.868693	0.008344	66.4	0.856339	0.00660271	66.4	0.755338	0.004597	66.4	0.744756	0.004704	66.4	0.754651	0.004426	66.4	0.70334	0.00358	66.4	0.73309
66.7	0.900933	0.006389	66.7	0.910116	0.00725	66.7	0.868815	0.0093071	66.7	0.909438	0.009951	66.7	0.931575	0.008948	66.7	0.910597	0.00863481	66.7	0.82821	0.00575	66.7	0.857454	0.006091	66.7	0.809324	0.00864162	66.7	0.840806	0.006483	66.7	0.870175	0.008554	66.7	0.857548	0.00704891	66.7	0.756464	0.004656	66.7	0.74603	0.004677	66.7	0.75586	0.004377	66.7	0.704292	0.003668	66.7	0.734177
67	0.902553	0.006923	67	0.911754	0.007631	67	0.869933	0.0098883	67	0.911503	0.009801	67	0.933311	0.009107	67	0.91379	0.00732568	67	0.829911	0.005773	67	0.858866	0.006363	67	0.811054	0.00871371	67	0.842248	0.006698	67	0.871533	0.008978	67	0.859057	0.00725626	67	0.757559	0.004746	67	0.747236	0.004767	67	0.757008	0.004455	67	0.705265	0.003784	67	0.735242
67.3	0.904359	0.007274	67.3	0.913537	0.008006	67.3	0.871409	0.010137	67.3	0.913303	0.01	67.3	0.935225	0.009096	67.3	0.915942	0.0070695	67.3	0.831469	0.006077	67.3	0.860472	0.006457	67.3	0.812576	0.00895662	67.3	0.843901	0.007012	67.3	0.873102	0.009389	67.3	0.860424	0.00776977	67.3	0.758799	0.004765	67.3	0.748501	0.00478	67.3	0.758088	0.004529	67.3	0.706345	0.003868	67.3	0.736367
67.6	0.906097	0.007796	67.6	0.915434	0.008293	67.6	0.872865	0.0106233	67.6	0.915297	0.009939	67.6	0.937064	0.009216	67.6	0.917604	0.00722047	67.6	0.833216	0.006134	67.6	0.862045	0.006667	67.6	0.814355	0.00913629	67.6	0.845456	0.007278	67.6	0.874926	0.009609	67.6	0.862065	0.00796359	67.6	0.760067	0.00476	67.6	0.749667	0.004864	67.6	0.759313	0.004534	67.6	0.707474	0.003937	67.6	0.737399
67.9	0.908393	0.008003	67.9	0.917323	0.008775	67.9	0.874395	0.0111084	67.9	0.917179	0.010043	67.9	0.938858	0.009348	67.9	0.919446	0.00721116	67.9	0.834925	0.0063	67.9	0.863629	0.006846	67.9	0.816043	0.0093658	67.9	0.847182	0.007596	67.9	0.876736	0.009922	67.9	0.863756	0.00834092	67.9	0.761223	0.004746	67.9	0.750848	0.005006	67.9	0.760471	0.004561	67.9	0.708524	0.003971	67.9	0.738484
68.2	0.910506	0.008418	68.2	0.919288	0.009132	68.2	0.876083	0.0114082	68.2	0.919005	0.010084	68.2	0.940803	0.009428	68.2	0.921134	0.00728578	68.2	0.836617	0.006408	68.2	0.86538	0.006945	68.2	0.817882	0.00946464	68.2	0.849146	0.007475	68.2	0.878532	0.010187	68.2	0.865634	0.0085388	68.2	0.762437	0.004891	68.2	0.752081	0.005047	68.2	0.761607	0.004612	68.2	0.709608	0.004169	68.2	0.739637
68.5	0.912927	0.008609	68.5	0.921498	0.009254	68.5	0.878073	0.0117025	68.5	0.920847	0.010295	68.5	0.942777	0.009527	68.5	0.922363	0.00758603	68.5	0.838353	0.006651	68.5	0.8672	0.007043	68.5	0.81972	0.0095285	68.5	0.850911	0.007779	68.5	0.880528	0.010459	68.5	0.867455	0.00885302	68.5	0.763667	0.00496	68.5	0.753422	0.005155	68.5	0.762871	0.004517	68.5	0.710755	0.004246	68.5	0.740848
68.8	0.915261	0.008807	68.8	0.923843	0.009583	68.8	0.879922	0.012155	68.8	0.922944	0.010227	68.8	0.944674	0.009687	68.8	0.924131	0.00759617	68.8	0.840366	0.00658	68.8	0.868947	0.007207	68.8	0.821607	0.00964241	68.8	0.853036	0.00783	68.8	0.882712	0.010428	68.8	0.869592	0.00886516	68.8	0.764936	0.004954	68.8	0.754707	0.005239	68.8	0.764063	0.004593	68.8	0.711961	0.004263	68.8	0.742004
69.1	0.91778	0.008941	69.1	0.926171	0.009671	69.1	0.882108	0.012376	69.1	0.924847	0.01032	69.1	0.946693	0.009636	69.1	0.92602	0.0074626	69.1	0.842199	0.006683	69.1	0.870835	0.007147	69.1	0.823655	0.00955704	69.1	0.854989	0.00785	69.1	0.884867	0.010565	69.1	0.871524	0.00904401	69.1	0.766196	0.004973	69.1	0.755999	0.005222	69.1	0.765294	0.004608	69.1	0.713195	0.004316	69.1	0.743165
69.4	0.920387	0.009036	69.4	0.928783	0.009753	69.4	0.884365	0.0125719	69.4	0.926884	0.010101	69.4	0.948685	0.009734	69.4	0.927847	0.00759256	69.4	0.844157	0.006472	69.4	0.872688	0.007226	69.4	0.825687	0.00956142	69.4	0.857192	0.007743	69.4	0.887147	0.010571	69.4	0.873781	0.00903313	69.4	0.767332	0.005102	69.4	0.757393	0.005329	69.4	0.766494	0.004534	69.4	0.714295	0.004451	69.4	0.744433
69.7	0.923123	0.008715	69.7	0.931282	0.009699	69.7	0.886503	0.0127601	69.7	0.928771	0.010222	69.7	0.950751	0.009715	69.7	0.929648	0.00757913	69.7	0.846011	0.006553	69.7	0.874587	0.007205	69.7	0.827675	0.00944243	69.7	0.858975	0.007875	69.7	0.88934	0.010549	69.7	0.875956	0.00904428	69.7	0.768764	0.004995	69.7	0.758687	0.005404	69.7	0.767707	0.004528	69.7	0.715677	0.004376	69.7	0.745613
70	0.92583	0.008545	70	0.933676	0.009741	70	0.888934	0.0127794	70	0.93093	0.010046	70	0.952873	0.009522	70	0.931327	0.00766356	70	0.848111	0.006353	70	0.876554	0.007006	70	0.829609	0.00935224	70	0.861195	0.007816	70	0.891744	0.010213	70	0.878248	0.00903232	70	0.770097	0.005024	70	0.76019	0.005408	70	0.768829	0.004537	70	0.716939	0.004472	70	0.746996
70.3	0.928461	0.008506	70.3	0.936515	0.009437	70.3	0.891462	0.0127623	70.3	0.932926	0.009894	70.3	0.955009	0.009341	70.3	0.93311	0.00768219	70.3	0.850018	0.006201	70.3	0.878548	0.006821	70.3	0.831666	0.00910138	70.3	0.863396	0.007748	70.3	0.893881	0.010217	70.3	0.880404	0.00903355	70.3	0.771356	0.004976	70.3	0.761601	0.005405	70.3	0.770133	0.004502	70.3	0.718169	0.004492	70.3	0.748285
70.6	0.931182	0.0081	70.6	0.938975	0.009239	70.6	0.893979	0.012647	70.6	0.934968	0.009724	70.6	0.956952	0.009261	70.6	0.934798	0.00774976	70.6	0.852006	0.006002	70.6	0.880346	0.006728	70.6	0.833586	0.00898099	70.6	0.865381	0.007528	70.6	0.896241	0.009867	70.6	0.882604	0.00902239	70.6	0.772646	0.005035	70.6	0.762867	0.005502	70.6	0.771388	0.004309	70.6	0.719483	0.004612	70.6	0.749424
70.9	0.933931	0.007679	70.9	0.941709	0.008901	70.9	0.896531	0.0125517	70.9	0.936678	0.009574	70.9	0.959092	0.009025	70.9	0.936821	0.00746994	70.9	0.853648	0.005799	70.9	0.882317	0.006474	70.9	0.835625	0.00870908	70.9	0.867422	0.007352	70.9	0.898531	0.0096	70.9	0.884845	0.00877621	70.9	0.773974	0.004996	70.9	0.764423	0.00542	70.9	0.772477	0.004414	70.9	0.720787	0.004647	70.9	0.750817
71.2	0.936186	0.007374	71.2	0.944127	0.00861	71.2	0.898951	0.0123999	71.2	0.938746	0.00929	71.2	0.961128	0.008796	71.2	0.938602	0.00724717	71.2	0.855623	0.005481	71.2	0.884184	0.006215	71.2	0.837434	0.00845089	71.2	0.869403	0.007011	71.2	0.900691	0.009288	71.2	0.887036	0.00867392	71.2	0.775246	0.004902	71.2	0.765829	0.00537	71.2	0.773679	0.004287	71.2	0.722056	0.004633	71.2	0.752096
71.5	0.938637	0.007025	71.5	0.946586	0.008195	71.5	0.901411	0.0121772	71.5	0.940641	0.008915	71.5	0.962963	0.008586	71.5	0.940407	0.00707084	71.5	0.857422	0.005083	71.5	0.885853	0.00597	71.5	0.839233	0.00824977	71.5	0.871536	0.006468	71.5	0.902591	0.00906	71.5	0.88931	0.00827969	71.5	0.776623	0.00481	71.5	0.767337	0.005192	71.5	0.774816	0.004205	71.5	0.723461	0.004576	71.5	0.753499
71.8	0.941211	0.006432	71.8	0.948967	0.007876	71.8	0.903912	0.0117997	71.8	0.942408	0.00877	71.8	0.964826	0.008343	71.8	0.942219	0.00675333	71.8	0.859102	0.004899	71.8	0.887569	0.005666	71.8	0.840914	0.00801263	71.8	0.873635	0.006046	71.8	0.904733	0.008649	71.8	0.891467	0.00804132	71.8	0.77781	0.004824	71.8	0.768744	0.005173	71.8	0.776067	0.004053	71.8	0.724722	0.004599	71.8	0.754837
72.1	0.943322	0.006003	72.1	0.951131	0.00744	72.1	0.906257	0.0113194	72.1	0.944195	0.008434	72.1	0.966649	0.008186	72.1	0.944008	0.00644469	72.1	0.86079	0.004552	72.1	0.889227	0.005435	72.1	0.842653	0.00771812	72.1	0.87529	0.005812	72.1	0.906569	0.008429	72.1	0.893651	0.00762581	72.1	0.779188	0.004661	72.1	0.770156	0.005092	72.1	0.777033	0.004048	72.1	0.726215	0.004424	72.1	0.756188
72.4	0.94544	0.005599	72.4	0.953358	0.006964	72.4	0.908666	0.0109196	72.4	0.945679	0.008314	72.4	0.968435	0.007833	72.4	0.945611	0.00628857	72.4	0.862127	0.004417	72.4	0.890817	0.00507	72.4	0.844284	0.00744079	72.4	0.877066	0.005474	72.4	0.908458	0.00799	72.4	0.895522	0.00744912	72.4	0.780458	0.004489	72.4	0.771589	0.004824	72.4	0.778279	0.003862	72.4	0.727571	0.004255	72.4	0.757569
72.7	0.947237	0.005232	72.7	0.955339	0.006524	72.7	0.910858	0.0105273	72.7	0.947322	0.008037	72.7	0.970128	0.007678	72.7	0.947057	0.00609312	72.7	0.863627	0.004128	72.7	0.892296	0.004874	72.7	0.845706	0.00734912	72.7	0.878536	0.00535	72.7	0.91015	0.00769	72.7	0.897561	0.00700552	72.7	0.781589	0.004466	72.7	0.77292	0.004781	72.7	0.779291	0.003802	72.7	0.72882	0.004206	72.7	0.758871
73	0.949164	0.004738	73	0.957176	0.006172	73	0.912984	0.0101627	73	0.948654	0.007901	73	0.971647	0.00752	73	0.948598	0.00560454	73	0.864829	0.003991	73	0.893597	0.004716	73	0.847203	0.00711858	73	0.879853	0.005166	73	0.911708	0.007374	73	0.899243	0.0068502	73	0.782827	0.00436	73	0.774161	0.004704	73	0.780305	0.003672	73	0.730141	0.004073	73	0.760088
73.3	0.950848	0.004485	73.3	0.959078	0.00567	73.3	0.914919	0.0097648	73.3	0.950204	0.007522	73.3	0.973146	0.00735	73.3	0.949933	0.00528792	73.3	0.866232	0.003633	73.3	0.894857	0.004546	73.3	0.848528	0.00698563	73.3	0.88132	0.004858	73.3	0.913234	0.007107	73.3	0.901043	0.00657911	73.3	0.784036	0.004211	73.3	0.775539	0.00453	73.3	0.781329	0.003579	73.3	0.731434	0.003907	73.3	0.761439
73.6	0.952315	0.004228	73.6	0.960589	0.005527	73.6	0.916544	0.0095097	73.6	0.951487	0.007465	73.6	0.974734	0.007164	73.6	0.95126	0.00509517	73.6	0.867401	0.003557	73.6	0.896169	0.004385	73.6	0.849826	0.00686738	73.6	0.882624	0.00471	73.6	0.914739	0.006745	73.6	0.902603	0.00641356	73.6	0.785169	0.004034	73.6	0.77683	0.004304	73.6	0.782286	0.00346	73.6	0.732666	0.003693	73.6	0.762684
73.9	0.953828	0.003877	73.9	0.962101	0.005252	73.9	0.918352	0.0091515	73.9	0.952791	0.007241	73.9	0.975989	0.007177	73.9	0.952629	0.00482065	73.9	0.868535	0.003383	73.9	0.897212	0.004361	73.9	0.851041	0.00678214	73.9	0.883894	0.004529	73.9	0.91597	0.006614	73.9	0.90421	0.00616446	73.9	0.786181	0.004027	73.9	0.777861	0.004257	73.9	0.783254	0.003283	73.9	0.733769	0.003632	73.9	0.763694
74.2	0.955075	0.003653	74.2	0.963422	0.005059	74.2	0.919956	0.0089195	74.2	0.954019	0.007046	74.2	0.977451	0.00697	74.2	0.953782	0.00460216	74.2	0.8696	0.003241	74.2	0.898397	0.004169	74.2	0.852325	0.00657398	74.2	0.885177	0.00429	74.2	0.917212	0.006421	74.2	0.905582	0.00596182	74.2	0.787277	0.003909	74.2	0.779127	0.004039	74.2	0.784176	0.003178	74.2	0.734943	0.003467	74.2	0.764921
74.5	0.95626	0.00355	74.5	0.964731	0.004881	74.5	0.921536	0.0086433	74.5	0.955147	0.006964	74.5	0.978732	0.006902	74.5	0.95459	0.00456567	74.5	0.870597	0.003206	74.5	0.899461	0.004086	74.5	0.853477	0.00645341	74.5	0.886218	0.004171	74.5	0.918296	0.006269	74.5	0.907032	0.00576147	74.5	0.788357	0.003766	74.5	0.780252	0.003849	74.5	0.784994	0.003094	74.5	0.736064	0.003284	74.5	0.766
74.8	0.957566	0.003297	74.8	0.96588	0.004789	74.8	0.922874	0.0085194	74.8	0.956128	0.006879	74.8	0.979976	0.006855	74.8	0.95545	0.00462392	74.8	0.871464	0.003177	74.8	0.900467	0.004074	74.8	0.854602	0.00636661	74.8	0.887224	0.004084	74.8	0.919422	0.005995	74.8	0.908425	0.00562037	74.8	0.789342	0.003672	74.8	0.78137	0.003601	74.8	0.785878	0.002983	74.8	0.73711	0.003124	74.8	0.767085
75.1	0.958647	0.003217	75.1	0.967177	0.004562	75.1	0.924115	0.0083987	75.1	0.957325	0.006674	75.1	0.981285	0.006735	75.1	0.956488	0.00443617	75.1	0.872519	0.003072	75.1	0.901536	0.004029	75.1	0.855723	0.00626667	75.1	0.888304	0.003936	75.1	0.920384	0.005872	75.1	0.909737	0.00540454	75.1	0.79021	0.003624	75.1	0.782322	0.003429	75.1	0.786658	0.002938	75.1	0.73802	0.00302	75.1	0.768016
75.4	0.959634	0.003156	75.4	0.968277	0.004584	75.4	0.925387	0.0083271	75.4	0.958293	0.006565	75.4	0.98256	0.006567	75.4	0.957444	0.0042245	75.4	0.873391	0.003054	75.4	0.902544	0.003999	75.4	0.85681	0.00618661	75.4	0.889303	0.003821	75.4	0.921418	0.005675	75.4	0.91097	0.00525944	75.4	0.791211	0.003488	75.4	0.783282	0.003341	75.4	0.78736	0.002887	75.4	0.739032	0.002861	75.4	0.769004
75.7	0.960545	0.003174	75.7	0.969308	0.004516	75.7	0.926643	0.0082017	75.7	0.959229	0.006411	75.7	0.983712	0.006509	75.7	0.95827	0.0040408	75.7	0.874244	0.003053	75.7	0.903439	0.00407	75.7	0.857782	0.00614807	75.7	0.890227	0.003766	75.7	0.922371	0.005579	75.7	0.912039	0.005134	75.7	0.79213	0.003388	75.7	0.784221	0.003209	75.7	0.788124	0.002758	75.7	0.739959	0.002704	75.7	0.77005
76	0.961575	0.003138	76	0.97035	0.004568	76	0.927808	0.0081523	76	0.960234	0.006223	76	0.984891	0.006395	76	0.959023	0.00405417	76	0.875188	0.003017	76	0.90438	0.004099	76	0.858752	0.00617307	76	0.89109	0.003748	76	0.923227	0.005468	76	0.913187	0.00496864	76	0.792996	0.003299	76	0.785061	0.003124	76	0.788816	0.002698	76	0.740805	0.002575	76	0.77102
76.3	0.962502	0.003207	76.3	0.971361	0.004574	76.3	0.928961	0.0081069	76.3	0.961087	0.006041	76.3	0.986064	0.006281	76.3	0.959971	0.00405556	76.3	0.876011	0.003122	76.3	0.905367	0.004132	76.3	0.859748	0.00608252	76.3	0.891966	0.003723	76.3	0.923942	0.005465	76.3	0.914369	0.00473635	76.3	0.793839	0.00324	76.3	0.785806	0.003058	76.3	0.789534	0.002622	76.3	0.741611	0.002535	76.3	0.771933
76.6	0.963462	0.003175	76.6	0.972318	0.004705	76.6	0.930021	0.0081502	76.6	0.961977	0.005592	76.6	0.987193	0.006166	76.6	0.960727	0.0038395	76.6	0.876909	0.003139	76.6	0.906369	0.00412	76.6	0.860718	0.00600755	76.6	0.892823	0.00365	76.6	0.924719	0.005386	76.6	0.915357	0.00462949	76.6	0.794636	0.003136	76.6	0.786502	0.002999	76.6	0.790246	0.002523	76.6	0.742365	0.002468	76.6	0.772709
76.9	0.964358	0.003263	76.9	0.973449	0.004691	76.9	0.931185	0.0081099	76.9	0.962782	0.005297	76.9	0.988217	0.006183	76.9	0.961366	0.00360181	76.9	0.877754	0.003264	76.9	0.907333	0.004186	76.9	0.861685	0.00598929	76.9	0.89365	0.00356	76.9	0.925457	0.005361	76.9	0.916373	0.00445283	76.9	0.795432	0.003057	76.9	0.787329	0.002822	76.9	0.790872	0.002446	76.9	0.743138	0.002389	76.9	0.773549
77.2	0.965295	0.003319	77.2	0.974379	0.004826	77.2	0.932253	0.0082233	77.2	0.963487	0.005209	77.2	0.989281	0.006099	77.2	0.961916	0.003492	77.2	0.878606	0.003384	77.2	0.908334	0.004119	77.2	0.862599	0.00595663	77.2	0.894492	0.003523	77.2	0.926266	0.005243	77.2	0.917253	0.00435545	77.2	0.796201	0.003004	77.2	0.78807	0.002714	77.2	0.791442	0.002415	77.2	0.743829	0.002333	77.2	0.774306
77.5	0.966272	0.003389	77.5	0.9755	0.004919	77.5	0.933344	0.0082806	77.5	0.96421	0.005274	77.5	0.990289	0.006077	77.5	0.962689	0.00327104	77.5	0.879496	0.00349	77.5	0.909318	0.004134	77.5	0.863607	0.00580352	77.5	0.895328	0.003453	77.5	0.926956	0.005186	77.5	0.918154	0.0042358	77.5	0.796934	0.002948	77.5	0.788783	0.002625	77.5	0.792045	0.002382	77.5	0.744482	0.002292	77.5	0.775082
77.8	0.967303	0.003397	77.8	0.976519	0.005159	77.8	0.934429	0.008375	77.8	0.96479	0.005494	77.8	0.991291	0.006035	77.8	0.963639	0.003186	77.8	0.880475	0.003474	77.8	0.910354	0.004066	77.8	0.864467	0.00567362	77.8	0.896166	0.003363	77.8	0.927666	0.00518	77.8	0.918987	0.00412518	77.8	0.79769	0.002867	77.8	0.789429	0.002574	77.8	0.792647	0.002345	77.8	0.745227	0.002186	77.8	0.775783
78.1	0.968215	0.00351	78.1	0.977672	0.005215	78.1	0.935554	0.0083617	78.1	0.965006	0.006361	78.1	0.992248	0.006075	78.1	0.964071	0.00343446	78.1	0.8814	0.00354	78.1	0.911339	0.004051	78.1	0.865325	0.00559237	78.1	0.896914	0.003404	78.1	0.928325	0.005212	78.1	0.919815	0.00400343	78.1	0.798329	0.002862	78.1	0.790037	0.002564	78.1	0.793211	0.002357	78.1	0.745881	0.002141	78.1	0.776427
78.4	0.969242	0.003571	78.4	0.978784	0.005364	78.4	0.936657	0.0083699	78.4	0.965369	0.007285	78.4	0.993297	0.005942	78.4	0.964354	0.00377836	78.4	0.882431	0.00346	78.4	0.912401	0.003869	78.4	0.866265	0.00542162	78.4	0.897606	0.00348	78.4	0.929026	0.005212	78.4	0.920565	0.00393866	78.4	0.799007	0.002805	78.4	0.790598	0.002551	78.4	0.793723	0.002398	78.4	0.746536	0.00209	78.4	0.777041
78.7	0.970264	0.003664	78.7	0.979916	0.005432	78.7	0.937896	0.0084753	78.7	0.965941	0.006639	78.7	0.994236	0.005936	78.7	0.964739	0.00401454	78.7	0.883465	0.003397	78.7	0.913302	0.003872	78.7	0.86713	0.0052954	78.7	0.898393	0.003445	78.7	0.929658	0.005224	78.7	0.9213	0.00382893	78.7	0.799697	0.002784	78.7	0.791176	0.002554	78.7	0.794246	0.00243	78.7	0.747143	0.002063	78.7	0.77767
79	0.971345	0.003664	79	0.981176	0.00542	79	0.939072	0.0084299	79	0.966761	0.006729	79	0.99521	0.005865	79	0.965181	0.00413673	79	0.884514	0.003307	79	0.914309	0.003799	79	0.867908	0.00520407	79	0.899123	0.003456	79	0.930262	0.005272	79	0.922021	0.00376715	79	0.800346	0.00284	79	0.791757	0.002509	79	0.794799	0.002459	79	0.747734	0.002047	79	0.778303
79.3	0.972388	0.003748	79.3	0.982554	0.005294	79.3	0.940299	0.0084741	79.3	0.967671	0.006347	79.3	0.996149	0.005811	79.3	0.966003	0.00402465	79.3	0.885468	0.003211	79.3	0.915242	0.003737	79.3	0.868573	0.00518522	79.3	0.899827	0.003554	79.3	0.930963	0.005316	79.3	0.922689	0.00375813	79.3	0.80098	0.002901	79.3	0.792325	0.002517	79.3	0.795347	0.002422	79.3	0.748322	0.002078	79.3	0.778916
79.6	0.97347	0.003739	79.6	0.983792	0.005253	79.6	0.941404	0.0085358	79.6	0.969189	0.005675	79.6	0.997165	0.005639	79.6	0.966807	0.00391284	79.6	0.886492	0.003028	79.6	0.916206	0.003586	79.6	0.869309	0.00507362	79.6	0.900636	0.003503	79.6	0.93167	0.005377	79.6	0.923334	0.00376044	79.6	0.801611	0.002823	79.6	0.792919	0.002487	79.6	0.795929	0.00236	79.6	0.748908	0.002044	79.6	0.779558
79.9	0.974588	0.003704	79.9	0.985127	0.005132	79.9	0.942519	0.0084593	79.9	0.970937	0.005021	79.9	0.998016	0.005618	79.9	0.967606	0.00383939	79.9	0.887404	0.002929	79.9	0.916995	0.003561	79.9	0.869993	0.00500172	79.9	0.901441	0.003499	79.9	0.932371	0.005405	79.9	0.923987	0.00376253	79.9	0.802204	0.002834	79.9	0.79346	0.00253	79.9	0.796502	0.002324	79.9	0.749486	0.002069	79.9	0.780132
80.2	0.97575	0.003552	80.2	0.986361	0.004925	80.2	0.943916	0.0084034	80.2	0.97054	0.005677	80.2	0.998946	0.005502	80.2	0.968346	0.00392409	80.2	0.888342	0.002706	80.2	0.9179	0.003411	80.2	0.870669	0.00494186	80.2	0.902177	0.003515	80.2	0.933021	0.00545	80.2	0.924557	0.00379773	80.2	0.802863	0.002832	80.2	0.794043	0.002517	80.2	0.797073	0.002288	80.2	0.750052	0.002095	80.2	0.780718
80.5	0.976832	0.00342	80.5	0.987602	0.004775	80.5	0.945025	0.0084021	80.5	0.971495	0.005452	80.5	0.999813	0.005446	80.5	0.968971	0.00390674	80.5	0.889256	0.002532	80.5	0.918797	0.003288	80.5	0.87131	0.00484233	80.5	0.902923	0.003575	80.5	0.933697	0.005534	80.5	0.925185	0.00385559	80.5	0.803596	0.002756	80.5	0.794556	0.002589	80.5	0.797669	0.002271	80.5	0.75062	0.002094	80.5	0.781237
80.8	0.978001	0.003272	80.8	0.988793	0.004565	80.8	0.946317	0.0082754	80.8	0.971833	0.005782	80.8	1.00067	0.005439	80.8	0.969625	0.00400937	80.8	0.890067	0.002342	80.8	0.919638	0.003222	80.8	0.871947	0.00477898	80.8	0.903775	0.003568	80.8	0.934464	0.005612	80.8	0.925839	0.00390074	80.8	0.80432	0.002668	80.8	0.795135	0.002609	80.8	0.798162	0.002289	80.8	0.751254	0.002048	80.8	0.781834
81.1	0.979068	0.003184	81.1	0.989968	0.004428	81.1	0.947515	0.0083347	81.1	0.972341	0.005613	81.1	1.00143	0.00543	81.1	0.970262	0.00385606	81.1	0.890817	0.002204	81.1	0.920375	0.003108	81.1	0.872515	0.00468193	81.1	0.904506	0.003621	81.1	0.935263	0.005718	81.1	0.926488	0.0038867	81.1	0.804835	0.002769	81.1	0.795684	0.002652	81.1	0.79865	0.002282	81.1	0.751788	0.002083	81.1	0.782376
81.4	0.980134	0.003071	81.4	0.991122	0.00423	81.4	0.948516	0.0083656	81.4	0.97311	0.005757	81.4	1.00225	0.005399	81.4	0.97095	0.00384485	81.4	0.891579	0.001997	81.4	0.921127	0.002972	81.4	0.873091	0.00462937	81.4	0.905306	0.003686	81.4	0.936006	0.005869	81.4	0.927144	0.00389536	81.4	0.805445	0.002711	81.4	0.796291	0.002622	81.4	0.799169	0.002286	81.4	0.752404	0.002025	81.4	0.782996
81.7	0.981069	0.003163	81.7	0.992045	0.004266	81.7	0.949828	0.0082169	81.7	0.973696	0.005979	81.7	1.003	0.005419	81.7	0.971817	0.00366617	81.7	0.892182	0.001889	81.7	0.921806	0.002906	81.7	0.873677	0.00457159	81.7	0.906064	0.003701	81.7	0.936723	0.005951	81.7	0.927767	0.00395317	81.7	0.8061	0.002666	81.7	0.796855	0.002684	81.7	0.799686	0.002297	81.7	0.753009	0.001986	81.7	0.783585
82	0.981952	0.003282	82	0.993061	0.004194	82	0.950935	0.0082835	82	0.974314	0.00601	82	1.00379	0.005385	82	0.972416	0.0039201	82	0.892837	0.00178	82	0.922519	0.002794	82	0.874169	0.00454841	82	0.906901	0.003748	82	0.937525	0.005989	82	0.928482	0.00389039	82	0.80672	0.002643	82	0.797475	0.002679	82	0.800257	0.002264	82	0.753575	0.001967	82	0.784151
82.3	0.982898	0.003364	82.3	0.993937	0.00437	82.3	0.952038	0.0082609	82.3	0.975147	0.005906	82.3	1.00464	0.005354	82.3	0.973224	0.00361339	82.3	0.893362	0.001762	82.3	0.92326	0.002673	82.3	0.874711	0.00450238	82.3	0.907743	0.003715	82.3	0.938409	0.005936	82.3	0.929204	0.00390267	82.3	0.807312	0.002734	82.3	0.798085	0.002761	82.3	0.800776	0.002294	82.3	0.75414	0.002009	82.3	0.784709
82.6	0.983834	0.003503	82.6	0.994907	0.004501	82.6	0.953324	0.0081481	82.6	0.975402	0.00619	82.6	1.00538	0.00543	82.6	0.97363	0.00368148	82.6	0.893905	0.001721	82.6	0.923826	0.002667	82.6	0.875134	0.00450337	82.6	0.908553	0.003652	82.6	0.939367	0.005871	82.6	0.929832	0.0039587	82.6	0.807978	0.002851	82.6	0.798699	0.002769	82.6	0.801254	0.002298	82.6	0.754728	0.002067	82.6	0.785223
82.9	0.98473	0.003637	82.9	0.995765	0.004938	82.9	0.954372	0.0081583	82.9	0.976387	0.005764	82.9	1.00615	0.005454	82.9	0.974302	0.00330001	82.9	0.894357	0.001748	82.9	0.924375	0.002648	82.9	0.875631	0.00443629	82.9	0.90945	0.003606	82.9	0.940337	0.005736	82.9	0.930501	0.00404539	82.9	0.808501	0.002964	82.9	0.79926	0.002786	82.9	0.801779	0.002302	82.9	0.755256	0.002116	82.9	0.785739
83.2	0.985803	0.003615	83.2	0.996742	0.005335	83.2	0.955461	0.0081498	83.2	0.977306	0.005427	83.2	1.00694	0.005472	83.2	0.974901	0.00305688	83.2	0.894798	0.001818	83.2	0.924954	0.00263	83.2	0.87613	0.00436397	83.2	0.910231	0.003697	83.2	0.941177	0.005746	83.2	0.93121	0.00403059	83.2	0.809089	0.003019	83.2	0.799916	0.002722	83.2	0.802312	0.002293	83.2	0.755802	0.002151	83.2	0.786379
83.5	0.986865	0.003612	83.5	0.99765	0.005788	83.5	0.956668	0.0081332	83.5	0.97797	0.005477	83.5	1.00767	0.005514	83.5	0.975881	0.00265922	83.5	0.895289	0.001894	83.5	0.925499	0.002566	83.5	0.876587	0.00437241	83.5	0.911138	0.003709	83.5	0.942035	0.005596	83.5	0.931832	0.00414296	83.5	0.809673	0.003164	83.5	0.80053	0.002721	83.5	0.802834	0.00229	83.5	0.756339	0.002218	83.5	0.78697
83.8	0.987934	0.003623	83.8	0.998789	0.006126	83.8	0.957736	0.0081741	83.8	0.978647	0.005734	83.8	1.00847	0.005609	83.8	0.976229	0.0036713	83.8	0.895787	0.002032	83.8	0.92606	0.002622	83.8	0.87706	0.00434314	83.8	0.911932	0.003744	83.8	0.94284	0.005612	83.8	0.932572	0.00410219	83.8	0.810403	0.00315	83.8	0.801262	0.00271	83.8	0.803399	0.002261	83.8	0.756968	0.002194	83.8	0.787593
84.1	0.989079	0.003487	84.1	0.999956	0.006538	84.1	0.958854	0.0082596	84.1	0.979329	0.005885	84.1	1.00933	0.005625	84.1	0.976738	0.00392216	84.1	0.896268	0.002036	84.1	0.926616	0.002659	84.1	0.877485	0.0043307	84.1	0.912648	0.003878	84.1	0.943701	0.005692	84.1	0.933283	0.00415868	84.1	0.811245	0.003047	84.1	0.801887	0.002726	84.1	0.803882	0.002295	84.1	0.757644	0.002162	84.1	0.788127
84.4	0.990175	0.003379	84.4	1.00147	0.006739	84.4	0.959917	0.0083412	84.4	0.979674	0.005942	84.4	1.01014	0.005706	84.4	0.976837	0.00462752	84.4	0.896762	0.00193	84.4	0.927137	0.002687	84.4	0.877881	0.00435664	84.4	0.913475	0.003839	84.4	0.944469	0.00576	84.4	0.934082	0.00412303	84.4	0.811937	0.003099	84.4	0.802475	0.002793	84.4	0.804415	0.002345	84.4	0.758245	0.002174	84.4	0.788682
84.7	0.991215	0.00329	84.7	1.00304	0.00693	84.7	0.960993	0.0085401	84.7	0.980088	0.005795	84.7	1.01095	0.00582	84.7	0.977071	0.00499794	84.7	0.897308	0.001839	84.7	0.927689	0.002761	84.7	0.878272	0.00440034	84.7	0.914393	0.003785	84.7	0.945323	0.006032	84.7	0.93477	0.0041163	84.7	0.812607	0.003142	84.7	0.803035	0.002853	84.7	0.804933	0.002365	84.7	0.758843	0.002132	84.7	0.789212
85	0.992273	0.003235	85	1.00463	0.007112	85	0.962175	0.0087901	85	0.980826	0.005609	85	1.01175	0.00582	85	0.977455	0.00520416	85	0.897911	0.001731	85	0.928138	0.002835	85	0.878742	0.00440378	85	0.915318	0.003697	85	0.945957	0.006448	85	0.93556	0.00342219	85	0.813409	0.003129	85	0.803647	0.002906	85	0.805451	0.002506	85	0.759481	0.00206	85	0.789809
85.3	0.993359	0.003146	85.3	1.00628	0.007235	85.3	0.963305	0.009031	85.3	0.981889	0.005325	85.3	1.01269	0.005905	85.3	0.979321	0.00454863	85.3	0.898616	0.001562	85.3	0.928783	0.002852	85.3	0.87917	0.00444215	85.3	0.916165	0.00373	85.3	0.946786	0.006821	85.3	0.936238	0.00399602	85.3	0.814116	0.00313	85.3	0.804363	0.002832	85.3	0.805972	0.002557	85.3	0.760073	0.002049	85.3	0.790444
85.6	0.994299	0.003172	85.6	1.00806	0.007249	85.6	0.964551	0.0091176	85.6	0.982797	0.00543	85.6	1.01357	0.005883	85.6	0.980206	0.00416137	85.6	0.899103	0.001569	85.6	0.929394	0.002794	85.6	0.879576	0.00452656	85.6	0.917081	0.003679	85.6	0.947767	0.007171	85.6	0.937035	0.00378057	85.6	0.814805	0.003147	85.6	0.805011	0.002813	85.6	0.806506	0.002546	85.6	0.760701	0.002009	85.6	0.79102
85.9	0.995233	0.003141	85.9	1.00988	0.007083	85.9	0.965736	0.0093286	85.9	0.983228	0.00564	85.9	1.0145	0.005886	85.9	0.981363	0.00382604	85.9	0.899439	0.001661	85.9	0.929957	0.002783	85.9	0.880011	0.00453442	85.9	0.91785	0.003804	85.9	0.948637	0.007508	85.9	0.93778	0.00404447	85.9	0.815574	0.003124	85.9	0.8057	0.002785	85.9	0.807114	0.00269	85.9	0.761321	0.001955	85.9	0.791698
86.2	0.99614	0.003141	86.2	1.01173	0.006806	86.2	0.967111	0.009379	86.2	0.983421	0.005997	86.2	1.01549	0.005917	86.2	0.982153	0.00372306	86.2	0.899848	0.001736	86.2	0.930621	0.002723	86.2	0.880468	0.00458341	86.2	0.918686	0.003885	86.2	0.949898	0.007676	86.2	0.938458	0.00438656	86.2	0.81631	0.003114	86.2	0.806349	0.002766	86.2	0.807662	0.002982	86.2	0.761856	0.001957	86.2	0.792275
86.5	0.997115	0.003076	86.5	1.01359	0.006583	86.5	0.968668	0.0093371	86.5	0.98388	0.006213	86.5	1.01628	0.006002	86.5	0.982846	0.00358469	86.5	0.900289	0.00177	86.5	0.93118	0.002653	86.5	0.880943	0.00464656	86.5	0.919479	0.004002	86.5	0.951156	0.007792	86.5	0.938206	0.00524579	86.5	0.817091	0.003156	86.5	0.807042	0.002673	86.5	0.808391	0.002887	86.5	0.762386	0.001972	86.5	0.792922
86.8	0.998067	0.003055	86.8	1.01542	0.006346	86.8	0.970159	0.0093175	86.8	0.984518	0.006308	86.8	1.01736	0.005865	86.8	0.983728	0.00330252	86.8	0.900741	0.001834	86.8	0.93185	0.002652	86.8	0.881429	0.00467078	86.8	0.920376	0.004019	86.8	0.952544	0.007786	86.8	0.939746	0.00490642	86.8	0.8178	0.003391	86.8	0.807646	0.002633	86.8	0.80899	0.002845	86.8	0.762962	0.001934	86.8	0.793473
87.1	0.999047	0.002984	87.1	1.01723	0.006067	87.1	0.971535	0.0092992	87.1	0.985583	0.006019	87.1	1.0182	0.005817	87.1	0.984033	0.003339	87.1	0.901238	0.001869	87.1	0.932374	0.002721	87.1	0.881962	0.00460243	87.1	0.921214	0.004068	87.1	0.954051	0.007645	87.1	0.940219	0.00520444	87.1	0.818515	0.003748	87.1	0.808266	0.002679	87.1	0.809507	0.002879	87.1	0.763529	0.001936	87.1	0.79403
87.4	0.999934	0.002891	87.4	1.0188	0.005978	87.4	0.973036	0.0092767	87.4	0.98633	0.005885	87.4	1.01914	0.005733	87.4	0.984687	0.00314365	87.4	0.901713	0.001906	87.4	0.932921	0.002756	87.4	0.882408	0.00462731	87.4	0.922172	0.004071	87.4	0.955426	0.007533	87.4	0.941361	0.00506539	87.4	0.81925	0.003909	87.4	0.808914	0.002758	87.4	0.81033	0.002677	87.4	0.764068	0.001893	87.4	0.794617
87.7	1.00084	0.002933	87.7	1.02024	0.005956	87.7	0.974487	0.0092205	87.7	0.987057	0.005743	87.7	1.02017	0.005586	87.7	0.985322	0.00297847	87.7	0.902234	0.001879	87.7	0.933496	0.002765	87.7	0.882938	0.00458843	87.7	0.923129	0.003999	87.7	0.956939	0.00662	87.7	0.942551	0.00493955	87.7	0.819971	0.004024	87.7	0.809534	0.002808	87.7	0.811317	0.002298	87.7	0.764607	0.001823	87.7	0.795179
88	1.00172	0.002918	88	1.02177	0.005974	88	0.975981	0.0091107	88	0.98784	0.005588	88	1.02109	0.00547	88	0.985808	0.00300329	88	0.902727	0.001881	88	0.933949	0.002828	88	0.883508	0.00451719	88	0.924097	0.003937	88	0.958371	0.005838	88	0.943589	0.00488677	88	0.820814	0.004072	88	0.810088	0.002922	88	0.811903	0.002204	88	0.765158	0.001807	88	0.795738
88.3	1.00264	0.002794	88.3	1.02324	0.005893	88.3	0.977443	0.0093832	88.3	0.98862	0.005613	88.3	1.02196	0.00538	88.3	0.986267	0.00307341	88.3	0.903275	0.001922	88.3	0.934618	0.002748	88.3	0.884031	0.00450824	88.3	0.92502	0.003949	88.3	0.959751	0.005438	88.3	0.944619	0.00483575	88.3	0.821877	0.00391	88.3	0.810631	0.002977	88.3	0.812438	0.002135	88.3	0.765677	0.001785	88.3	0.796235
88.6	1.00351	0.002715	88.6	1.02463	0.005739	88.6	0.978791	0.00985	88.6	0.989252	0.005652	88.6	1.02273	0.005368	88.6	0.986626	0.00317639	88.6	0.903823	0.001948	88.6	0.935245	0.002724	88.6	0.884461	0.00446945	88.6	0.925932	0.003944	88.6	0.961046	0.005336	88.6	0.945539	0.00485154	88.6	0.823126	0.00345	88.6	0.811321	0.00281	88.6	0.813007	0.002085	88.6	0.766248	0.001685	88.6	0.796799
88.9	1.00426	0.002716	88.9	1.02606	0.005863	88.9	0.980259	0.0101676	88.9	0.989798	0.005762	88.9	1.02354	0.005348	88.9	0.986988	0.00339991	88.9	0.904354	0.001958	88.9	0.935844	0.002734	88.9	0.884945	0.00444419	88.9	0.926895	0.003924	88.9	0.962252	0.005532	88.9	0.946472	0.00492178	88.9	0.824104	0.003171	88.9	0.812087	0.002733	88.9	0.813527	0.002081	88.9	0.766723	0.001705	88.9	0.797437
89.2	1.00523	0.002537	89.2	1.02747	0.00574	89.2	0.981625	0.0105755	89.2	0.990313	0.005861	89.2	1.02435	0.005302	89.2	0.987375	0.00363079	89.2	0.904835	0.001801	89.2	0.936433	0.002727	89.2	0.885417	0.0044292	89.2	0.927742	0.003961	89.2	0.962395	0.006525	89.2	0.947474	0.0048458	89.2	0.824996	0.002882	89.2	0.812781	0.002815	89.2	0.813945	0.002201	89.2	0.767156	0.001749	89.2	0.797984
89.5	1.00609	0.002362	89.5	1.02902	0.005668	89.5	0.982954	0.010637	89.5	0.990864	0.006132	89.5	1.0251	0.005303	89.5	0.987897	0.00378523	89.5	0.90533	0.001817	89.5	0.93698	0.002726	89.5	0.88588	0.00447535	89.5	0.928619	0.003897	89.5	0.962656	0.007176	89.5	0.948432	0.00493835	89.5	0.825912	0.002614	89.5	0.813507	0.00275	89.5	0.814391	0.002308	89.5	0.767683	0.001787	89.5	0.798604
89.8	1.00682	0.002196	89.8	1.03038	0.005704	89.8	0.984825	0.0104473	89.8	0.99168	0.006138	89.8	1.02583	0.00538	89.8	0.988462	0.00391556	89.8	0.905941	0.001815	89.8	0.93753	0.002756	89.8	0.886389	0.00446012	89.8	0.92956	0.004008	89.8	0.963434	0.007327	89.8	0.949386	0.00490606	89.8	0.826732	0.002379	89.8	0.814132	0.002882	89.8	0.814823	0.002399	89.8	0.76817	0.0018	89.8	0.799167
90.1	1.00758	0.002039	90.1	1.03153	0.005944	90.1	0.986873	0.0096135	90.1	0.99237	0.006096	90.1	1.02659	0.005405	90.1	0.988975	0.00407907	90.1	0.906528	0.001822	90.1	0.938121	0.002731	90.1	0.886761	0.00451192	90.1	0.930464	0.003913	90.1	0.964577	0.007204	90.1	0.95033	0.00499552	90.1	0.827291	0.002355	90.1	0.814572	0.00311	90.1	0.815315	0.002444	90.1	0.76859	0.001888	90.1	0.799745
90.4	1.00832	0.001916	90.4	1.03315	0.00593	90.4	0.988817	0.0090791	90.4	0.993082	0.005987	90.4	1.02737	0.005415	90.4	0.989672	0.00412508	90.4	0.907073	0.001837	90.4	0.938736	0.00268	90.4	0.887207	0.00456005	90.4	0.931397	0.004047	90.4	0.966077	0.00676	90.4	0.951369	0.00498329	90.4	0.827849	0.002281	90.4	0.815223	0.003129	90.4	0.81583	0.002509	90.4	0.769095	0.001894	90.4	0.800289
90.7	1.00903	0.001794	90.7	1.03438	0.006171	90.7	0.990795	0.0085421	90.7	0.993745	0.005951	90.7	1.02811	0.005425	90.7	0.990406	0.00399145	90.7	0.907319	0.002115	90.7	0.939314	0.002697	90.7	0.887656	0.00457023	90.7	0.9323	0.004046	90.7	0.967709	0.006378	90.7	0.952256	0.00514644	90.7	0.828309	0.002393	90.7	0.81604	0.00293	90.7	0.816428	0.00256	90.7	0.769595	0.001927	90.7	0.80098
91	1.00962	0.001704	91	1.03582	0.006288	91	0.992217	0.0084405	91	0.994703	0.005714	91	1.02886	0.005498	91	0.99116	0.00385353	91	0.907838	0.002191	91	0.939859	0.002738	91	0.888188	0.00456489	91	0.93308	0.004227	91	0.968947	0.006179	91	0.953353	0.00508475	91	0.828822	0.002544	91	0.816667	0.002868	91	0.817034	0.002632	91	0.770179	0.001893	91	0.801639
91.3	1.0101	0.001709	91.3	1.03723	0.006495	91.3	0.993803	0.0083044	91.3	0.995529	0.006854	91.3	1.02971	0.005452	91.3	0.99192	0.00375165	91.3	0.908445	0.002179	91.3	0.940454	0.002689	91.3	0.888675	0.00461359	91.3	0.934188	0.004198	91.3	0.969951	0.006328	91.3	0.954259	0.00520261	91.3	0.829289	0.002784	91.3	0.817491	0.002788	91.3	0.817603	0.002578	91.3	0.770684	0.001909	91.3	0.802231
91.6	1.01063	0.001721	91.6	1.03875	0.006482	91.6	0.994601	0.0086636	91.6	0.996155	0.00672	91.6	1.03051	0.005453	91.6	0.992679	0.00363389	91.6	0.909043	0.002149	91.6	0.941008	0.002719	91.6	0.889124	0.00465286	91.6	0.93495	0.004329	91.6	0.97091	0.006397	91.6	0.955337	0.00525785	91.6	0.829813	0.003058	91.6	0.818272	0.002767	91.6	0.818163	0.00276	91.6	0.771236	0.001928	91.6	0.802916
91.9	1.01119	0.001801	91.9	1.04035	0.006345	91.9	0.995743	0.008698	91.9	0.996704	0.006499	91.9	1.0313	0.005481	91.9	0.993445	0.00347448	91.9	0.909611	0.002098	91.9	0.941545	0.002822	91.9	0.889643	0.00456989	91.9	0.936083	0.004163	91.9	0.971745	0.006712	91.9	0.956357	0.00529437	91.9	0.83026	0.003243	91.9	0.818953	0.002811	91.9	0.818775	0.002769	91.9	0.77175	0.001902	91.9	0.803518
92.2	1.01171	0.00179	92.2	1.04193	0.006309	92.2	0.996916	0.0088316	92.2	0.997313	0.005996	92.2	1.03206	0.005491	92.2	0.993978	0.00345828	92.2	0.910274	0.002031	92.2	0.942149	0.002886	92.2	0.890107	0.00452134	92.2	0.936984	0.004297	92.2	0.972803	0.006757	92.2	0.957489	0.00534372	92.2	0.830888	0.003324	92.2	0.81947	0.002925	92.2	0.81945	0.002756	92.2	0.772299	0.001914	92.2	0.804177
92.5	1.01216	0.001823	92.5	1.04355	0.006098	92.5	0.998185	0.0086216	92.5	0.997915	0.005642	92.5	1.03292	0.005423	92.5	0.994525	0.00358117	92.5	0.910907	0.001957	92.5	0.942756	0.002876	92.5	0.890631	0.00449691	92.5	0.938036	0.004195	92.5	0.973742	0.007112	92.5	0.958494	0.00537992	92.5	0.831628	0.003409	92.5	0.820005	0.003037	92.5	0.820164	0.002672	92.5	0.772832	0.001979	92.5	0.80483
92.8	1.01266	0.001822	92.8	1.04527	0.005834	92.8	0.999567	0.0085188	92.8	1.00045	0.004337	92.8	1.03369	0.005484	92.8	0.995133	0.00351762	92.8	0.911495	0.001806	92.8	0.943278	0.002931	92.8	0.891191	0.0043941	92.8	0.939101	0.004118	92.8	0.974971	0.007222	92.8	0.959576	0.00548011	92.8	0.832455	0.003402	92.8	0.820708	0.003031	92.8	0.820651	0.002694	92.8	0.773362	0.002024	92.8	0.805468
93.1	1.0132	0.001817	93.1	1.04677	0.00563	93.1	1.0009	0.0083763	93.1	1.00088	0.004672	93.1	1.03449	0.005374	93.1	0.995715	0.00360876	93.1	0.912049	0.001885	93.1	0.943876	0.002916	93.1	0.891699	0.00444422	93.1	0.94006	0.004213	93.1	0.976033	0.007234	93.1	0.960737	0.0054905	93.1	0.833389	0.003456	93.1	0.821459	0.003025	93.1	0.821485	0.002519	93.1	0.773943	0.002065	93.1	0.806073
93.4	1.01388	0.00174	93.4	1.04816	0.005519	93.4	1.0021	0.008223	93.4	1.00109	0.004926	93.4	1.03533	0.005232	93.4	0.996241	0.00366091	93.4	0.91254	0.001851	93.4	0.944568	0.002845	93.4	0.892093	0.00448078	93.4	0.940944	0.004479	93.4	0.97734	0.007132	93.4	0.961812	0.00592337	93.4	0.834113	0.003508	93.4	0.822205	0.003016	93.4	0.82211	0.002457	93.4	0.774418	0.002106	93.4	0.806737
93.7	1.01438	0.001755	93.7	1.04969	0.005337	93.7	1.00347	0.0080192	93.7	1.00095	0.005384	93.7	1.0361	0.005197	93.7	0.99675	0.00374968	93.7	0.913103	0.001808	93.7	0.945267	0.002772	93.7	0.892485	0.0045405	93.7	0.942046	0.00445	93.7	0.978465	0.007232	93.7	0.963018	0.00598452	93.7	0.834864	0.003592	93.7	0.822892	0.003037	93.7	0.822765	0.002389	93.7	0.774985	0.002129	93.7	0.807298
94	1.01489	0.001773	94	1.05099	0.005291	94	1.00442	0.008145	94	1.00102	0.00591	94	1.03686	0.005156	94	0.997482	0.00364984	94	0.913625	0.001783	94	0.945859	0.002769	94	0.892972	0.00453345	94	0.942944	0.004627	94	0.979938	0.007013	94	0.964077	0.00625022	94	0.835731	0.0036	94	0.823596	0.003053	94	0.823353	0.00235	94	0.775615	0.002098	94	0.807876
94.3	1.01538	0.001839	94.3	1.05232	0.005166	94.3	1.00565	0.0079404	94.3	1.0016	0.006114	94.3	1.03773	0.004884	94.3	0.997994	0.00381636	94.3	0.913987	0.001998	94.3	0.946464	0.002743	94.3	0.893378	0.00465663	94.3	0.943894	0.004896	94.3	0.981331	0.006707	94.3	0.96531	0.00649199	94.3	0.836547	0.003703	94.3	0.82429	0.003102	94.3	0.823873	0.002386	94.3	0.776214	0.002088	94.3	0.80845
94.6	1.01591	0.001899	94.6	1.05351	0.005223	94.6	1.00678	0.0076759	94.6	1.00253	0.005564	94.6	1.03836	0.004867	94.6	0.998713	0.00362677	94.6	0.914658	0.001613	94.6	0.947039	0.00276	94.6	0.893961	0.00443186	94.6	0.944995	0.0052	94.6	0.982411	0.006832	94.6	0.966486	0.00740498	94.6	0.837563	0.003348	94.6	0.825032	0.003088	94.6	0.824446	0.002315	94.6	0.776854	0.001916	94.6	0.809099
94.7	1.0161		94.7	1.05392		94.7	1.0071		94.7	1.00273		94.7	1.03856		94.7	0.998914		94.7	0.914805		94.7	0.947235		94.7	0.894111		94.7	0.945423		94.7	0.982796		94.7	0.967061		94.7	0.837831		94.7	0.825276		94.7	0.824623		94.7	0.777034		94.7	0.809342
[truncated: 49 more columns]

## Sheet: Sanguinarine
WT/SL+A									variant a									variant b									variant c									variant d									variant e
Replicate #1			Replicate #2			Replicate #3			Replicate #1			Replicate #2			Replicate #3			Replicate #1			Replicate #2			Replicate #3			Replicate #1			Replicate #2			Replicate #3			Replicate #1			Replicate #2			Replicate #3			Replicate #1			Replicate #2
Temperature	Absorbance	Smoothed and Zeroed ∆A/∆T	Temperature	Absorbance	Smoothed and Zeroed ∆A/∆T	Temperature	Absorbance	Smoothed and Zeroed ∆A/∆T	Temperature	Absorbance	Smoothed and Zeroed ∆A/∆T	Temperature	Absorbance	Smoothed and Zeroed ∆A/∆T	Temperature	Absorbance	Smoothed and Zeroed ∆A/∆T	Temperature	Absorbance	Smoothed and Zeroed ∆A/∆T	Temperature	Absorbance	Smoothed and Zeroed ∆A/∆T	Temperature	Absorbance	Smoothed and Zeroed ∆A/∆T	Temperature	Absorbance	Smoothed and Zeroed ∆A/∆T	Temperature	Absorbance	Smoothed and Zeroed ∆A/∆T	Temperature	Absorbance	Smoothed and Zeroed ∆A/∆T	Temperature	Absorbance	Smoothed and Zeroed ∆A/∆T	Temperature	Absorbance	Smoothed and Zeroed ∆A/∆T	Temperature	Absorbance	Smoothed and Zeroed ∆A/∆T	Temperature	Absorbance	Smoothed and Zeroed ∆A/∆T	Temperature	Absorbance
25	0.541056	0.00164713	25	0.832555	0.00114316	25	0.631708	0	25	0.739201	8.91e-05	25	0.737614	0.001169	25	0.44191	0.00273989	25	0.670703	0.001189	25	0.634614	0.00101282	25	0.669818	0	25	0.763569	0	25	0.75986	0	25	0.727854	0.000491	25	0.507457	0.000568516	25	0.633564	0.000900726	25	0.605924	0.000212968	25	0.586746	0.000413	25	0.642326
25.3	0.541057	0.00156625	25.3	0.832481	0.00220051	25.3	0.631504	0.00011	25.3	0.738729	0.000276	25.3	0.737689	0.001327	25.3	0.442354	0.00277431	25.3	0.670411	0.001678	25.3	0.634609	0.00169319	25.3	0.669909	9.69e-06	25.3	0.763276	0.000195	25.3	0.759242	0.000443	25.3	0.727828	0	25.3	0.507651	0.000655799	25.3	0.633658	0.00106445	25.3	0.60632	4.6e-05	25.3	0.586433	0.000332	25.3	0.642154
25.6	0.541419	0.00116108	25.6	0.832494	0.0031979	25.6	0.631551	0.000241	25.6	0.738731	0	25.6	0.737844	0.001303	25.6	0.443044	0.00255089	25.6	0.6705	0.00191	25.6	0.634583	0.00240706	25.6	0.670019	0.000119	25.6	0.763288	0.000484	25.6	0.75887	0.000483	25.6	0.727726	0.000592	25.6	0.507731	0.000724732	25.6	0.633907	0.00115424	25.6	0.606522	0	25.6	0.586516	0	25.6	0.642156
25.9	0.54191	0.000654227	25.9	0.832802	0.00395723	25.9	0.63165	0.000379	25.9	0.738626	0.000154	25.9	0.738031	0.001171	25.9	0.443775	0.00219193	25.9	0.670762	0.002103	25.9	0.634704	0.0029666	25.9	0.670162	0.000104	25.9	0.763136	0.001006	25.9	0.758584	0.000764	25.9	0.727492	0.001742	25.9	0.507761	0.000825881	25.9	0.634232	0.00111177	25.9	0.606666	2.88478e-05	25.9	0.586506	0.000117	25.9	0.642235
26.2	0.542229	0.000285323	26.2	0.833469	0.00446375	26.2	0.631803	0.000412	26.2	0.738216	0.000572	26.2	0.738201	0.001158	26.2	0.444542	0.00173172	26.2	0.671197	0.002123	26.2	0.635066	0.00310121	26.2	0.670216	0.000179	26.2	0.763068	0.001192	26.2	0.758229	0.000989	26.2	0.727033	0.002583	26.2	0.507938	0.000852252	26.2	0.634412	0.00112317	26.2	0.606794	8.97004e-05	26.2	0.586305	0.000265	26.2	0.642436
26.5	0.542333	0	26.5	0.834734	0.00450349	26.5	0.631912	0.000532	26.5	0.737872	0.000703	26.5	0.738517	0.001103	26.5	0.44516	0.00126705	26.5	0.671517	0.002389	26.5	0.635801	0.00289899	26.5	0.670187	0.000273	26.5	0.763213	0.001471	26.5	0.758455	0.000696	26.5	0.726117	0.003518	26.5	0.50831	0.000786144	26.5	0.634732	0.000996504	26.5	0.606898	0.00022318	26.5	0.585743	0.000521	26.5	0.642786
26.8	0.542213	0.000248519	26.8	0.836245	0.00427486	26.8	0.631872	0.000762	26.8	0.73768	0.000659	26.8	0.73883	0.001084	26.8	0.445655	0.000860082	26.8	0.671958	0.002187	26.8	0.636817	0.00241347	26.8	0.670292	0.000308	26.8	0.763212	0.001882	26.8	0.758502	0.001259	26.8	0.725353	0.004173	26.8	0.508635	0.000747191	26.8	0.635072	0.000995991	26.8	0.607043	0.000307351	26.8	0.585308	0.00044	26.8	0.643299
27.1	0.541967	0.000657835	27.1	0.837755	0.00386758	27.1	0.632116	0.000611	27.1	0.737268	0.001063	27.1	0.738948	0.001267	27.1	0.44601	0.000495664	27.1	0.672395	0.001677	27.1	0.637862	0.00178793	27.1	0.670566	0.00021	27.1	0.763658	0.001911	27.1	0.758188	0.001604	27.1	0.726139	0.003609	27.1	0.508818	0.000751412	27.1	0.635455	0.00058083	27.1	0.607176	0.000377429	27.1	0.584893	0.000893	27.1	0.643723
27.4	0.541698	0.000959751	27.4	0.839201	0.00318002	27.4	0.632422	0.000488	27.4	0.737395	0.001453	27.4	0.738938	0.001501	27.4	0.446203	0.000238684	27.4	0.672947	0.00065	27.4	0.638822	0.00114879	27.4	0.670686	0.000182	27.4	0.764288	0.002443	27.4	0.758325	0.001574	27.4	0.727631	0.002876	27.4	0.509	0.000663861	27.4	0.635717	0.000347346	27.4	0.607364	0.000360273	27.4	0.585059	0.00112	27.4	0.643991
27.7	0.541463	0.00131041	27.7	0.840629	0.00223857	27.7	0.632624	0.000446	27.7	0.737612	0.001443	27.7	0.739087	0.001448	27.7	0.44628	6.94354e-05	27.7	0.673412	0.000503	27.7	0.639386	0.000658503	27.7	0.670853	0.000278	27.7	0.764498	0.002557	27.7	0.758307	0.001652	27.7	0.728433	0.002892	27.7	0.509216	0.000625504	27.7	0.635914	0.000318511	27.7	0.607583	0.000384719	27.7	0.58508	0.001541	27.7	0.644158
28	0.541138	0.00190271	28	0.841953	0.00124451	28	0.632913	0.000367	28	0.737464	0.001479	28	0.739321	0.001374	28	0.4462	0	28	0.67413	0	28	0.639818	0.000260165	28	0.670965	0.00043	28	0.765063	0.001823	28	0.758093	0.001989	28	0.728919	0.002861	28	0.509489	0.000610888	28	0.636044	0.000451149	28	0.607888	0.000364888	28	0.584901	0.001879	28	0.644301
28.3	0.541391	0.00203348	28.3	0.843121	0.000412703	28.3	0.633218	0.000322	28.3	0.737206	0.001743	28.3	0.739606	0.00128	28.3	0.446085	1.49759e-05	28.3	0.674269	8.02e-05	28.3	0.640106	1.17384e-05	28.3	0.671123	0.000364	28.3	0.765679	0.001169	28.3	0.758985	0.001237	28.3	0.729139	0.002716	28.3	0.509756	0.000533439	28.3	0.636383	0.000515109	28.3	0.608159	0.000351651	28.3	0.584345	0.002308	28.3	0.64446
28.6	0.541759	0.00186974	28.6	0.84402	0	28.6	0.633236	0.000466	28.6	0.737401	0.001891	28.6	0.739999	0.001166	28.6	0.445893	0.000119453	28.6	0.67394	0.000538	28.6	0.640212	0	28.6	0.671249	0.000562	28.6	0.766167	0.000861	28.6	0.759189	0.001283	28.6	0.729079	0.002834	28.6	0.509945	0.000619011	28.6	0.636144	0.000832223	28.6	0.608397	0.000374563	28.6	0.584609	0.002202	28.6	0.644514
28.9	0.541943	0.00175077	28.9	0.844435	0.000223791	28.9	0.633356	0.000571	28.9	0.738113	0.001298	28.9	0.74034	0.001119	28.9	0.445701	0.000293201	28.9	0.672953	0.00121	28.9	0.640213	0.000182103	28.9	0.671328	0.000667	28.9	0.767596	0.000331	28.9	0.759281	0.00149	28.9	0.729471	0.002858	28.9	0.509995	0.000782781	28.9	0.636056	0.000951756	28.9	0.60856	0.000463077	28.9	0.585116	0.001811	28.9	0.644631
29.2	0.542234	0.00145791	29.2	0.844451	0.000742995	29.2	0.633496	0.000712	29.2	0.738315	0.00108	29.2	0.74041	0.001217	29.2	0.445524	0.000599807	29.2	0.673196	0.001163	29.2	0.640042	0.000521509	29.2	0.671638	0.000511	29.2	0.767976	0.000241	29.2	0.75938	0.001597	29.2	0.730297	0.002617	29.2	0.510155	0.000799357	29.2	0.63621	0.00123731	29.2	0.608815	0.000458541	29.2	0.585768	0.001267	29.2	0.644869
29.5	0.542798	0.00117629	29.5	0.844284	0.00123964	29.5	0.633668	0.000687	29.5	0.738221	0.001442	29.5	0.740532	0.001273	29.5	0.44534	0.00100522	29.5	0.67316	0.000978	29.5	0.639876	0.00083768	29.5	0.671979	0.00051	29.5	0.767441	0.000438	29.5	0.759671	0.001681	29.5	0.730737	0.002486	29.5	0.510406	0.000707392	29.5	0.636538	0.000876795	29.5	0.60909	0.000456332	29.5	0.586096	0.00126	29.5	0.645182
29.8	0.543247	0.00105947	29.8	0.844204	0.00160029	29.8	0.633905	0.000615	29.8	0.738358	0.001472	29.8	0.740677	0.001373	29.8	0.445247	0.00139931	29.8	0.673419	0.000934	29.8	0.639792	0.0010873	29.8	0.672037	0.000666	29.8	0.767076	0.000699	29.8	0.759436	0.002197	29.8	0.730739	0.002836	29.8	0.510556	0.000740899	29.8	0.636973	0.000750038	29.8	0.609341	0.00046187	29.8	0.586183	0.001595	29.8	0.645563
30.1	0.54337	0.00111801	30.1	0.844484	0.00166062	30.1	0.634138	0.000516	30.1	0.738775	0.001394	30.1	0.740899	0.001339	30.1	0.445213	0.00195199	30.1	0.673777	0.001249	30.1	0.639881	0.00113668	30.1	0.672461	0.000638	30.1	0.767102	0.000889	30.1	0.759707	0.002	30.1	0.730856	0.003165	30.1	0.510873	0.000640022	30.1	0.63721	0.000786425	30.1	0.609614	0.00047724	30.1	0.586288	0.00176	30.1	0.645907
30.4	0.543375	0.00139805	30.4	0.845235	0.00140034	30.4	0.634416	0.000554	30.4	0.738597	0.00185	30.4	0.741168	0.001284	30.4	0.445281	0.00245843	30.4	0.673797	0.001505	30.4	0.640155	0.000977154	30.4	0.672697	0.000567	30.4	0.767736	8.51e-05	30.4	0.76011	0.001768	30.4	0.731283	0.003056	30.4	0.51117	0.000664231	30.4	0.6373	0.00103791	30.4	0.609909	0.000466525	30.4	0.586209	0.001999	30.4	0.646345
30.7	0.543227	0.00168168	30.7	0.846029	0.00112369	30.7	0.634768	0.000337	30.7	0.738473	0.001777	30.7	0.741385	0.001374	30.7	0.445564	0.00308393	30.7	0.67397	0.001339	30.7	0.640492	0.000796325	30.7	0.672773	0.000692	30.7	0.767981	0.000258	30.7	0.76037	0.002211	30.7	0.731748	0.002873	30.7	0.511354	0.000769463	30.7	0.637883	0.000628472	30.7	0.610158	0.000516687	30.7	0.586045	0.002035	30.7	0.64672
31	0.543369	0.00162114	31	0.846607	0.00109048	31	0.634902	0.000497	31	0.738921	0.001587	31	0.741592	0.001373	31	0.445988	0.00357889	31	0.673656	0.001248	31	0.640801	0.000645605	31	0.673113	0.000677	31	0.767741	0.000731	31	0.760787	0.001919	31	0.731992	0.003021	31	0.511467	0.000834739	31	0.637671	0.000876005	31	0.610429	0.000514664	31	0.586363	0.001928	31	0.647019
31.3	0.543642	0.00153358	31.3	0.847069	0.00114519	31.3	0.635031	0.000601	31.3	0.739104	0.001648	31.3	0.741887	0.001247	31.3	0.446486	0.0041716	31.3	0.673851	0.001421	31.3	0.641091	0.00058133	31.3	0.673405	0.000763	31.3	0.767767	0.000991	31.3	0.761326	0.001814	31.3	0.732518	0.002948	31.3	0.511667	0.000863415	31.3	0.637916	0.00083486	31.3	0.610689	0.000555244	31.3	0.586952	0.001886	31.3	0.647261
31.6	0.543852	0.00151514	31.6	0.847439	0.0012393	31.6	0.635115	0.000639	31.6	0.739403	0.001688	31.6	0.742057	0.001371	31.6	0.44728	0.00460649	31.6	0.674681	0.001017	31.6	0.641254	0.000586936	31.6	0.673786	0.000646	31.6	0.768079	0.001077	31.6	0.761302	0.002025	31.6	0.73313	0.002906	31.6	0.511833	0.000913993	31.6	0.638207	0.000806131	31.6	0.610984	0.00052647	31.6	0.587305	0.002004	31.6	0.647448
31.9	0.544278	0.0013639	31.9	0.847799	0.00129497	31.9	0.635451	0.000626	31.9	0.739911	0.001378	31.9	0.742244	0.001412	31.9	0.448108	0.00492038	31.9	0.675085	0.000724	31.9	0.641289	0.000714757	31.9	0.673916	0.000734	31.9	0.767507	0.001818	31.9	0.761356	0.002361	31.9	0.733393	0.003183	31.9	0.512166	0.00084504	31.9	0.638675	0.000653922	31.9	0.611263	0.000572842	31.9	0.587584	0.001822	31.9	0.647699
32.2	0.544555	0.00135765	32.2	0.848178	0.00136143	32.2	0.635478	0.000755	32.2	0.739676	0.001741	32.2	0.742595	0.001402	32.2	0.449329	0.00498734	32.2	0.67501	0.000924	32.2	0.641355	0.000781115	32.2	0.674179	0.000785	32.2	0.768011	0.001685	32.2	0.762281	0.002034	32.2	0.733583	0.003178	32.2	0.512508	0.000882158	32.2	0.638643	0.000834505	32.2	0.611587	0.00059734	32.2	0.587474	0.00204	32.2	0.647965
32.5	0.544606	0.00158232	32.5	0.848706	0.00128955	32.5	0.635851	0.000714	32.5	0.73984	0.001728	32.5	0.742802	0.001319	32.5	0.450496	0.0051111	32.5	0.674558	0.001426	32.5	0.641438	0.000805085	32.5	0.674497	0.000737	32.5	0.768482	0.002181	32.5	0.76226	0.002199	32.5	0.734049	0.003067	32.5	0.512719	0.000894399	32.5	0.638802	0.000929295	32.5	0.611856	0.000615523	32.5	0.587633	0.002092	32.5	0.648338
32.8	0.544749	0.00163718	32.8	0.84925	0.00123421	32.8	0.636136	0.00051	32.8	0.740115	0.001817	32.8	0.742907	0.001385	32.8	0.451884	0.00505832	32.8	0.675013	0.001257	32.8	0.641631	0.000747008	32.8	0.674919	0.000711	32.8	0.768896	0.001929	32.8	0.762642	0.002191	32.8	0.734467	0.003127	32.8	0.512963	0.000887821	32.8	0.638985	0.000885167	32.8	0.612176	0.000595576	32.8	0.588158	0.00199	32.8	0.648703
33.1	0.544931	0.00161327	33.1	0.849762	0.0012009	33.1	0.636276	0.000743	33.1	0.740473	0.001851	33.1	0.743264	0.001434	33.1	0.45333	0.00503958	33.1	0.675236	0.001361	33.1	0.641803	0.000708497	33.1	0.675123	0.000755	33.1	0.769337	0.002005	33.1	0.762934	0.002305	33.1	0.735014	0.003183	33.1	0.513204	0.000911963	33.1	0.639233	0.00105256	33.1	0.612429	0.000616785	33.1	0.588687	0.002084	33.1	0.649026
33.4	0.54513	0.00161235	33.4	0.850205	0.00122425	33.4	0.636593	0.000577	33.4	0.740515	0.002078	33.4	0.743513	0.001408	33.4	0.454629	0.00507688	33.4	0.675201	0.001495	33.4	0.642029	0.000687096	33.4	0.675385	0.000831	33.4	0.769876	0.002018	33.4	0.763492	0.002211	33.4	0.735693	0.002987	33.4	0.513433	0.000964936	33.4	0.639473	0.000954073	33.4	0.612777	0.000617226	33.4	0.588693	0.002328	33.4	0.649247
33.7	0.545398	0.00159679	33.7	0.850684	0.00119146	33.7	0.636813	0.000678	33.7	0.740825	0.002059	33.7	0.743849	0.001387	33.7	0.45595	0.0053067	33.7	0.675425	0.001598	33.7	0.642195	0.000671574	33.7	0.675726	0.000848	33.7	0.770182	0.002483	33.7	0.763927	0.002075	33.7	0.735876	0.003078	33.7	0.513831	0.00091718	33.7	0.639712	0.000933844	33.7	0.613138	0.000585671	33.7	0.588911	0.002387	33.7	0.64949
34	0.545786	0.00161032	34	0.851105	0.00121353	34	0.637125	0.000636	34	0.74097	0.001853	34	0.74393	0.001378	34	0.457303	0.0055246	34	0.675727	0.001304	34	0.642314	0.000675743	34	0.675971	0.000918	34	0.771396	0.002004	34	0.764153	0.002422	34	0.736176	0.003171	34	0.514061	0.00096612	34	0.640013	0.000962736	34	0.613434	0.000638949	34	0.589148	0.002214	34	0.649781
34.3	0.54601	0.00153625	34.3	0.851565	0.0011954	34.3	0.637104	0.000933	34.3	0.741378	0.002105	34.3	0.744134	0.001591	34.3	0.458611	0.00583704	34.3	0.675928	0.001602	34.3	0.64242	0.000718884	34.3	0.676353	0.00088	34.3	0.771432	0.002261	34.3	0.764523	0.002405	34.3	0.736683	0.003194	34.3	0.514294	0.000996554	34.3	0.64013	0.00106132	34.3	0.613725	0.000687062	34.3	0.58952	0.002477	34.3	0.6501
34.6	0.546157	0.00154195	34.6	0.852027	0.00120812	34.6	0.637594	0.00073	34.6	0.741788	0.00201	34.6	0.744566	0.00141	34.6	0.460029	0.0062243	34.6	0.676307	0.001573	34.6	0.642534	0.000760664	34.6	0.676623	0.000921	34.6	0.771988	0.002401	34.6	0.764987	0.002778	34.6	0.737315	0.003084	34.6	0.514572	0.00101927	34.6	0.640629	0.00101768	34.6	0.614009	0.000715758	34.6	0.590189	0.002225	34.6	0.650501
34.9	0.546354	0.00164869	34.9	0.852506	0.00119644	34.9	0.637662	0.000776	34.9	0.742171	0.002088	34.9	0.744774	0.001526	34.9	0.461384	0.00682512	34.9	0.676473	0.00165	34.9	0.642728	0.00069468	34.9	0.677	0.000905	34.9	0.772546	0.002543	34.9	0.765403	0.00261	34.9	0.737699	0.00311	34.9	0.514881	0.00104511	34.9	0.640721	0.00104273	34.9	0.614358	0.000707311	34.9	0.590562	0.002384	34.9	0.650792
35.2	0.546599	0.00165547	35.2	0.852935	0.00122988	35.2	0.638034	0.000665	35.2	0.742451	0.002098	35.2	0.745079	0.001205	35.2	0.46305	0.0072817	35.2	0.676853	0.001753	35.2	0.642871	0.000674205	35.2	0.677367	0.000882	35.2	0.77355	0.002416	35.2	0.765634	0.002523	35.2	0.738019	0.003129	35.2	0.515207	0.00110663	35.2	0.64093	0.00116241	35.2	0.614671	0.000744405	35.2	0.590867	0.002434	35.2	0.651049
35.5	0.547007	0.00148791	35.5	0.853389	0.00120045	35.5	0.638282	0.000725	35.5	0.742288	0.002666	35.5	0.745147	0.001611	35.5	0.46473	0.00785051	35.5	0.676713	0.002021	35.5	0.642996	0.000660584	35.5	0.677716	0.000887	35.5	0.774046	0.002278	35.5	0.766381	0.002433	35.5	0.738458	0.003225	35.5	0.51551	0.00115693	35.5	0.641275	0.0012102	35.5	0.615047	0.000777445	35.5	0.590845	0.002753	35.5	0.651382
35.8	0.54712	0.00151815	35.8	0.853822	0.00120449	35.8	0.638707	0.000646	35.8	0.743073	0.002399	35.8	0.74567	0.001406	35.8	0.466506	0.00847341	35.8	0.677361	0.001944	35.8	0.643166	0.000651846	35.8	0.678041	0.00089	35.8	0.774467	0.002507	35.8	0.766725	0.002544	35.8	0.738999	0.003176	35.8	0.515789	0.00120976	35.8	0.64154	0.00107241	35.8	0.61541	0.000768065	35.8	0.591612	0.002611	35.8	0.6517
36.1	0.547276	0.00164867	36.1	0.854303	0.00117447	36.1	0.638893	0.000683	36.1	0.743341	0.002455	36.1	0.745831	0.001236	36.1	0.468506	0.00896134	36.1	0.677697	0.00186	36.1	0.643343	0.000644027	36.1	0.678373	0.000759	36.1	0.775233	0.002364	36.1	0.767749	0.002006	36.1	0.739466	0.003231	36.1	0.516101	0.00126329	36.1	0.641973	0.00108767	36.1	0.615737	0.000776286	36.1	0.591902	0.002614	36.1	0.65206
36.4	0.547633	0.00156312	36.4	0.854764	0.00117352	36.4	0.639029	0.00079	36.4	0.743841	0.002092	36.4	0.746214	0.001476	36.4	0.470762	0.00963705	36.4	0.677978	0.001682	36.4	0.643438	0.000689973	36.4	0.678725	0.000952	36.4	0.776004	0.00224	36.4	0.767913	0.002501	36.4	0.739891	0.003292	36.4	0.516449	0.00128962	36.4	0.642103	0.00117321	36.4	0.616074	0.000825094	36.4	0.592514	0.00229	36.4	0.652436
36.7	0.547888	0.00163531	36.7	0.855244	0.00118329	36.7	0.639234	0.000777	36.7	0.744136	0.002316	36.7	0.746038	0.001728	36.7	0.473113	0.0102491	36.7	0.678513	0.00179	36.7	0.64355	0.000697698	36.7	0.679058	0.000957	36.7	0.776817	0.002105	36.7	0.768013	0.002858	36.7	0.740239	0.003362	36.7	0.516867	0.00129388	36.7	0.642491	0.00111277	36.7	0.616443	0.000840003	36.7	0.592896	0.002432	36.7	0.652689
37	0.548045	0.00166002	37	0.855653	0.00120204	37	0.639572	0.000743	37	0.744825	0.002258	37	0.746714	0.001491	37	0.475645	0.0107751	37	0.678774	0.001932	37	0.643655	0.000738645	37	0.679415	0.000947	37	0.777106	0.002614	37	0.768626	0.002815	37	0.740821	0.003223	37	0.517245	0.0012625	37	0.642907	0.00103475	37	0.616868	0.000857954	37	0.593352	0.002578	37	0.652977
37.3	0.548204	0.00173188	37.3	0.856093	0.0012173	37.3	0.639879	0.000749	37.3	0.745209	0.002375	37.3	0.74693	0.001582	37.3	0.478356	0.0115173	37.3	0.679306	0.001833	37.3	0.643813	0.000690219	37.3	0.679744	0.000969	37.3	0.777871	0.002277	37.3	0.769136	0.002617	37.3	0.741289	0.003335	37.3	0.517604	0.00128706	37.3	0.642966	0.00127377	37.3	0.617217	0.000896862	37.3	0.593905	0.002543	37.3	0.653323
37.6	0.548554	0.00173766	37.6	0.856529	0.0012348	37.6	0.640121	0.000731	37.6	0.745562	0.002449	37.6	0.746835	0.001831	37.6	0.481088	0.0121666	37.6	0.679517	0.002027	37.6	0.643977	0.000716119	37.6	0.67988	0.001109	37.6	0.778422	0.002387	37.6	0.769353	0.002999	37.6	0.741839	0.003266	37.6	0.517996	0.00128704	37.6	0.643422	0.00138201	37.6	0.617556	0.000946359	37.6	0.5942	0.002732	37.6	0.653673
37.9	0.548784	0.00175894	37.9	0.856988	0.00124712	37.9	0.640418	0.000765	37.9	0.745518	0.002834	37.9	0.747578	0.00146	37.9	0.484357	0.0128842	37.9	0.679532	0.0023	37.9	0.644142	0.000729543	37.9	0.680522	0.000954	37.9	0.779007	0.002498	37.9	0.770259	0.002651	37.9	0.742355	0.003252	37.9	0.518383	0.00126676	37.9	0.64368	0.001328	37.9	0.617966	0.000970109	37.9	0.594326	0.002959	37.9	0.654021
38.2	0.549147	0.00165314	38.2	0.857483	0.00123409	38.2	0.640604	0.000786	38.2	0.746147	0.002737	38.2	0.747779	0.00164	38.2	0.487626	0.0137328	38.2	0.680228	0.002086	38.2	0.644265	0.000729545	38.2	0.680862	0.000998	38.2	0.779617	0.002456	38.2	0.770895	0.002761	38.2	0.742808	0.003346	38.2	0.518808	0.00128649	38.2	0.643978	0.00131825	38.2	0.618358	0.00100801	38.2	0.594921	0.002906	38.2	0.65437
38.5	0.549341	0.00174832	38.5	0.85792	0.00127613	38.5	0.64089	0.000778	38.5	0.74675	0.002658	38.5	0.748101	0.001535	38.5	0.490948	0.0143542	38.5	0.680702	0.002052	38.5	0.644431	0.000730488	38.5	0.681204	0.000975	38.5	0.78067	0.002275	38.5	0.771443	0.002481	38.5	0.743181	0.003382	38.5	0.519139	0.00132154	38.5	0.644277	0.00144231	38.5	0.61881	0.00100571	38.5	0.595595	0.002915	38.5	0.654713
38.8	0.549607	0.0017373	38.8	0.858383	0.00124045	38.8	0.641205	0.000775	38.8	0.747309	0.002612	38.8	0.748453	0.001588	38.8	0.494772	0.0150128	38.8	0.681085	0.002001	38.8	0.644516	0.000827125	38.8	0.681566	0.000997	38.8	0.78093	0.002466	38.8	0.771657	0.002528	38.8	0.743818	0.003336	38.8	0.519534	0.00135795	38.8	0.644694	0.00158613	38.8	0.619217	0.00107977	38.8	0.596097	0.002814	38.8	0.655038
39.1	0.549967	0.00162428	39.1	0.858845	0.0012737	39.1	0.641421	0.000826	39.1	0.747774	0.002574	39.1	0.748731	0.001711	39.1	0.498478	0.0157327	39.1	0.681587	0.001949	39.1	0.64472	0.000827968	39.1	0.681912	0.001038	39.1	0.781645	0.00264	39.1	0.772447	0.002477	39.1	0.744265	0.003392	39.1	0.519927	0.001374	39.1	0.645312	0.00134115	39.1	0.619631	0.00110219	39.1	0.596674	0.002684	39.1	0.655353
39.4	0.550228	0.00172041	39.4	0.859323	0.00125135	39.4	0.641769	0.000846	39.4	0.748306	0.002567	39.4	0.748918	0.001702	39.4	0.502823	0.0158147	39.4	0.682011	0.001982	39.4	0.644904	0.000790835	39.4	0.682321	0.001021	39.4	0.782398	0.002582	39.4	0.77283	0.002606	39.4	0.744759	0.003385	39.4	0.520283	0.00143246	39.4	0.645489	0.00140145	39.4	0.620076	0.00110711	39.4	0.597142	0.002705	39.4	0.655728
39.7	0.550432	0.00177245	39.7	0.859798	0.00127955	39.7	0.641985	0.000859	39.7	0.74879	0.002749	39.7	0.749389	0.001598	39.7	0.507365	0.0152795	39.7	0.682386	0.002158	39.7	0.645028	0.000849175	39.7	0.682728	0.001037	39.7	0.782944	0.002721	39.7	0.773631	0.002509	39.7	0.745354	0.003321	39.7	0.520737	0.0014361	39.7	0.645772	0.00153346	39.7	0.620524	0.00115362	39.7	0.597656	0.002874	39.7	0.656034
40	0.550769	0.00169816	40	0.860298	0.00132345	40	0.64226	0.000832	40	0.749276	0.002733	40	0.749553	0.001764	40	0.511619	0.0149128	40	0.682811	0.002173	40	0.645195	0.000841816	40	0.683035	0.001068	40	0.783725	0.002584	40	0.77376	0.002864	40	0.74578	0.00338	40	0.521121	0.00146994	40	0.646258	0.00156653	40	0.620973	0.00110931	40	0.598344	0.002727	40	0.656406
40.3	0.551019	0.00182568	40.3	0.860707	0.00135651	40.3	0.642572	0.000882	40.3	0.749765	0.002849	40.3	0.749985	0.001689	40.3	0.516431	0.0134835	40.3	0.683117	0.002373	40.3	0.645425	0.000882183	40.3	0.68343	0.001092	40.3	0.784272	0.002712	40.3	0.774043	0.003178	40.3	0.746349	0.003391	40.3	0.521571	0.00148861	40.3	0.64689	0.00139437	40.3	0.621491	0.001121	40.3	0.598694	0.002963	40.3	0.656863
40.6	0.551209	0.00187534	40.6	0.861219	0.00134429	40.6	0.642863	0.000902	40.6	0.750173	0.002988	40.6	0.750448	0.001573	40.6	0.521216	0.0116795	40.6	0.68354	0.002489	40.6	0.64563	0.000870134	40.6	0.683838	0.001138	40.6	0.785248	0.002479	40.6	0.774757	0.002801	40.6	0.746878	0.003413	40.6	0.521988	0.00152519	40.6	0.647141	0.00156478	40.6	0.621939	0.00116559	40.6	0.599077	0.003168	40.6	0.657166
40.9	0.551614	0.0017941	40.9	0.861664	0.00144256	40.9	0.643242	0.000797	40.9	0.750695	0.003045	40.9	0.75062	0.001754	40.9	0.525686	0.0100491	40.9	0.684014	0.002555	40.9	0.645759	0.000900712	40.9	0.68422	0.001145	40.9	0.785914	0.00255	40.9	0.775334	0.003129	40.9	0.747362	0.003406	40.9	0.522432	0.00151071	40.9	0.647409	0.00174103	40.9	0.622391	0.00119689	40.9	0.599576	0.00328	40.9	0.657539
41.2	0.551897	0.00183483	41.2	0.862181	0.00147579	41.2	0.643477	0.000839	41.2	0.751451	0.002906	41.2	0.750936	0.001738	41.2	0.529425	0.00859395	41.2	0.684654	0.002531	41.2	0.64597	0.000925852	41.2	0.684652	0.001145	41.2	0.786668	0.002471	41.2	0.775989	0.00293	41.2	0.747861	0.003506	41.2	0.522891	0.00153358	41.2	0.64789	0.00183747	41.2	0.622909	0.00122875	41.2	0.600343	0.003157	41.2	0.657877
41.5	0.552122	0.00191981	41.5	0.862747	0.00146677	41.5	0.643711	0.000914	41.5	0.751913	0.003008	41.5	0.751349	0.001764	41.5	0.533128	0.00688998	41.5	0.6851	0.002586	41.5	0.646126	0.000954191	41.5	0.685005	0.001277	41.5	0.787244	0.002607	41.5	0.776651	0.002933	41.5	0.748375	0.00352	41.5	0.523326	0.00155631	41.5	0.648425	0.0018241	41.5	0.623292	0.00133059	41.5	0.600811	0.003255	41.5	0.658252
41.8	0.552563	0.00184997	41.8	0.863206	0.00155631	41.8	0.644099	0.000846	41.8	0.752576	0.002899	41.8	0.751668	0.001857	41.8	0.535797	0.00559826	41.8	0.685707	0.002564	41.8	0.646417	0.000981338	41.8	0.685437	0.001299	41.8	0.787982	0.00264	41.8	0.777405	0.002741	41.8	0.74896	0.00355	41.8	0.523804	0.00152951	41.8	0.648799	0.00184009	41.8	0.623827	0.00134622	41.8	0.601515	0.003198	41.8	0.658641
42.1	0.552828	0.00190997	42.1	0.863699	0.00165528	42.1	0.644419	0.000892	42.1	0.753192	0.002871	42.1	0.751957	0.001911	42.1	0.537876	0.0045295	42.1	0.686303	0.002653	42.1	0.646604	0.00101029	42.1	0.685913	0.001307	42.1	0.78861	0.00219	42.1	0.777553	0.003168	42.1	0.749523	0.003521	42.1	0.524276	0.00156849	42.1	0.649306	0.00190643	42.1	0.624342	0.00137678	42.1	0.602205	0.003243	42.1	0.659009
42.4	0.553111	0.00195359	42.4	0.864291	0.0016718	42.4	0.64464	0.000998	42.4	0.7538	0.002923	42.4	0.752402	0.001881	42.4	0.539899	0.00332622	42.4	0.686876	0.002745	42.4	0.646778	0.00103473	42.4	0.686306	0.001349	42.4	0.789381	0.002522	42.4	0.778623	0.002999	42.4	0.749997	0.003643	42.4	0.524698	0.00160601	42.4	0.649838	0.00215471	42.4	0.624841	0.00144322	42.4	0.602873	0.003276	42.4	0.659408
42.7	0.553455	0.00197485	42.7	0.864858	0.00169476	42.7	0.644939	0.001049	42.7	0.754348	0.003025	42.7	0.752693	0.001979	42.7	0.541455	0.00236972	42.7	0.68748	0.002852	42.7	0.647027	0.0010541	42.7	0.686738	0.00141	42.7	0.790018	0.002944	42.7	0.778979	0.003389	42.7	0.750645	0.003587	42.7	0.525192	0.00160916	42.7	0.650463	0.00199994	42.7	0.625407	0.00144064	42.7	0.603455	0.003348	42.7	0.659816
43	0.553808	0.00198141	43	0.865411	0.00179963	43	0.645286	0.001073	43	0.754963	0.002937	43	0.753145	0.00189	43	0.542603	0.00192253	43	0.688008	0.002953	43	0.647226	0.001098	43	0.687288	0.001404	43	0.790798	0.003008	43	0.779644	0.003162	43	0.751182	0.00363	43	0.525661	0.00163651	43	0.650978	0.00201182	43	0.625942	0.00151051	43	0.60407	0.003369	43	0.660207
43.3	0.554144	0.00201749	43.3	0.866004	0.00182695	43.3	0.645571	0.001125	43.3	0.755463	0.002968	43.3	0.753604	0.001962	43.3	0.543334	0.00209787	43.3	0.688582	0.00303	43.3	0.647557	0.00111305	43.3	0.687753	0.0015	43.3	0.791585	0.002841	43.3	0.780111	0.00326	43.3	0.751811	0.003656	43.3	0.526098	0.00170929	43.3	0.651377	0.00214143	43.3	0.626501	0.00155189	43.3	0.604689	0.003404	43.3	0.66065
43.6	0.554499	0.00208006	43.6	0.866646	0.00185232	43.6	0.645961	0.001093	43.6	0.756036	0.002981	43.6	0.753973	0.001921	43.6	0.54381	0.00258713	43.6	0.689313	0.003072	43.6	0.647787	0.00115829	43.6	0.688241	0.001592	43.6	0.791538	0.003424	43.6	0.780901	0.002937	43.6	0.75233	0.00371	43.6	0.526628	0.00173069	43.6	0.651983	0.0022599	43.6	0.627062	0.00162638	43.6	0.605447	0.003454	43.6	0.66113
43.9	0.554848	0.00207316	43.9	0.867263	0.00187512	43.9	0.64634	0.00112	43.9	0.756722	0.00298	43.9	0.754373	0.001906	43.9	0.544028	0.00343643	43.9	0.690023	0.003218	43.9	0.647998	0.00125434	43.9	0.688698	0.001705	43.9	0.792808	0.003131	43.9	0.781716	0.003105	43.9	0.752986	0.003665	43.9	0.527107	0.00183333	43.9	0.652887	0.00211976	43.9	0.627661	0.00168738	43.9	0.606163	0.003556	43.9	0.661568
44.2	0.555223	0.00212861	44.2	0.867864	0.00195129	44.2	0.646715	0.001158	44.2	0.757423	0.002976	44.2	0.754811	0.00191	44.2	0.54415	0.00465375	44.2	0.690789	0.003344	44.2	0.648276	0.00126209	44.2	0.689222	0.001773	44.2	0.794077	0.002888	44.2	0.782656	0.00278	44.2	0.753551	0.003696	44.2	0.527606	0.00187765	44.2	0.653281	0.00223019	44.2	0.628223	0.00172196	44.2	0.606854	0.003727	44.2	0.661986
44.5	0.555586	0.00211599	44.5	0.868575	0.00198692	44.5	0.647098	0.00115	44.5	0.757906	0.003075	44.5	0.75513	0.002012	44.5	0.544627	0.00558696	44.5	0.691468	0.003488	44.5	0.648541	0.00129527	44.5	0.689764	0.001933	44.5	0.794954	0.0029	44.5	0.782982	0.003038	44.5	0.754152	0.003699	44.5	0.528115	0.00197084	44.5	0.653814	0.00232644	44.5	0.628863	0.00180587	44.5	0.6075	0.00385	44.5	0.662479
44.8	0.555976	0.00215018	44.8	0.869209	0.00208801	44.8	0.647462	0.001199	44.8	0.758453	0.003166	44.8	0.755697	0.001889	44.8	0.545621	0.00623364	44.8	0.692157	0.003709	44.8	0.648895	0.00132724	44.8	0.690371	0.002029	44.8	0.79549	0.003024	44.8	0.783596	0.00328	44.8	0.754821	0.003699	44.8	0.528662	0.00202998	44.8	0.654406	0.00245742	44.8	0.629484	0.00187631	44.8	0.608171	0.004004	44.8	0.662965
45.1	0.556425	0.00224075	45.1	0.869888	0.00214692	45.1	0.647804	0.001259	45.1	0.759046	0.003146	45.1	0.756004	0.002044	45.1	0.54683	0.00660767	45.1	0.692951	0.003789	45.1	0.649193	0.00136325	45.1	0.690998	0.00202	45.1	0.796318	0.002907	45.1	0.7839	0.003571	45.1	0.755421	0.003708	45.1	0.529224	0.00207181	45.1	0.65519	0.00237068	45.1	0.630156	0.00193923	45.1	0.609005	0.003996	45.1	0.663469
45.4	0.556763	0.00226573	45.4	0.870539	0.00229767	45.4	0.648223	0.001301	45.4	0.75973	0.003171	45.4	0.756383	0.002096	45.4	0.548323	0.00686942	45.4	0.69388	0.003924	45.4	0.649548	0.0014213	45.4	0.691624	0.002152	45.4	0.797147	0.002913	45.4	0.784967	0.003368	45.4	0.756009	0.003696	45.4	0.529857	0.00210502	45.4	0.655884	0.0024629	45.4	0.630847	0.00198836	45.4	0.609874	0.004076	45.4	0.664
45.7	0.557222	0.00226034	45.7	0.871255	0.0023903	45.7	0.648656	0.001302	45.7	0.760425	0.0031	45.7	0.756827	0.002191	45.7	0.55027	0.00683843	45.7	0.694835	0.003923	45.7	0.649838	0.00146349	45.7	0.69225	0.002302	45.7	0.798051	0.003069	45.7	0.78542	0.003634	45.7	0.756621	0.003763	45.7	0.530422	0.00220192	45.7	0.656443	0.00258494	45.7	0.631461	0.00209072	45.7	0.610821	0.004208	45.7	0.664548
46	0.557565	0.00229417	46	0.872019	0.00248109	46	0.649027	0.001343	46	0.761057	0.0031	46	0.757299	0.002207	46	0.552147	0.00690153	46	0.695729	0.003932	46	0.650152	0.00150409	46	0.693031	0.002327	46	0.798948	0.002929	46	0.786133	0.00371	46	0.757227	0.003775	46	0.531072	0.00215525	46	0.657121	0.00277518	46	0.632226	0.00213286	46	0.611651	0.004258	46	0.665013
46.3	0.558007	0.00238141	46.3	0.872804	0.00261582	46.3	0.649463	0.001364	46.3	0.761739	0.003129	46.3	0.757681	0.002285	46.3	0.554111	0.00678454	46.3	0.69675	0.004068	46.3	0.650554	0.00151677	46.3	0.693783	0.002325	46.3	0.79967	0.003134	46.3	0.78711	0.003524	46.3	0.757895	0.003707	46.3	0.531707	0.00222004	46.3	0.65791	0.0027584	46.3	0.632953	0.00223959	46.3	0.612555	0.004302	46.3	0.665613
46.6	0.558592	0.00227442	46.6	0.873573	0.00274805	46.6	0.649896	0.001375	46.6	0.762303	0.003201	46.6	0.75822	0.00232	46.6	0.555882	0.00689763	46.6	0.697665	0.004078	46.6	0.650906	0.00157085	46.6	0.694397	0.002466	46.6	0.800321	0.003192	46.6	0.787852	0.003779	46.6	0.758509	0.003856	46.6	0.532332	0.00230979	46.6	0.658564	0.00277179	46.6	0.633719	0.00226736	46.6	0.613376	0.004456	46.6	0.666255
46.9	0.558968	0.00226541	46.9	0.87445	0.00275032	46.9	0.650377	0.001359	46.9	0.763024	0.003219	46.9	0.758677	0.002433	46.9	0.557767	0.00684228	46.9	0.698795	0.00408	46.9	0.651349	0.00155047	46.9	0.695221	0.0025	46.9	0.801159	0.003465	46.9	0.788613	0.003911	46.9	0.75908	0.00391	46.9	0.533014	0.00233271	46.9	0.659396	0.00279648	46.9	0.634484	0.0023208	46.9	0.614364	0.004642	46.9	0.666847
47.2	0.559418	0.00230881	47.2	0.875304	0.00281844	47.2	0.650813	0.001369	47.2	0.763613	0.00323	47.2	0.759263	0.002493	47.2	0.559668	0.00659817	47.2	0.699749	0.004074	47.2	0.651701	0.00161253	47.2	0.696072	0.002494	47.2	0.802298	0.003275	47.2	0.789466	0.00386	47.2	0.759791	0.003712	47.2	0.533725	0.00236941	47.2	0.660138	0.00285772	47.2	0.635252	0.00239563	47.2	0.61551	0.004602	47.2	0.667488
47.5	0.559813	0.00231025	47.5	0.876204	0.00283495	47.5	0.651245	0.001422	47.5	0.764245	0.003305	47.5	0.759759	0.002589	47.5	0.561639	0.00644271	47.5	0.700657	0.004135	47.5	0.652076	0.0016387	47.5	0.69689	0.002515	47.5	0.802985	0.003504	47.5	0.790293	0.004017	47.5	0.760415	0.00408	47.5	0.534304	0.00246339	47.5	0.661101	0.00297866	47.5	0.63608	0.00238616	47.5	0.616414	0.004892	47.5	0.668212
47.8	0.560385	0.00225011	47.8	0.877192	0.00275679	47.8	0.651712	0.001375	47.8	0.764971	0.003245	47.8	0.760259	0.002703	47.8	0.563428	0.00631031	47.8	0.701882	0.003938	47.8	0.652497	0.00160242	47.8	0.697639	0.002557	47.8	0.804014	0.003502	47.8	0.79099	0.003959	47.8	0.760983	0.00436	47.8	0.535037	0.00247724	47.8	0.661865	0.00297073	47.8	0.636967	0.00245135	47.8	0.617384	0.00497	47.8	0.668908
48.1	0.560809	0.0023191	48.1	0.878159	0.00262964	48.1	0.652161	0.001452	48.1	0.765643	0.003296	48.1	0.760851	0.002771	48.1	0.565368	0.00599388	48.1	0.702813	0.004047	48.1	0.652931	0.00157879	48.1	0.698464	0.002585	48.1	0.804752	0.003883	48.1	0.792115	0.003899	48.1	0.761818	0.00444	48.1	0.535797	0.00249287	48.1	0.662539	0.00318115	48.1	0.637775	0.00263342	48.1	0.618436	0.005159	48.1	0.669684
48.4	0.561172	0.00244449	48.4	0.879039	0.00260096	48.4	0.652619	0.001456	48.4	0.766391	0.003312	48.4	0.761476	0.002799	48.4	0.56717	0.00576503	48.4	0.703945	0.003967	48.4	0.653343	0.00161779	48.4	0.699339	0.002494	48.4	0.806	0.003771	48.4	0.793074	0.003899	48.4	0.762471	0.004519	48.4	0.536513	0.00254902	48.4	0.663408	0.00325229	48.4	0.63862	0.00255328	48.4	0.619704	0.005155	48.4	0.670502
48.7	0.561687	0.00246273	48.7	0.879996	0.00245308	48.7	0.653069	0.001488	48.7	0.766996	0.00335	48.7	0.762153	0.002824	48.7	0.568705	0.00562782	48.7	0.70489	0.003898	48.7	0.653788	0.00161629	48.7	0.700182	0.002464	48.7	0.806853	0.004085	48.7	0.793851	0.003911	48.7	0.762886	0.004864	48.7	0.537279	0.00260811	48.7	0.664242	0.00324971	48.7	0.6395	0.00259549	48.7	0.62079	0.005362	48.7	0.671304
49	0.562084	0.00259044	49	0.880921	0.00236905	49	0.653581	0.001443	49	0.767741	0.003331	49	0.762792	0.002858	49	0.570443	0.00538749	49	0.70589	0.003823	49	0.654203	0.00161187	49	0.70103	0.002396	49	0.807883	0.004278	49	0.794914	0.003978	49	0.764061	0.004718	49	0.538	0.00264487	49	0.665386	0.00319018	49	0.640314	0.00275278	49	0.622129	0.005397	49	0.672199
49.3	0.562566	0.00268781	49.3	0.881791	0.00232639	49.3	0.653979	0.001536	49.3	0.768376	0.003461	49.3	0.763464	0.002954	49.3	0.572033	0.00518092	49.3	0.706818	0.003869	49.3	0.654569	0.00160724	49.3	0.701844	0.002415	49.3	0.80891	0.004626	49.3	0.795524	0.004451	49.3	0.765049	0.00483	49.3	0.538753	0.00268252	49.3	0.666138	0.00337051	49.3	0.641299	0.00276908	49.3	0.623216	0.005606	49.3	0.67316
49.6	0.563094	0.00268263	49.6	0.882567	0.0023034	49.6	0.654544	0.001483	49.6	0.769125	0.003555	49.6	0.764157	0.003031	49.6	0.573499	0.00499646	49.6	0.707913	0.003754	49.6	0.654967	0.00164711	49.6	0.702711	0.002394	49.6	0.810219	0.004768	49.6	0.796558	0.00438	49.6	0.766004	0.004912	49.6	0.539536	0.002766	49.6	0.667128	0.00355389	49.6	0.64238	0.00269175	49.6	0.624552	0.005688	49.6	0.674092
49.9	0.563644	0.00284093	49.9	0.883404	0.00240449	49.9	0.655006	0.001504	49.9	0.769897	0.003485	49.9	0.764825	0.003099	49.9	0.574958	0.00477123	49.9	0.708925	0.003641	49.9	0.655437	0.00159925	49.9	0.703448	0.002384	49.9	0.811299	0.005092	49.9	0.797518	0.004541	49.9	0.766775	0.005467	49.9	0.540337	0.00279186	49.9	0.668104	0.0034784	49.9	0.643105	0.0029286	49.9	0.625813	0.005778	49.9	0.675185
50.2	0.564187	0.00292414	50.2	0.884139	0.00244228	50.2	0.655504	0.00156	50.2	0.77056	0.003468	50.2	0.765539	0.003274	50.2	0.576287	0.00468184	50.2	0.709766	0.003623	50.2	0.655881	0.00164792	50.2	0.704246	0.002349	50.2	0.812624	0.005811	50.2	0.798311	0.004921	50.2	0.767707	0.005738	50.2	0.541191	0.00287677	50.2	0.668934	0.00355948	50.2	0.644048	0.00305633	50.2	0.627209	0.005739	50.2	0.676272
50.5	0.564775	0.00310833	50.5	0.884938	0.00254148	50.5	0.655949	0.001711	50.5	0.771274	0.003513	50.5	0.76623	0.003295	50.5	0.577665	0.00448185	50.5	0.710654	0.003632	50.5	0.656289	0.00171357	50.5	0.704993	0.00236	50.5	0.813943	0.006079	50.5	0.799475	0.00499	50.5	0.768663	0.006195	50.5	0.541967	0.00297294	50.5	0.669989	0.00356587	50.5	0.645098	0.00300551	50.5	0.628602	0.005827	50.5	0.677417
50.8	0.565404	0.00326369	50.8	0.885744	0.00269508	50.8	0.656485	0.001736	50.8	0.772106	0.003559	50.8	0.767045	0.003336	50.8	0.578945	0.00438409	50.8	0.711653	0.003725	50.8	0.656648	0.00181263	50.8	0.705834	0.002257	50.8	0.815493	0.006461	50.8	0.800794	0.004939	50.8	0.76982	0.006678	50.8	0.542777	0.00302285	50.8	0.671011	0.00368329	50.8	0.646107	0.00305519	50.8	0.630001	0.005994	50.8	0.678653
51.1	0.565924	0.00355561	51.1	0.886486	0.00285817	51.1	0.656972	0.001831	51.1	0.772995	0.003456	51.1	0.767854	0.003472	51.1	0.580134	0.00431686	51.1	0.712574	0.003696	51.1	0.657106	0.0018735	51.1	0.706671	0.00224	51.1	0.817015	0.006961	51.1	0.801722	0.005504	51.1	0.770898	0.007258	51.1	0.543685	0.0030325	51.1	0.672276	0.00357097	51.1	0.647072	0.00318928	51.1	0.631461	0.005995	51.1	0.68005
51.4	0.566712	0.00383569	51.4	0.887475	0.00285483	51.4	0.657465	0.001984	51.4	0.773662	0.003499	51.4	0.768624	0.003638	51.4	0.581255	0.00428773	51.4	0.713417	0.003775	51.4	0.657505	0.00198133	51.4	0.707392	0.002371	51.4	0.818581	0.007709	51.4	0.802924	0.005663	51.4	0.772502	0.007808	51.4	0.544525	0.00319753	51.4	0.673139	0.00380741	51.4	0.648152	0.00320012	51.4	0.632857	0.00604	51.4	0.681617
51.7	0.567379	0.004253	51.7	0.888267	0.00312244	51.7	0.658047	0.002096	51.7	0.774299	0.003658	51.7	0.769599	0.003728	51.7	0.58245	0.00406613	51.7	0.714231	0.004018	51.7	0.658021	0.00206137	51.7	0.708138	0.002423	51.7	0.820984	0.008099	51.7	0.804288	0.005735	51.7	0.773839	0.008552	51.7	0.545506	0.00315374	51.7	0.674091	0.00391694	51.7	0.649287	0.00317321	51.7	0.634193	0.006182	51.7	0.683034
52	0.568244	0.00462264	52	0.889214	0.00334373	52	0.658719	0.002176	52	0.775081	0.003752	52	0.770321	0.003984	52	0.583527	0.00397162	52	0.715131	0.00422	52	0.658528	0.00221888	52	0.7089	0.002467	52	0.822706	0.009085	52	0.805555	0.006258	52	0.775481	0.009341	52	0.546426	0.00316862	52	0.675155	0.00401847	52	0.650261	0.00341893	52	0.635718	0.006104	52	0.684865
52.3	0.569105	0.00505583	52.3	0.890251	0.00368434	52.3	0.659293	0.002412	52.3	0.775982	0.003776	52.3	0.771199	0.004175	52.3	0.584661	0.0037361	52.3	0.71627	0.00434	52.3	0.659036	0.00240015	52.3	0.709588	0.0027	52.3	0.824827	0.009894	52.3	0.806797	0.006677	52.3	0.777363	0.010133	52.3	0.547311	0.00326176	52.3	0.676353	0.00404479	52.3	0.651345	0.00349811	52.3	0.637368	0.006131	52.3	0.686626
52.6	0.570063	0.00561782	52.6	0.891237	0.00404884	52.6	0.659921	0.002639	52.6	0.776717	0.003883	52.6	0.772211	0.004328	52.6	0.585749	0.00351963	52.6	0.717148	0.004661	52.6	0.659585	0.00260061	52.6	0.7104	0.002834	52.6	0.827099	0.01067	52.6	0.808572	0.006631	52.6	0.779311	0.011135	52.6	0.548234	0.00332664	52.6	0.67745	0.00422011	52.6	0.652511	0.00352245	52.6	0.63883	0.006157	52.6	0.688497
52.9	0.571271	0.00615834	52.9	0.892221	0.00453038	52.9	0.660644	0.002884	52.9	0.777448	0.003966	52.9	0.77323	0.004652	52.9	0.586826	0.00328823	52.9	0.718109	0.004953	52.9	0.660145	0.00285017	52.9	0.711317	0.003037	52.9	0.829788	0.01136	52.9	0.810013	0.007181	52.9	0.781739	0.011768	52.9	0.549321	0.00328073	52.9	0.678667	0.00413985	52.9	0.653607	0.00358012	52.9	0.640294	0.006134	52.9	0.690485
53.2	0.572565	0.0067312	53.2	0.893414	0.00505504	53.2	0.661395	0.003122	53.2	0.778325	0.004025	53.2	0.774341	0.004867	53.2	0.587689	0.00316023	53.2	0.719288	0.005202	53.2	0.660781	0.0031852	53.2	0.712141	0.003244	53.2	0.832776	0.011805	53.2	0.811485	0.007749	53.2	0.784194	0.012636	53.2	0.550237	0.0033824	53.2	0.679783	0.00422683	53.2	0.654701	0.0037186	53.2	0.641843	0.00615	53.2	0.692338
53.5	0.573984	0.00747908	53.5	0.894693	0.00560427	53.5	0.662187	0.00356	53.5	0.779247	0.004096	53.5	0.775447	0.005271	53.5	0.588625	0.00300559	53.5	0.720491	0.005509	53.5	0.661524	0.00351169	53.5	0.71297	0.003662	53.5	0.835976	0.012299	53.5	0.813537	0.007834	53.5	0.787019	0.013291	53.5	0.551179	0.00350771	53.5	0.681	0.00413086	53.5	0.656044	0.00370968	53.5	0.643251	0.006192	53.5	0.694691
53.8	0.575495	0.00830176	53.8	0.896241	0.00624109	53.8	0.663115	0.003843	53.8	0.780184	0.004129	53.8	0.776611	0.005689	53.8	0.589405	0.00286115	53.8	0.72181	0.00593	53.8	0.662304	0.00398605	53.8	0.714007	0.003946	53.8	0.839312	0.012869	53.8	0.815408	0.008233	53.8	0.790088	0.013997	53.8	0.552204	0.00349729	53.8	0.682238	0.00426512	53.8	0.657247	0.00382675	53.8	0.644942	0.006033	53.8	0.696741
54.1	0.577295	0.00927503	54.1	0.897774	0.00716679	54.1	0.664083	0.00427	54.1	0.781079	0.00423	54.1	0.777853	0.005883	54.1	0.590168	0.00270626	54.1	0.723169	0.00647	54.1	0.663154	0.00447878	54.1	0.715019	0.004364	54.1	0.842748	0.013278	54.1	0.817113	0.008748	54.1	0.79354	0.014235	54.1	0.553224	0.0035825	54.1	0.683597	0.00414505	54.1	0.658449	0.00392654	54.1	0.646442	0.00604	54.1	0.699288
54.4	0.579314	0.00980713	54.4	0.89948	0.0081507	54.4	0.665173	0.004754	54.4	0.781936	0.004402	54.4	0.779359	0.006167	54.4	0.590898	0.00258958	54.4	0.724569	0.007082	54.4	0.664088	0.00511864	54.4	0.716241	0.004763	54.4	0.846471	0.01334	54.4	0.819379	0.008727	54.4	0.796917	0.014714	54.4	0.554242	0.0036601	54.4	0.684694	0.00434763	54.4	0.659632	0.00390488	54.4	0.647871	0.005943	54.4	0.70159
54.7	0.581467	0.0108634	54.7	0.901461	0.00927815	54.7	0.666282	0.005307	54.7	0.7829	0.004557	54.7	0.780791	0.006353	54.7	0.591569	0.00242281	54.7	0.726121	0.007581	54.7	0.665227	0.00583003	54.7	0.717376	0.005477	54.7	0.850128	0.013412	54.7	0.821704	0.008853	54.7	0.800674	0.014884	54.7	0.555311	0.0036865	54.7	0.685941	0.0045476	54.7	0.660934	0.00392269	54.7	0.649444	0.005896	54.7	0.703995
55	0.584008	0.0116086	55	0.903564	0.0106348	55	0.66773	0.005856	55	0.783929	0.004567	55	0.782504	0.006315	55	0.592273	0.00224864	55	0.727784	0.007998	55	0.66646	0.00667742	55	0.718832	0.005873	55	0.854067	0.013397	55	0.823883	0.009191	55	0.804482	0.015145	55	0.556441	0.00371231	55	0.687013	0.00457852	55	0.662264	0.00393445	55	0.650915	0.005695	55	0.706619
55.3	0.586754	0.0123957	55.3	0.906067	0.0116731	55.3	0.669083	0.006543	55.3	0.784915	0.004693	55.3	0.784295	0.006398	55.3	0.592836	0.00216535	55.3	0.729736	0.008457	55.3	0.667952	0.00759635	55.3	0.720295	0.006417	55.3	0.858259	0.012946	55.3	0.826352	0.00917	55.3	0.808609	0.014559	55.3	0.55745	0.00378627	55.3	0.688453	0.00448647	55.3	0.663642	0.00392632	55.3	0.652368	0.005708	55.3	0.70929
55.6	0.590014	0.0125797	55.6	0.908988	0.0134817	55.6	0.670692	0.007144	55.6	0.785963	0.004917	55.6	0.785828	0.00666	55.6	0.593368	0.00205368	55.6	0.731904	0.00903	55.6	0.66954	0.00861205	55.6	0.721934	0.006845	55.6	0.862308	0.012492	55.6	0.828829	0.00904	55.6	0.812418	0.014507	55.6	0.558597	0.00380501	55.6	0.689632	0.00471206	55.6	0.664994	0.00402208	55.6	0.653879	0.005567	55.6	0.71185
55.9	0.592831	0.0132653	55.9	0.91217	0.0148519	55.9	0.672508	0.007749	55.9	0.787077	0.004982	55.9	0.78776	0.006535	55.9	0.593923	0.00191478	55.9	0.734221	0.009287	55.9	0.671435	0.00945592	55.9	0.723753	0.007715	55.9	0.866125	0.012244	55.9	0.831064	0.009126	55.9	0.816513	0.014146	55.9	0.559732	0.00379758	55.9	0.691033	0.00459102	55.9	0.666144	0.00409105	55.9	0.655161	0.005545	55.9	0.714357
56.2	0.596568	0.013288	56.2	0.915842	0.0163923	56.2	0.674446	0.008476	56.2	0.788275	0.005027	56.2	0.789471	0.006692	56.2	0.594343	0.00188054	56.2	0.736523	0.009605	56.2	0.673641	0.0106926	56.2	0.725961	0.008176	56.2	0.86989	0.011349	56.2	0.833578	0.009001	56.2	0.820525	0.013554	56.2	0.56084	0.00385693	56.2	0.69258	0.00453757	56.2	0.667473	0.004098	56.2	0.656665	0.005319	56.2	0.716791
56.5	0.600227	0.0128382	56.5	0.91998	0.0176292	56.5	0.676718	0.009091	56.5	0.789317	0.005398	56.5	0.791127	0.006714	56.5	0.594786	0.00180706	56.5	0.738811	0.010128	56.5	0.676144	0.0114903	56.5	0.72801	0.00842	56.5	0.873806	0.01043	56.5	0.836264	0.008682	56.5	0.824725	0.012541	56.5	0.562009	0.003832	56.5	0.693699	0.00464571	56.5	0.66882	0.00412077	56.5	0.657834	0.005352	56.5	0.71939
56.8	0.604153	0.0124865	56.8	0.92404	0.0195955	56.8	0.679101	0.009595	56.8	0.790493	0.005606	56.8	0.793042	0.006913	56.8	0.595224	0.00177282	56.8	0.741452	0.010216	56.8	0.679014	0.0125792	56.8	0.730289	0.008986	56.8	0.877322	0.009411	56.8	0.838702	0.008502	56.8	0.827973	0.01216	56.8	0.563129	0.00382547	56.8	0.695	0.00467362	56.8	0.670186	0.00408397	56.8	0.659306	0.005324	56.8	0.721637
57.1	0.607689	0.011948	57.1	0.929674	0.0202668	57.1	0.681611	0.010076	57.1	0.791876	0.005694	57.1	0.794967	0.006959	57.1	0.595588	0.00174882	57.1	0.744479	0.010138	57.1	0.682127	0.0131166	57.1	0.73257	0.009451	57.1	0.880688	0.00871	57.1	0.840985	0.008178	57.1	0.831704	0.011161	57.1	0.564305	0.00376291	57.1	0.696518	0.00456202	57.1	0.671682	0.00399105	57.1	0.660606	0.005153	57.1	0.724081
57.4	0.611535	0.0108713	57.4	0.934912	0.0213605	57.4	0.684335	0.010431	57.4	0.793087	0.005911	57.4	0.796712	0.007209	57.4	0.595935	0.00174768	57.4	0.747181	0.010116	57.4	0.685287	0.0138379	57.4	0.735694	0.009367	57.4	0.884134	0.007482	57.4	0.843348	0.008186	57.4	0.835259	0.010086	57.4	0.565429	0.00380668	57.4	0.697737	0.00462891	57.4	0.672935	0.00402059	57.4	0.661855	0.005063	57.4	0.726511
57.7	0.615306	0.0100945	57.7	0.940894	0.0218324	57.7	0.687364	0.010307	57.7	0.794353	0.006147	57.7	0.79866	0.007312	57.7	0.596304	0.00173766	57.7	0.74996	0.010079	57.7	0.689348	0.0137959	57.7	0.738593	0.009442	57.7	0.886556	0.006822	57.7	0.845674	0.007863	57.7	0.838382	0.009062	57.7	0.566626	0.00366798	57.7	0.699203	0.00455551	57.7	0.674275	0.00397764	57.7	0.663021	0.005118	57.7	0.728666
58	0.61829	0.00929264	58	0.946887	0.0222004	58	0.690559	0.010401	58	0.795952	0.006198	58	0.800348	0.00755	58	0.596636	0.00177611	58	0.753033	0.009863	58	0.693048	0.0137327	58	0.741008	0.009716	58	0.889095	0.006009	58	0.847882	0.007576	58	0.841062	0.008312	58	0.567757	0.00365206	58	0.700485	0.00458719	58	0.675656	0.00390217	58	0.664238	0.005067	58	0.730623
58.3	0.621689	0.00803854	58.3	0.953897	0.0217881	58.3	0.693697	0.010137	58.3	0.797439	0.00636	58.3	0.802562	0.007434	58.3	0.597023	0.00181066	58.3	0.755805	0.009657	58.3	0.697551	0.013384	58.3	0.744136	0.009588	58.3	0.891082	0.005445	58.3	0.850049	0.007215	58.3	0.843738	0.007273	58.3	0.568868	0.00360337	58.3	0.701828	0.00450382	58.3	0.676967	0.00382213	58.3	0.665669	0.004925	58.3	0.732684
58.6	0.624417	0.00707996	58.6	0.960538	0.021636	58.6	0.696929	0.009806	58.6	0.798955	0.006525	58.6	0.804556	0.007642	58.6	0.597351	0.00189765	58.6	0.758716	0.009407	58.6	0.70147	0.0127913	58.6	0.747115	0.009645	58.6	0.893396	0.004589	58.6	0.851846	0.007199	58.6	0.84597	0.006453	58.6	0.569949	0.00350215	58.6	0.703178	0.00438164	58.6	0.678323	0.00370689	58.6	0.666711	0.004897	58.6	0.73441
58.9	0.626648	0.0062396	58.9	0.967417	0.0203483	58.9	0.700184	0.009287	58.9	0.800491	0.006595	58.9	0.806674	0.007553	58.9	0.597696	0.0019749	58.9	0.761385	0.009115	58.9	0.705712	0.0121166	58.9	0.750113	0.009372	58.9	0.895	0.004172	58.9	0.854222	0.006781	58.9	0.847914	0.005808	58.9	0.571139	0.0033636	58.9	0.704498	0.00436574	58.9	0.679621	0.00367193	58.9	0.667826	0.004857	58.9	0.736145
59.2	0.629254	0.00511091	59.2	0.974106	0.0194256	59.2	0.703028	0.008904	59.2	0.802111	0.006766	59.2	0.808778	0.007683	59.2	0.59805	0.0020923	59.2	0.764108	0.008793	59.2	0.70971	0.0111883	59.2	0.753124	0.008851	59.2	0.896432	0.003692	59.2	0.856064	0.006823	59.2	0.8495	0.005368	59.2	0.572128	0.00338245	59.2	0.705854	0.00428717	59.2	0.680896	0.0035901	59.2	0.669075	0.004648	59.2	0.737782
59.5	0.631035	0.00434852	59.5	0.980652	0.0177927	59.5	0.706363	0.007928	59.5	0.803786	0.006868	59.5	0.810824	0.007885	59.5	0.598441	0.00221406	59.5	0.766858	0.008349	59.5	0.713315	0.0102011	59.5	0.75595	0.008627	59.5	0.897751	0.003282	59.5	0.85784	0.006775	59.5	0.851056	0.004712	59.5	0.573235	0.00326004	59.5	0.707183	0.00415541	59.5	0.682164	0.00349735	59.5	0.670215	0.004477	59.5	0.739346
59.8	0.632552	0.00369099	59.8	0.987043	0.0160597	59.8	0.709106	0.007318	59.8	0.805517	0.007045	59.8	0.812863	0.00803	59.8	0.598879	0.00234519	59.8	0.769321	0.008132	59.8	0.717296	0.00883837	59.8	0.758886	0.008075	59.8	0.898892	0.002932	59.8	0.859467	0.006705	59.8	0.852173	0.004218	59.8	0.574273	0.00316303	59.8	0.708401	0.00409761	59.8	0.683355	0.0034993	59.8	0.671432	0.004323	59.8	0.740869
60.1	0.633843	0.00307024	60.1	0.993456	0.0141234	60.1	0.711841	0.006548	60.1	0.807281	0.007144	60.1	0.815169	0.008151	60.1	0.599338	0.00253345	60.1	0.771855	0.007725	60.1	0.720325	0.00807169	60.1	0.76195	0.007463	60.1	0.899923	0.002621	60.1	0.861239	0.006696	60.1	0.853176	0.003771	60.1	0.575203	0.00315144	60.1	0.709568	0.00405633	60.1	0.684538	0.00342293	60.1	0.672433	0.004159	60.1	0.742134
60.4	0.634813	0.00262038	60.4	0.998403	0.0125097	60.4	0.714319	0.005699	60.4	0.808921	0.007472	60.4	0.817154	0.008336	60.4	0.599798	0.00276421	60.4	0.774088	0.007661	60.4	0.723555	0.00673868	60.4	0.76454	0.007036	60.4	0.900901	0.002329	60.4	0.862988	0.006735	60.4	0.854151	0.003335	60.4	0.576184	0.00306002	60.4	0.710864	0.00397196	60.4	0.685784	0.00325333	60.4	0.673488	0.004124	60.4	0.743484
60.7	0.635726	0.00217675	60.7	1.00371	0.010579	60.7	0.716588	0.004962	60.7	0.810798	0.007634	60.7	0.819452	0.008423	60.7	0.600329	0.00299293	60.7	0.776327	0.007416	60.7	0.726161	0.00585176	60.7	0.766768	0.006741	60.7	0.901613	0.0022	60.7	0.864894	0.006426	60.7	0.855078	0.002877	60.7	0.577201	0.00297289	60.7	0.712102	0.00379515	60.7	0.686936	0.00317697	60.7	0.674424	0.004118	60.7	0.744605
61	0.636363	0.00190382	61	1.0078	0.00920482	61	0.718459	0.004423	61	0.812625	0.007804	61	0.821802	0.008496	61	0.600902	0.00328331	61	0.778411	0.007153	61	0.728285	0.00507568	61	0.769259	0.006261	61	0.902318	0.002022	61	0.866598	0.00631	61	0.85565	0.00262	61	0.578125	0.00291034	61	0.713233	0.00364677	61	0.688065	0.00312324	61	0.675307	0.004001	61	0.745887
61.3	0.636895	0.00162221	61.3	1.0116	0.00773962	61.3	0.720286	0.003673	61.3	0.814623	0.007919	61.3	0.824058	0.008709	61.3	0.601537	0.00361551	61.3	0.780549	0.006994	61.3	0.730222	0.0044357	61.3	0.771367	0.005888	61.3	0.902934	0.001943	61.3	0.868119	0.006142	61.3	0.856026	0.002505	61.3	0.579017	0.00289163	61.3	0.714365	0.00361889	61.3	0.689258	0.00296652	61.3	0.676293	0.003906	61.3	0.746993
61.6	0.637254	0.00147861	61.6	1.01511	0.00646525	61.6	0.721866	0.003135	61.6	0.816535	0.008078	61.6	0.826545	0.008801	61.6	0.602278	0.00391977	61.6	0.782473	0.007075	61.6	0.732101	0.00376415	61.6	0.773514	0.005389	61.6	0.903498	0.001806	61.6	0.869877	0.005936	61.6	0.856358	0.002375	61.6	0.57993	0.00278367	61.6	0.71547	0.00352444	61.6	0.690327	0.0029428	61.6	0.677048	0.003907	61.6	0.748001
61.9	0.637549	0.00135155	61.9	1.01763	0.00562785	61.9	0.723072	0.002761	61.9	0.818666	0.008118	61.9	0.828808	0.008869	61.9	0.603085	0.00422858	61.9	0.784609	0.006875	61.9	0.733331	0.00337675	61.9	0.775463	0.005014	61.9	0.904038	0.001684	61.9	0.871684	0.005546	61.9	0.856679	0.002263	61.9	0.580774	0.00276132	61.9	0.716639	0.00343654	61.9	0.691318	0.00293834	61.9	0.678051	0.003687	61.9	0.749102
62.2	0.637797	0.00120287	62.2	1.02004	0.00469959	62.2	0.724235	0.002312	62.2	0.820787	0.007997	62.2	0.831237	0.009188	62.2	0.603958	0.0044896	62.2	0.786481	0.006428	62.2	0.734607	0.00302167	62.2	0.777249	0.004648	62.2	0.904556	0.001556	62.2	0.873127	0.005313	62.2	0.856919	0.002212	62.2	0.581661	0.00267223	62.2	0.717612	0.00346784	62.2	0.692356	0.00289105	62.2	0.678978	0.003549	62.2	0.750089
62.5	0.638025	0.00106306	62.5	1.02208	0.00400587	62.5	0.725297	0.001932	62.5	0.822869	0.008254	62.5	0.833695	0.009187	62.5	0.604966	0.00480835	62.5	0.78817	0.006147	62.5	0.735567	0.00280707	62.5	0.779018	0.004222	62.5	0.904994	0.001513	62.5	0.874658	0.005021	62.5	0.857107	0.002225	62.5	0.582491	0.00261283	62.5	0.718521	0.00350045	62.5	0.693404	0.0029365	62.5	0.679686	0.003542	62.5	0.751074
62.8	0.638134	0.00103291	62.8	1.02367	0.00351422	62.8	0.725999	0.001732	62.8	0.825039	0.008396	62.8	0.836272	0.009176	62.8	0.6061	0.00503793	62.8	0.79007	0.005673	62.8	0.736543	0.00255354	62.8	0.780567	0.003952	62.8	0.905491	0.001432	62.8	0.875927	0.004774	62.8	0.857309	0.002262	62.8	0.583355	0.00255395	62.8	0.71961	0.00340925	62.8	0.694363	0.00294091	62.8	0.680528	0.003385	62.8	0.752001
63.1	0.638278	0.000973377	63.1	1.02527	0.00298287	63.1	0.726773	0.001469	63.1	0.827189	0.008547	63.1	0.838897	0.009183	63.1	0.607297	0.00528184	63.1	0.792116	0.005109	63.1	0.737415	0.00237393	63.1	0.781965	0.003683	63.1	0.90585	0.001436	63.1	0.877375	0.004322	63.1	0.857447	0.0023	63.1	0.584105	0.00259675	63.1	0.720574	0.00335794	63.1	0.695396	0.00290188	63.1	0.681285	0.003292	63.1	0.752918
63.4	0.638382	0.000893394	63.4	1.02654	0.00273283	63.4	0.727416	0.00127	63.4	0.829381	0.008491	63.4	0.841262	0.009311	63.4	0.608568	0.00546596	63.4	0.793952	0.004601	63.4	0.738065	0.00233341	63.4	0.783351	0.003406	63.4	0.906206	0.00138	63.4	0.878597	0.003905	63.4	0.857599	0.00237	63.4	0.584916	0.00251818	63.4	0.721611	0.0033087	63.4	0.696381	0.00292051	63.4	0.681958	0.003255	63.4	0.753837
63.7	0.638407	0.000891878	63.7	1.02755	0.00257751	63.7	0.727906	0.001158	63.7	0.83132	0.008775	63.7	0.844168	0.008923	63.7	0.609832	0.0056571	63.7	0.795152	0.004614	63.7	0.738807	0.00220747	63.7	0.784589	0.003218	63.7	0.906533	0.00134	63.7	0.879692	0.003645	63.7	0.857763	0.002387	63.7	0.585669	0.00252722	63.7	0.722631	0.00334184	63.7	0.697347	0.00286459	63.7	0.682678	0.003264	63.7	0.75472
64	0.638425	0.000916674	64	1.02855	0.0024163	64	0.728398	0.001061	64	0.833788	0.00859	64	0.846625	0.009052	64	0.611319	0.00561343	64	0.79642	0.004404	64	0.739446	0.0021286	64	0.78572	0.002987	64	0.906907	0.0013	64	0.880784	0.003374	64	0.857971	0.002426	64	0.58641	0.00251003	64	0.723589	0.00331404	64	0.698464	0.00275923	64	0.683375	0.003209	64	0.755662
64.3	0.638489	0.000887346	64.3	1.02941	0.00240155	64.3	0.728801	0.000972	64.3	0.836171	0.008386	64.3	0.849186	0.008898	64.3	0.612797	0.00561734	64.3	0.79761	0.004188	64.3	0.740042	0.00215167	64.3	0.786863	0.002837	64.3	0.907282	0.001375	64.3	0.881682	0.003082	64.3	0.858228	0.002421	64.3	0.587186	0.00251622	64.3	0.724542	0.00335907	64.3	0.699429	0.00274986	64.3	0.683982	0.003225	64.3	0.756559
64.6	0.638544	0.000881464	64.6	1.03021	0.00239774	64.6	0.72918	0.000958	64.6	0.838548	0.008076	64.6	0.851822	0.008768	64.6	0.61436	0.00545104	64.6	0.79881	0.003825	64.6	0.740645	0.00213585	64.6	0.787857	0.002699	64.6	0.907647	0.001391	64.6	0.882453	0.002685	64.6	0.858422	0.002496	64.6	0.588	0.0024673	64.6	0.725428	0.00346013	64.6	0.700404	0.00277817	64.6	0.684599	0.00316	64.6	0.757356
64.9	0.638528	0.000906887	64.9	1.0311	0.0022928	64.9	0.729524	0.000933	64.9	0.840656	0.008157	64.9	0.854379	0.00854	64.9	0.615906	0.0053346	64.9	0.799884	0.003648	64.9	0.741233	0.0022167	64.9	0.788828	0.002496	64.9	0.907919	0.001465	64.9	0.88305	0.002332	64.9	0.85868	0.002516	64.9	0.588693	0.00250404	64.9	0.726392	0.00340257	64.9	0.701416	0.00276126	64.9	0.685218	0.003075	64.9	0.758236
65.2	0.638551	0.000983696	65.2	1.03188	0.00234149	65.2	0.729846	0.00092	65.2	0.843021	0.007916	65.2	0.856704	0.008469	65.2	0.617458	0.00510749	65.2	0.801103	0.003263	65.2	0.741787	0.00223472	65.2	0.789785	0.00229	65.2	0.908186	0.001636	65.2	0.883753	0.001862	65.2	0.858869	0.002637	65.2	0.58946	0.00251068	65.2	0.727461	0.00335736	65.2	0.702299	0.00285661	65.2	0.685951	0.003083	65.2	0.759151
65.5	0.638606	0.00106548	65.5	1.03264	0.00244397	65.5	0.730194	0.000891	65.5	0.84521	0.007628	65.5	0.859353	0.008175	65.5	0.618879	0.00494262	65.5	0.802056	0.003017	65.5	0.742307	0.00231689	65.5	0.790569	0.002255	65.5	0.908501	0.001821	65.5	0.88444	0.001451	65.5	0.859136	0.002649	65.5	0.590175	0.00254367	65.5	0.728377	0.00338469	65.5	0.703257	0.00287762	65.5	0.686566	0.003133	65.5	0.759987
65.8	0.638626	0.00114361	65.8	1.03347	0.00239669	65.8	0.730463	0.000948	65.8	0.847288	0.007562	65.8	0.861684	0.008033	65.8	0.620363	0.0046244	65.8	0.802922	0.002909	65.8	0.742938	0.00236045	65.8	0.791487	0.002103	65.8	0.908988	0.00185	65.8	0.8849	0.001074	65.8	0.859386	0.002824	65.8	0.59096	0.00251512	65.8	0.729398	0.00337332	65.8	0.704208	0.00301365	65.8	0.687196	0.003198	65.8	0.760879
[truncated: 113 more rows]
[truncated: 49 more columns]

## Sheet: Fisetin
WT/SL+A									variant a									variant b									variant c									variant d									variant e
[truncated: 252 more rows]
[truncated: 49 more columns]

## Sheet: Luteolin
WT/SL+A									variant a									variant b									variant c									variant d									variant e
[truncated: 252 more rows]
[truncated: 49 more columns]

## Sheet: Quercetin
WT/SL+A									variant a									variant b									variant c									variant d									variant e
[truncated: 252 more rows]
[truncated: 49 more columns]

[truncated: 3 more sheets: Berenil, Neomycin, TBM-only]
