# Supplementary material for: Eight Triplex-Binding Molecules from Four Chemical Classes Broadly Recognize the MALAT1 Triple Helix
Source: Molecules. 2025 Nov 3;30(21):4277. doi: 10.3390/molecules30214277 (PMC12609000; doi:10.3390/molecules30214277)
Supplement: Supplementary file 1 [file molecules-30-04277-s001.zip › File S2.xlsx]

## Sheet: Sheet1
TBM	SMILES
Berberine	COc1c(OC)ccc2c1cn1CCc3c(c1c2)cc1c(c3)OCO1
Coralyne	COc1cc2c(cc1OC)cc[n+]1c2cc2cc(OC)c(cc2c1C)OC
Sanguinarine	C[n+]1cc2c3OCOc3ccc2c2c1c1cc3OCOc3cc1cc2
Fisetin	Oc1ccc2c(c1)oc(c(c2=O)O)c1ccc(c(c1)O)O
Luteolin	Oc1cc(O)c2c(c1)oc(cc2=O)c1ccc(c(c1)O)O
Quercetin	Oc1cc2OC(c3ccc(c(c3)O)O)C(C(=O)c2c(c1)O)O
Berenil	NC(=N)c1ccc(cc1)N/N=N/c1ccc(cc1)C(=N)N
Neomycin	OCC1OC(C(C1OC1OC(CN)C(C(C1N)O)O)O)OC1C(O)C(N)CC(C1OC1OC(CN)C(C(C1N)O)O)N
RNA	FASTA Sequence
MALAT1 triple helix (PDB ID: 4plx)	GGAAGGUUUUUCUUUUCCUGAGGCGAAAGUCUCAGGUUUUGCUUUUUGGCCUUUCUUAAAAAAAAAAAAAGCAAAA
