# Supplementary material for: Eight Triplex-Binding Molecules from Four Chemical Classes Broadly Recognize the MALAT1 Triple Helix
Source: Molecules. 2025 Nov 3;30(21):4277. doi: 10.3390/molecules30214277 (PMC12609000; doi:10.3390/molecules30214277)
Supplement: Supplementary file 1 [file molecules-30-04277-s001.zip › File S3.xlsx]

## Sheet: SL
Berberine								Coralyne								Sanguinarine								Berenil								Neomycin
File=1_Cycle=11_Fc=4-3_X	File=1_Cycle=11_Fc=4-3_Y	File=1_Cycle=12_Fc=4-3_X	File=1_Cycle=12_Fc=4-3_Y	File=1_Cycle=13_Fc=4-3_X	File=1_Cycle=13_Fc=4-3_Y	File=1_Cycle=16_Fc=4-3_X	File=1_Cycle=16_Fc=4-3_Y	File=6_Cycle=6_Fc=4-3_X	File=6_Cycle=6_Fc=4-3_Y	File=6_Cycle=7_Fc=4-3_X	File=6_Cycle=7_Fc=4-3_Y	File=6_Cycle=8_Fc=4-3_X	File=6_Cycle=8_Fc=4-3_Y	File=6_Cycle=11_Fc=4-3_X	File=6_Cycle=11_Fc=4-3_Y	File=3_Cycle=11_Fc=4-3_X	File=3_Cycle=11_Fc=4-3_Y	File=3_Cycle=12_Fc=4-3_X	File=3_Cycle=12_Fc=4-3_Y	File=3_Cycle=13_Fc=4-3_X	File=3_Cycle=13_Fc=4-3_Y	File=3_Cycle=16_Fc=4-3_X	File=3_Cycle=16_Fc=4-3_Y	File=1_Cycle=46_Fc=4-3_X	File=1_Cycle=46_Fc=4-3_Y	File=1_Cycle=47_Fc=4-3_X	File=1_Cycle=47_Fc=4-3_Y	File=1_Cycle=48_Fc=4-3_X	File=1_Cycle=48_Fc=4-3_Y	File=1_Cycle=51_Fc=4-3_X	File=1_Cycle=51_Fc=4-3_Y	File=4_Cycle=62_Fc=4-3_X	File=4_Cycle=62_Fc=4-3_Y	File=4_Cycle=63_Fc=4-3_X	File=4_Cycle=63_Fc=4-3_Y	File=4_Cycle=64_Fc=4-3_X	File=4_Cycle=64_Fc=4-3_Y	File=4_Cycle=67_Fc=4-3_X	File=4_Cycle=67_Fc=4-3_Y
0.1	0.472168	0.1	0.466797	0.1	0.482422	0.1	0.71875	0.1	0.0585938	0.1	0.28125	0.1	0.417969	0.1	0.25	0.1	0.238281	0.1	0.453125	0.1	0.472656	0.1	0.238281	0.1	-0.3125	0.1	0.220703	0.1	0.546387	0.1	0.339844	0.1	0.640625	0.1	0.160156	0.1	0.261353	0.1	0.621094
0.2	0.411133	0.2	0.400879	0.2	0.492188	0.2	0.653809	0.2	0.0765381	0.2	0.319824	0.2	0.428467	0.2	0.228394	0.2	0.267944	0.2	0.435181	0.2	0.44458	0.2	0.22229	0.2	-0.214111	0.2	0.232422	0.2	0.526855	0.2	0.338867	0.2	0.676147	0.2	0.148804	0.2	0.208862	0.2	0.609375
0.3	0.44873	0.3	0.489502	0.3	0.521484	0.3	0.576416	0.3	0.0715332	0.3	0.296509	0.3	0.417969	0.3	0.242676	0.3	0.270264	0.3	0.432007	0.3	0.51123	0.3	0.308594	0.3	-0.290039	0.3	0.352783	0.3	0.504883	0.3	0.358398	0.3	0.589111	0.3	0.206665	0.3	0.168823	0.3	0.621094
0.4	0.429688	0.4	0.549316	0.4	0.51416	0.4	0.516846	0.4	0.132813	0.4	0.31958	0.4	0.386353	0.4	0.275024	0.4	0.277344	0.4	0.394531	0.4	0.525757	0.4	0.328613	0.4	-0.279785	0.4	0.402344	0.4	0.44873	0.4	0.358887	0.4	0.582031	0.4	0.212036	0.4	0.199585	0.4	0.601563
0.5	0.438477	0.5	0.545654	0.5	0.53125	0.5	0.497314	0.5	0.141357	0.5	0.301147	0.5	0.390137	0.5	0.33252	0.5	0.268799	0.5	0.401611	0.5	0.499634	0.5	0.339355	0.5	-0.241455	0.5	0.402832	0.5	0.448242	0.5	0.349121	0.5	0.569092	0.5	0.264526	0.5	0.207153	0.5	0.619507
0.6	0.429199	0.6	0.509277	0.6	0.530762	0.6	0.509277	0.6	0.159668	0.6	0.307861	0.6	0.36792	0.6	0.362061	0.6	0.238281	0.6	0.394531	0.6	0.500366	0.6	0.328125	0.6	-0.221924	0.6	0.400391	0.6	0.439453	0.6	0.349609	0.6	0.558594	0.6	0.237305	0.6	0.237427	0.6	0.594482
0.7	0.428467	0.7	0.519043	0.7	0.521484	0.7	0.497314	0.7	0.160645	0.7	0.300781	0.7	0.385986	0.7	0.331299	0.7	0.230103	0.7	0.405762	0.7	0.507446	0.7	0.335938	0.7	-0.202637	0.7	0.412109	0.7	0.448242	0.7	0.337402	0.7	0.571045	0.7	0.206665	0.7	0.237183	0.7	0.601563
0.8	0.410156	0.8	0.515137	0.8	0.532715	0.8	0.466309	0.8	0.171875	0.8	0.308594	0.8	0.367188	0.8	0.3125	0.8	0.241699	0.8	0.401611	0.8	0.490967	0.8	0.327637	0.8	-0.191406	0.8	0.412109	0.8	0.431152	0.8	0.340332	0.8	0.578125	0.8	0.207031	0.8	0.218384	0.8	0.613281
0.9	0.418945	0.9	0.505371	0.9	0.521484	0.9	0.46875	0.9	0.171387	0.9	0.308228	0.9	0.367188	0.9	0.312012	0.9	0.230957	0.9	0.382446	0.9	0.460205	0.9	0.316406	0.9	-0.199219	0.9	0.412109	0.9	0.431152	0.9	0.368652	0.9	0.577637	0.9	0.207031	0.9	0.218384	0.9	0.601563
1	0.420898	1	0.495605	1	0.529785	1	0.46875	1	0.15979	1	0.300781	1	0.367188	1	0.308594	1	0.242188	1	0.375	1	0.429688	1	0.324219	1	-0.199219	1	0.412109	1	0.430664	1	0.367188	1	0.577759	1	0.21875	1	0.237915	1	0.601563
1.1	0.418945	1.1	0.478516	1.1	0.533203	1.1	0.476563	1.1	0.152344	1.1	0.300293	1.1	0.359375	1.1	0.300781	1.1	0.250366	1.1	0.366699	1.1	0.440918	1.1	0.335571	1.1	-0.199707	1.1	0.400391	1.1	0.419922	1.1	0.367676	1.1	0.570313	1.1	0.218262	1.1	0.237915	1.1	0.601563
1.2	0.409668	1.2	0.478516	1.2	0.521484	1.2	0.476563	1.2	0.152344	1.2	0.289063	1.2	0.347168	1.2	0.308228	1.2	0.257813	1.2	0.355469	1.2	0.417969	1.2	0.328491	1.2	-0.210449	1.2	0.412109	1.2	0.430664	1.2	0.369141	1.2	0.55896	1.2	0.207031	1.2	0.237549	1.2	0.589355
1.3	0.410156	1.3	0.478516	1.3	0.521484	1.3	0.476074	1.3	0.140625	1.3	0.289063	1.3	0.335938	1.3	0.29248	1.3	0.257813	1.3	0.35498	1.3	0.429688	1.3	0.335571	1.3	-0.199219	1.3	0.399902	1.3	0.419434	1.3	0.357422	1.3	0.578613	1.3	0.214844	1.3	0.218384	1.3	0.589844
1.4	0.419434	1.4	0.478027	1.4	0.521484	1.4	0.466797	1.4	0.152344	1.4	0.289063	1.4	0.335938	1.4	0.280762	1.4	0.25	1.4	0.34375	1.4	0.429321	1.4	0.328125	1.4	-0.199219	1.4	0.390625	1.4	0.419434	1.4	0.357422	1.4	0.577637	1.4	0.214844	1.4	0.229614	1.4	0.578613
1.5	0.419434	1.5	0.476074	1.5	0.520996	1.5	0.466797	1.5	0.140625	1.5	0.289063	1.5	0.335571	1.5	0.269531	1.5	0.257813	1.5	0.331665	1.5	0.421875	1.5	0.328125	1.5	-0.191406	1.5	0.390625	1.5	0.419922	1.5	0.349121	1.5	0.566406	1.5	0.214844	1.5	0.218384	1.5	0.589355
1.6	0.419434	1.6	0.458984	1.6	0.509766	1.6	0.466797	1.6	0.152344	1.6	0.289063	1.6	0.328491	1.6	0.277344	1.6	0.257813	1.6	0.324219	1.6	0.421875	1.6	0.328125	1.6	-0.191895	1.6	0.390625	1.6	0.431152	1.6	0.339844	1.6	0.566406	1.6	0.207031	1.6	0.230591	1.6	0.578125
1.7	0.419434	1.7	0.466797	1.7	0.501953	1.7	0.466797	1.7	0.140625	1.7	0.289063	1.7	0.336426	1.7	0.276978	1.7	0.269531	1.7	0.324219	1.7	0.421875	1.7	0.328125	1.7	-0.203125	1.7	0.382813	1.7	0.430664	1.7	0.339844	1.7	0.566406	1.7	0.206665	1.7	0.229614	1.7	0.578125
1.8	0.431152	1.8	0.466797	1.8	0.501953	1.8	0.466797	1.8	0.140625	1.8	0.300781	1.8	0.347656	1.8	0.269531	1.8	0.269531	1.8	0.324585	1.8	0.421875	1.8	0.328125	1.8	-0.203125	1.8	0.391113	1.8	0.419922	1.8	0.339355	1.8	0.559082	1.8	0.199219	1.8	0.218384	1.8	0.577759
1.9	0.430664	1.9	0.466797	1.9	0.501953	1.9	0.458984	1.9	0.140625	1.9	0.300781	1.9	0.347656	1.9	0.261719	1.9	0.269531	1.9	0.332031	1.9	0.410156	1.9	0.328125	1.9	-0.202637	1.9	0.400391	1.9	0.430664	1.9	0.330078	1.9	0.569824	1.9	0.199219	1.9	0.218384	1.9	0.582031
2	0.421387	2	0.466797	2	0.501465	2	0.458984	2	0.132813	2	0.300781	2	0.347168	2	0.261719	2	0.269531	2	0.320313	2	0.421875	2	0.328125	2	-0.191406	2	0.399902	2	0.419434	2	0.330078	2	0.559082	2	0.199219	2	0.217896	2	0.582031
2.1	0.409668	2.1	0.466797	2.1	0.492188	2.1	0.458984	2.1	0.132813	2.1	0.308105	2.1	0.335938	2.1	0.261719	2.1	0.269531	2.1	0.320313	2.1	0.421387	2.1	0.328125	2.1	-0.191406	2.1	0.390625	2.1	0.427246	2.1	0.330078	2.1	0.570313	2.1	0.207031	2.1	0.206665	2.1	0.582031
2.2	0.409668	2.2	0.466797	2.2	0.480469	2.2	0.458984	2.2	0.132813	2.2	0.296875	2.2	0.335571	2.2	0.261719	2.2	0.269531	2.2	0.320313	2.2	0.410156	2.2	0.328125	2.2	-0.191406	2.2	0.390625	2.2	0.418945	2.2	0.32959	2.2	0.570313	2.2	0.207031	2.2	0.206665	2.2	0.582031
2.3	0.420898	2.3	0.466309	2.3	0.480469	2.3	0.467285	2.3	0.132813	2.3	0.296875	2.3	0.328125	2.3	0.261719	2.3	0.269165	2.3	0.320313	2.3	0.417603	2.3	0.328125	2.3	-0.191406	2.3	0.390625	2.3	0.409668	2.3	0.320313	2.3	0.570313	2.3	0.207031	2.3	0.206665	2.3	0.582031
2.4	0.399902	2.4	0.457031	2.4	0.480469	2.4	0.476074	2.4	0.132813	2.4	0.296509	2.4	0.328125	2.4	0.261719	2.4	0.262085	2.4	0.332031	2.4	0.410522	2.4	0.339844	2.4	-0.191406	2.4	0.390625	2.4	0.410156	2.4	0.320313	2.4	0.570313	2.4	0.207031	2.4	0.206299	2.4	0.582031
2.5	0.399902	2.5	0.449219	2.5	0.480469	2.5	0.466797	2.5	0.121094	2.5	0.289063	2.5	0.339844	2.5	0.25	2.5	0.269165	2.5	0.320313	2.5	0.417603	2.5	0.339844	2.5	-0.179199	2.5	0.390625	2.5	0.418945	2.5	0.320313	2.5	0.558594	2.5	0.207031	2.5	0.198853	2.5	0.570313
2.6	0.399902	2.6	0.449219	2.6	0.480469	2.6	0.466797	2.6	0.132813	2.6	0.289063	2.6	0.339844	2.6	0.25	2.6	0.261719	2.6	0.320313	2.6	0.410156	2.6	0.339844	2.6	-0.169922	2.6	0.390625	2.6	0.409668	2.6	0.308594	2.6	0.558594	2.6	0.207031	2.6	0.198853	2.6	0.569824
2.7	0.399902	2.7	0.449219	2.7	0.480957	2.7	0.466797	2.7	0.132813	2.7	0.289063	2.7	0.339844	2.7	0.25	2.7	0.261719	2.7	0.320313	2.7	0.410156	2.7	0.34021	2.7	-0.169922	2.7	0.390625	2.7	0.409668	2.7	0.320313	2.7	0.558594	2.7	0.207031	2.7	0.198853	2.7	0.558594
2.8	0.399902	2.8	0.449219	2.8	0.490234	2.8	0.466797	2.8	0.132813	2.8	0.289063	2.8	0.339844	2.8	0.25	2.8	0.261719	2.8	0.3125	2.8	0.410156	2.8	0.347656	2.8	-0.162109	2.8	0.390625	2.8	0.41748	2.8	0.320313	2.8	0.558594	2.8	0.207031	2.8	0.187134	2.8	0.558594
2.9	0.399902	2.9	0.449219	2.9	0.490234	2.9	0.458984	2.9	0.133179	2.9	0.300781	2.9	0.328491	2.9	0.249512	2.9	0.26123	2.9	0.319946	2.9	0.410156	2.9	0.347656	2.9	-0.161621	2.9	0.390625	2.9	0.417969	2.9	0.320313	2.9	0.558594	2.9	0.206543	2.9	0.198853	2.9	0.558594
3	0.399902	3	0.449219	3	0.490234	3	0.458496	3	0.140625	3	0.300781	3	0.335571	3	0.25	3	0.25	3	0.3125	3	0.410156	3	0.347656	3	-0.152344	3	0.390625	3	0.427246	3	0.308594	3	0.558594	3	0.195313	3	0.198853	3	0.558594
3.1	0.399902	3.1	0.44873	3.1	0.490234	3.1	0.449219	3.1	0.140259	3.1	0.300781	3.1	0.328125	3.1	0.238281	3.1	0.25	3.1	0.324219	3.1	0.409668	3.1	0.347656	3.1	-0.151855	3.1	0.390625	3.1	0.427246	3.1	0.308594	3.1	0.558594	3.1	0.195313	3.1	0.198853	3.1	0.558594
3.2	0.399902	3.2	0.439453	3.2	0.490234	3.2	0.449219	3.2	0.132813	3.2	0.300293	3.2	0.328125	3.2	0.25	3.2	0.25	3.2	0.3125	3.2	0.398438	3.2	0.347656	3.2	-0.142578	3.2	0.390625	3.2	0.426758	3.2	0.308594	3.2	0.558594	3.2	0.207031	3.2	0.187134	3.2	0.558594
3.3	0.399902	3.3	0.439453	3.3	0.490234	3.3	0.449219	3.3	0.133179	3.3	0.289063	3.3	0.328125	3.3	0.25	3.3	0.25	3.3	0.3125	3.3	0.410156	3.3	0.347656	3.3	-0.150391	3.3	0.390137	3.3	0.41748	3.3	0.308105	3.3	0.550781	3.3	0.207031	3.3	0.187134	3.3	0.558594
3.4	0.399902	3.4	0.439453	3.4	0.490234	3.4	0.44873	3.4	0.140625	3.4	0.289063	3.4	0.328125	3.4	0.249634	3.4	0.25	3.4	0.3125	3.4	0.409668	3.4	0.347656	3.4	-0.149902	3.4	0.392578	3.4	0.41748	3.4	0.299316	3.4	0.550781	3.4	0.207031	3.4	0.198853	3.4	0.558228
3.5	0.399902	3.5	0.427246	3.5	0.490234	3.5	0.439453	3.5	0.140625	3.5	0.289063	3.5	0.328125	3.5	0.242188	3.5	0.25	3.5	0.3125	3.5	0.398438	3.5	0.347656	3.5	-0.140625	3.5	0.392578	3.5	0.41748	3.5	0.308594	3.5	0.558594	3.5	0.207031	3.5	0.198364	3.5	0.550781
3.6	0.399902	3.6	0.417969	3.6	0.490234	3.6	0.439453	3.6	0.140625	3.6	0.296509	3.6	0.328125	3.6	0.242188	3.6	0.238281	3.6	0.3125	3.6	0.398071	3.6	0.347656	3.6	-0.140625	3.6	0.392578	3.6	0.41748	3.6	0.308105	3.6	0.550781	3.6	0.206665	3.6	0.187134	3.6	0.550781
3.7	0.399902	3.7	0.417969	3.7	0.490234	3.7	0.439453	3.7	0.140625	3.7	0.289063	3.7	0.328125	3.7	0.242188	3.7	0.25	3.7	0.324219	3.7	0.390625	3.7	0.347656	3.7	-0.140625	3.7	0.392578	3.7	0.41748	3.7	0.298828	3.7	0.550781	3.7	0.210938	3.7	0.187134	3.7	0.550293
3.8	0.399902	3.8	0.417969	3.8	0.490234	3.8	0.439453	3.8	0.140625	3.8	0.289063	3.8	0.328125	3.8	0.242188	3.8	0.25	3.8	0.324219	3.8	0.390625	3.8	0.347656	3.8	-0.140137	3.8	0.39209	3.8	0.41748	3.8	0.298828	3.8	0.550781	3.8	0.210938	3.8	0.186768	3.8	0.539063
3.9	0.399902	3.9	0.41748	3.9	0.490234	3.9	0.439453	3.9	0.140625	3.9	0.289063	3.9	0.328125	3.9	0.230469	3.9	0.25	3.9	0.324219	3.9	0.390625	3.9	0.347656	3.9	-0.130859	3.9	0.382813	3.9	0.41748	3.9	0.298828	3.9	0.550781	3.9	0.210938	3.9	0.179688	3.9	0.531738
4	0.399902	4	0.40625	4	0.490234	4	0.439453	4	0.140259	4	0.288574	4	0.328125	4	0.22998	4	0.25	4	0.324219	4	0.390625	4	0.347656	4	-0.130859	4	0.371094	4	0.41748	4	0.298828	4	0.539795	4	0.199585	4	0.175415	4	0.531616
4.1	0.399902	4.1	0.40625	4.1	0.490234	4.1	0.439453	4.1	0.133179	4.1	0.269531	4.1	0.328125	4.1	0.21875	4.1	0.25	4.1	0.3125	4.1	0.378906	4.1	0.347656	4.1	-0.130859	4.1	0.382813	4.1	0.41748	4.1	0.298828	4.1	0.558594	4.1	0.207031	4.1	0.167603	4.1	0.539063
4.2	0.411621	4.2	0.40625	4.2	0.478516	4.2	0.438965	4.2	0.140625	4.2	0.27002	4.2	0.328125	4.2	0.21875	4.2	0.25	4.2	0.3125	4.2	0.378906	4.2	0.347656	4.2	-0.130859	4.2	0.382813	4.2	0.41748	4.2	0.298828	4.2	0.558594	4.2	0.207031	4.2	0.167603	4.2	0.538696
4.3	0.399902	4.3	0.40625	4.3	0.478027	4.3	0.430176	4.3	0.140259	4.3	0.28125	4.3	0.328125	4.3	0.211426	4.3	0.25	4.3	0.3125	4.3	0.378906	4.3	0.347656	4.3	-0.130859	4.3	0.382813	4.3	0.41748	4.3	0.298828	4.3	0.546875	4.3	0.207031	4.3	0.167603	4.3	0.53125
4.4	0.399902	4.4	0.40625	4.4	0.469238	4.4	0.439453	4.4	0.121094	4.4	0.280762	4.4	0.328125	4.4	0.230469	4.4	0.25	4.4	0.3125	4.4	0.390137	4.4	0.335938	4.4	-0.143066	4.4	0.382813	4.4	0.41748	4.4	0.298828	4.4	0.546875	4.4	0.207031	4.4	0.167236	4.4	0.53125
4.5	0.399902	4.5	0.398926	4.5	0.478027	4.5	0.439453	4.5	0.121094	4.5	0.269531	4.5	0.328125	4.5	0.230469	4.5	0.25	4.5	0.3125	4.5	0.378906	4.5	0.347656	4.5	-0.140137	4.5	0.382813	4.5	0.41748	4.5	0.298828	4.5	0.539063	4.5	0.207031	4.5	0.15979	4.5	0.53125
4.6	0.399902	4.6	0.410156	4.6	0.461426	4.6	0.439453	4.6	0.121094	4.6	0.269531	4.6	0.328125	4.6	0.230469	4.6	0.25	4.6	0.3125	4.6	0.378906	4.6	0.347656	4.6	-0.130859	4.6	0.382813	4.6	0.429199	4.6	0.298828	4.6	0.539063	4.6	0.207031	4.6	0.15979	4.6	0.53125
4.7	0.399902	4.7	0.410156	4.7	0.470215	4.7	0.439453	4.7	0.121094	4.7	0.269531	4.7	0.328125	4.7	0.230469	4.7	0.261719	4.7	0.3125	4.7	0.378906	4.7	0.347656	4.7	-0.130859	4.7	0.382813	4.7	0.429199	4.7	0.298828	4.7	0.539063	4.7	0.195313	4.7	0.15979	4.7	0.53125
4.8	0.399902	4.8	0.410156	4.8	0.460938	4.8	0.439453	4.8	0.121094	4.8	0.269531	4.8	0.328125	4.8	0.222656	4.8	0.25	4.8	0.3125	4.8	0.378906	4.8	0.347656	4.8	-0.130371	4.8	0.371094	4.8	0.429199	4.8	0.298828	4.8	0.539063	4.8	0.207031	4.8	0.15979	4.8	0.53125
4.9	0.399902	4.9	0.410156	4.9	0.460938	4.9	0.439453	4.9	0.121094	4.9	0.269531	4.9	0.328125	4.9	0.222656	4.9	0.261719	4.9	0.304688	4.9	0.378906	4.9	0.347656	4.9	-0.121094	4.9	0.382813	4.9	0.429199	4.9	0.291016	4.9	0.539063	4.9	0.195313	4.9	0.148071	4.9	0.522949
5	0.39209	5	0.410156	5	0.460938	5	0.439453	5	0.12146	5	0.269531	5	0.328125	5	0.230469	5	0.261719	5	0.3125	5	0.378906	5	0.347656	5	-0.121094	5	0.382813	5	0.429199	5	0.291016	5	0.539063	5	0.195313	5	0.148071	5	0.511719
5.1	0.392578	5.1	0.410156	5.1	0.460938	5.1	0.439453	5.1	0.128906	5.1	0.269531	5.1	0.328125	5.1	0.230469	5.1	0.25	5.1	0.3125	5.1	0.390625	5.1	0.335938	5.1	-0.121094	5.1	0.382813	5.1	0.429199	5.1	0.291016	5.1	0.527344	5.1	0.207031	5.1	0.140259	5.1	0.511719
5.2	0.401855	5.2	0.410156	5.2	0.460938	5.2	0.439453	5.2	0.128906	5.2	0.269531	5.2	0.328125	5.2	0.230469	5.2	0.25	5.2	0.304688	5.2	0.378906	5.2	0.335938	5.2	-0.121094	5.2	0.382324	5.2	0.428711	5.2	0.290527	5.2	0.527832	5.2	0.207031	5.2	0.148071	5.2	0.511719
5.3	0.401855	5.3	0.410156	5.3	0.460938	5.3	0.438965	5.3	0.128906	5.3	0.269531	5.3	0.328125	5.3	0.222656	5.3	0.25	5.3	0.304688	5.3	0.390625	5.3	0.335938	5.3	-0.120605	5.3	0.371582	5.3	0.419434	5.3	0.28125	5.3	0.539063	5.3	0.207031	5.3	0.140259	5.3	0.511719
5.4	0.401855	5.4	0.410156	5.4	0.460938	5.4	0.429688	5.4	0.128906	5.4	0.269531	5.4	0.328125	5.4	0.222656	5.4	0.25	5.4	0.304688	5.4	0.390625	5.4	0.335938	5.4	-0.111328	5.4	0.382813	5.4	0.419434	5.4	0.28125	5.4	0.539063	5.4	0.207031	5.4	0.140259	5.4	0.512207
5.5	0.401855	5.5	0.398438	5.5	0.460449	5.5	0.429688	5.5	0.128906	5.5	0.269531	5.5	0.328125	5.5	0.222656	5.5	0.25	5.5	0.304688	5.5	0.390625	5.5	0.347656	5.5	-0.111328	5.5	0.382813	5.5	0.407715	5.5	0.28125	5.5	0.539063	5.5	0.207031	5.5	0.140259	5.5	0.51123
5.6	0.401855	5.6	0.398438	5.6	0.451172	5.6	0.429688	5.6	0.128906	5.6	0.269531	5.6	0.339844	5.6	0.222656	5.6	0.249512	5.6	0.304688	5.6	0.390259	5.6	0.347656	5.6	-0.111328	5.6	0.390625	5.6	0.419434	5.6	0.281738	5.6	0.530762	5.6	0.207031	5.6	0.140259	5.6	0.5
5.7	0.401855	5.7	0.398438	5.7	0.45166	5.7	0.417969	5.7	0.128906	5.7	0.269165	5.7	0.339844	5.7	0.222656	5.7	0.238281	5.7	0.305054	5.7	0.382813	5.7	0.347656	5.7	-0.11084	5.7	0.390137	5.7	0.419434	5.7	0.29834	5.7	0.519531	5.7	0.194946	5.7	0.140259	5.7	0.5
5.8	0.401855	5.8	0.398438	5.8	0.460449	5.8	0.417969	5.8	0.129395	5.8	0.261719	5.8	0.339355	5.8	0.222656	5.8	0.238281	5.8	0.3125	5.8	0.382813	5.8	0.335571	5.8	-0.0996094	5.8	0.378906	5.8	0.419434	5.8	0.289063	5.8	0.52002	5.8	0.1875	5.8	0.128906	5.8	0.492188
5.9	0.401855	5.9	0.398438	5.9	0.451172	5.9	0.417969	5.9	0.140625	5.9	0.261719	5.9	0.328125	5.9	0.222656	5.9	0.238281	5.9	0.3125	5.9	0.382813	5.9	0.328491	5.9	-0.0996094	5.9	0.378906	5.9	0.419434	5.9	0.289063	5.9	0.511719	5.9	0.199219	5.9	0.12854	5.9	0.480469
6	0.401855	6	0.398438	6	0.45166	6	0.417969	6	0.140137	6	0.261719	6	0.328613	6	0.222656	6	0.238281	6	0.3125	6	0.382813	6	0.335938	6	-0.0996094	6	0.378906	6	0.419434	6	0.289063	6	0.492188	6	0.19873	6	0.11731	6	0.472656
6.1	0.401855	6.1	0.398438	6.1	0.460938	6.1	0.417969	6.1	0.128906	6.1	0.261719	6.1	0.339844	6.1	0.222656	6.1	0.238281	6.1	0.3125	6.1	0.382813	6.1	0.335938	6.1	-0.0991211	6.1	0.378906	6.1	0.419434	6.1	0.289063	6.1	0.461304	6.1	0.187988	6.1	0.09729	6.1	0.449707
6.2	0.390137	6.2	0.398438	6.2	0.460938	6.2	0.417969	6.2	0.128906	6.2	0.269531	6.2	0.339355	6.2	0.222656	6.2	0.238281	6.2	0.3125	6.2	0.382813	6.2	0.335571	6.2	-0.0898438	6.2	0.390625	6.2	0.418945	6.2	0.289063	6.2	0.449219	6.2	0.179199	6.2	0.0777588	6.2	0.440918
6.3	0.390137	6.3	0.386719	6.3	0.460449	6.3	0.417969	6.3	0.128906	6.3	0.269897	6.3	0.328125	6.3	0.222656	6.3	0.237915	6.3	0.312988	6.3	0.382324	6.3	0.328125	6.3	-0.101563	6.3	0.390625	6.3	0.409668	6.3	0.289063	6.3	0.4375	6.3	0.14917	6.3	0.0577393	6.3	0.410156
6.4	0.390137	6.4	0.386719	6.4	0.45166	6.4	0.417969	6.4	0.128906	6.4	0.276978	6.4	0.328125	6.4	0.222656	6.4	0.230469	6.4	0.324219	6.4	0.371094	6.4	0.339844	6.4	-0.0898438	6.4	0.390625	6.4	0.409668	6.4	0.289063	6.4	0.418457	6.4	0.156738	6.4	0.0198975	6.4	0.382813
6.5	0.390137	6.5	0.386719	6.5	0.460449	6.5	0.417969	6.5	0.129395	6.5	0.269897	6.5	0.327759	6.5	0.222656	6.5	0.230469	6.5	0.32373	6.5	0.371094	6.5	0.339844	6.5	-0.0898438	6.5	0.390137	6.5	0.409668	6.5	0.289063	6.5	0.398804	6.5	0.149536	6.5	0.00793457	6.5	0.359375
6.6	0.390137	6.6	0.386719	6.6	0.451172	6.6	0.41748	6.6	0.140137	6.6	0.276978	6.6	0.320313	6.6	0.222656	6.6	0.230469	6.6	0.312988	6.6	0.371094	6.6	0.339844	6.6	-0.0898438	6.6	0.380859	6.6	0.41748	6.6	0.289063	6.6	0.387939	6.6	0.137207	6.6	-0.000854492	6.6	0.333252
6.7	0.382324	6.7	0.386719	6.7	0.451172	6.7	0.408203	6.7	0.128906	6.7	0.261719	6.7	0.328125	6.7	0.222168	6.7	0.230469	6.7	0.32373	6.7	0.370728	6.7	0.339844	6.7	-0.0898438	6.7	0.380859	6.7	0.416992	6.7	0.289063	6.7	0.390625	6.7	0.110107	6.7	-0.0421143	6.7	0.320679
6.8	0.382324	6.8	0.38623	6.8	0.451172	6.8	0.419922	6.8	0.128906	6.8	0.269531	6.8	0.328125	6.8	0.210938	6.8	0.22998	6.8	0.3125	6.8	0.363281	6.8	0.347656	6.8	-0.0820313	6.8	0.380371	6.8	0.407715	6.8	0.289063	6.8	0.359375	6.8	0.098877	6.8	-0.0455322	6.8	0.302856
6.9	0.382324	6.9	0.375	6.9	0.451172	6.9	0.419922	6.9	0.128906	6.9	0.269531	6.9	0.328125	6.9	0.210938	6.9	0.230469	6.9	0.3125	6.9	0.363281	6.9	0.339844	6.9	-0.0820313	6.9	0.371094	6.9	0.407715	6.9	0.288574	6.9	0.365356	6.9	0.0804443	6.9	0.0638428	6.9	0.325439
7	0.382324	7	0.375488	7	0.451172	7	0.419434	7	0.140625	7	0.269531	7	0.328125	7	0.210938	7	0.230469	7	0.3125	7	0.363281	7	0.339844	7	-0.0820313	7	0.371094	7	0.407715	7	0.279297	7	0.493164	7	0.108398	7	0.199463	7	0.459717
7.1	0.382324	7.1	0.38623	7.1	0.451172	7.1	0.408203	7.1	0.140625	7.1	0.269531	7.1	0.328125	7.1	0.198853	7.1	0.230103	7.1	0.3125	7.1	0.363281	7.1	0.339844	7.1	-0.0893555	7.1	0.378906	7.1	0.407715	7.1	0.279297	7.1	0.597046	7.1	0.322021	7.1	0.378174	7.1	0.68811
7.2	0.382324	7.2	0.375	7.2	0.451172	7.2	0.408203	7.2	0.140259	7.2	0.261719	7.2	0.328125	7.2	0.191406	7.2	0.222656	7.2	0.3125	7.2	0.363281	7.2	0.339355	7.2	-0.0800781	7.2	0.379395	7.2	0.399902	7.2	0.279297	7.2	0.746704	7.2	0.413452	7.2	0.532104	7.2	0.861816
7.3	0.382324	7.3	0.375	7.3	0.450684	7.3	0.408203	7.3	0.140991	7.3	0.261719	7.3	0.320313	7.3	0.191406	7.3	0.222656	7.3	0.3125	7.3	0.363281	7.3	0.328125	7.3	-0.0800781	7.3	0.388184	7.3	0.407715	7.3	0.279785	7.3	0.93457	7.3	0.583008	7.3	0.619629	7.3	1.08276
7.4	0.382324	7.4	0.375	7.4	0.441895	7.4	0.407715	7.4	0.148438	7.4	0.261719	7.4	0.328125	7.4	0.191406	7.4	0.223022	7.4	0.300781	7.4	0.363281	7.4	0.328125	7.4	-0.0795898	7.4	0.378906	7.4	0.407715	7.4	0.288574	7.4	1.02185	7.4	0.670776	7.4	0.671631	7.4	1.07239
7.5	0.382324	7.5	0.375	7.5	0.451172	7.5	0.398438	7.5	0.148438	7.5	0.261719	7.5	0.328125	7.5	0.191406	7.5	0.230103	7.5	0.3125	7.5	0.351563	7.5	0.335938	7.5	-0.0820313	7.5	0.390625	7.5	0.407715	7.5	0.279297	7.5	1.05151	7.5	0.689575	7.5	0.719604	7.5	1.08325
7.6	0.382324	7.6	0.375	7.6	0.450684	7.6	0.398438	7.6	0.140625	7.6	0.261719	7.6	0.328125	7.6	0.191406	7.6	0.222656	7.6	0.300781	7.6	0.363281	7.6	0.335938	7.6	-0.0820313	7.6	0.390625	7.6	0.407715	7.6	0.279297	7.6	1.03979	7.6	0.691406	7.6	0.712402	7.6	1.08276
7.7	0.382324	7.7	0.375	7.7	0.441406	7.7	0.398438	7.7	0.140625	7.7	0.261719	7.7	0.328125	7.7	0.191406	7.7	0.222656	7.7	0.300781	7.7	0.363281	7.7	0.328125	7.7	-0.081543	7.7	0.390625	7.7	0.407227	7.7	0.279785	7.7	1.04114	7.7	0.747314	7.7	0.727417	7.7	1.06299
7.8	0.382324	7.8	0.375	7.8	0.441406	7.8	0.398438	7.8	0.140625	7.8	0.261719	7.8	0.328125	7.8	0.191406	7.8	0.222656	7.8	0.300415	7.8	0.362793	7.8	0.328125	7.8	-0.0727539	7.8	0.390625	7.8	0.397949	7.8	0.288574	7.8	1.04688	7.8	0.739014	7.8	0.719604	7.8	1.04333
7.9	0.382324	7.9	0.375	7.9	0.440918	7.9	0.398438	7.9	0.148438	7.9	0.261719	7.9	0.328125	7.9	0.191406	7.9	0.222656	7.9	0.292969	7.9	0.351563	7.9	0.328125	7.9	-0.0820313	7.9	0.390625	7.9	0.397949	7.9	0.279297	7.9	1.02002	7.9	0.699951	7.9	0.719116	7.9	1.01917
8	0.382324	8	0.375	8	0.431641	8	0.398438	8	0.140625	8	0.261719	8	0.328125	8	0.203125	8	0.222656	8	0.293335	8	0.351563	8	0.335938	8	-0.0820313	8	0.390625	8	0.397949	8	0.279297	8	1.0011	8	0.6875	8	0.700073	8	0.973389
8.1	0.382324	8.1	0.375	8.1	0.431641	8.1	0.398438	8.1	0.140625	8.1	0.261719	8.1	0.328125	8.1	0.202637	8.1	0.222656	8.1	0.300415	8.1	0.351563	8.1	0.335571	8.1	-0.081543	8.1	0.390625	8.1	0.397949	8.1	0.279297	8.1	0.996582	8.1	0.669189	8.1	0.710571	8.1	0.973389
8.2	0.382324	8.2	0.375	8.2	0.431641	8.2	0.398438	8.2	0.140259	8.2	0.261719	8.2	0.328125	8.2	0.179688	8.2	0.222656	8.2	0.292969	8.2	0.351563	8.2	0.328125	8.2	-0.0722656	8.2	0.390137	8.2	0.397949	8.2	0.279297	8.2	0.96875	8.2	0.680054	8.2	0.691406	8.2	0.972656
8.3	0.381836	8.3	0.367188	8.3	0.431641	8.3	0.398438	8.3	0.140625	8.3	0.261719	8.3	0.328125	8.3	0.191406	8.3	0.222656	8.3	0.292969	8.3	0.339478	8.3	0.328125	8.3	-0.0722656	8.3	0.380859	8.3	0.397461	8.3	0.279297	8.3	0.942139	8.3	0.668701	8.3	0.679321	8.3	0.96167
8.4	0.372559	8.4	0.374512	8.4	0.431152	8.4	0.398438	8.4	0.140991	8.4	0.261719	8.4	0.328125	8.4	0.191406	8.4	0.222656	8.4	0.292969	8.4	0.332031	8.4	0.328125	8.4	-0.0722656	8.4	0.380859	8.4	0.388184	8.4	0.278809	8.4	0.949707	8.4	0.665283	8.4	0.668091	8.4	0.96167
8.5	0.36084	8.5	0.357422	8.5	0.421875	8.5	0.398438	8.5	0.148438	8.5	0.261719	8.5	0.328125	8.5	0.179688	8.5	0.222656	8.5	0.292969	8.5	0.34375	8.5	0.327637	8.5	-0.0722656	8.5	0.380859	8.5	0.388184	8.5	0.269531	8.5	0.930054	8.5	0.688232	8.5	0.660156	8.5	0.972656
8.6	0.36084	8.6	0.35791	8.6	0.421875	8.6	0.398438	8.6	0.148071	8.6	0.261719	8.6	0.328125	8.6	0.179688	8.6	0.222656	8.6	0.292969	8.6	0.34375	8.6	0.316406	8.6	-0.0722656	8.6	0.380859	8.6	0.380371	8.6	0.269531	8.6	0.917969	8.6	0.70752	8.6	0.656372	8.6	0.949219
8.7	0.36084	8.7	0.367188	8.7	0.421875	8.7	0.398438	8.7	0.140625	8.7	0.261719	8.7	0.328125	8.7	0.179321	8.7	0.222656	8.7	0.292969	8.7	0.343262	8.7	0.316406	8.7	-0.0717773	8.7	0.380859	8.7	0.380371	8.7	0.269531	8.7	0.918457	8.7	0.707764	8.7	0.65979	8.7	0.941406
8.8	0.36084	8.8	0.367188	8.8	0.421875	8.8	0.398438	8.8	0.132813	8.8	0.26123	8.8	0.328125	8.8	0.171875	8.8	0.222656	8.8	0.292969	8.8	0.332031	8.8	0.316406	8.8	-0.0625	8.8	0.380859	8.8	0.388184	8.8	0.269531	8.8	0.922241	8.8	0.719482	8.8	0.648071	8.8	0.921875
8.9	0.36084	8.9	0.366699	8.9	0.421875	8.9	0.398438	8.9	0.132813	8.9	0.238281	8.9	0.328125	8.9	0.171875	8.9	0.222656	8.9	0.292969	8.9	0.332031	8.9	0.328125	8.9	-0.0625	8.9	0.380371	8.9	0.387695	8.9	0.269531	8.9	0.906738	8.9	0.727051	8.9	0.640625	8.9	0.910645
9	0.36084	9	0.35791	9	0.421875	9	0.398438	9	0.132813	9	0.23877	9	0.328125	9	0.164063	9	0.222656	9	0.292969	9	0.332031	9	0.316406	9	-0.0625	9	0.371094	9	0.378418	9	0.28125	9	0.910522	9	0.730835	9	0.636353	9	0.921875
9.1	0.36084	9.1	0.367188	9.1	0.421875	9.1	0.397949	9.1	0.133179	9.1	0.25	9.1	0.327637	9.1	0.164063	9.1	0.210938	9.1	0.292969	9.1	0.332031	9.1	0.316406	9.1	-0.0625	9.1	0.382813	9.1	0.378418	9.1	0.28125	9.1	0.918457	9.1	0.738281	9.1	0.629028	9.1	0.922241
9.2	0.36084	9.2	0.367188	9.2	0.421387	9.2	0.388672	9.2	0.140625	9.2	0.25	9.2	0.316406	9.2	0.164063	9.2	0.222656	9.2	0.292969	9.2	0.332031	9.2	0.316406	9.2	-0.0625	9.2	0.382813	9.2	0.378418	9.2	0.28125	9.2	0.918701	9.2	0.746826	9.2	0.640747	9.2	0.879395
9.3	0.36084	9.3	0.367188	9.3	0.412109	9.3	0.388672	9.3	0.140625	9.3	0.25	9.3	0.328125	9.3	0.164063	9.3	0.222656	9.3	0.29248	9.3	0.332031	9.3	0.327759	9.3	-0.0625	9.3	0.382813	9.3	0.378418	9.3	0.28125	9.3	0.898438	9.3	0.727051	9.3	0.609375	9.3	0.882813
9.4	0.36084	9.4	0.367188	9.4	0.412109	9.4	0.396484	9.4	0.140625	9.4	0.242188	9.4	0.328125	9.4	0.163574	9.4	0.222656	9.4	0.28125	9.4	0.332031	9.4	0.320313	9.4	-0.0625	9.4	0.382813	9.4	0.378418	9.4	0.280762	9.4	0.890625	9.4	0.727295	9.4	0.616455	9.4	0.871094
9.5	0.360352	9.5	0.367188	9.5	0.412109	9.5	0.396484	9.5	0.140625	9.5	0.241699	9.5	0.328125	9.5	0.152344	9.5	0.222168	9.5	0.280884	9.5	0.332031	9.5	0.319824	9.5	-0.0507813	9.5	0.382813	9.5	0.378418	9.5	0.271484	9.5	0.878906	9.5	0.73877	9.5	0.601563	9.5	0.871094
9.6	0.349121	9.6	0.367188	9.6	0.400391	9.6	0.396484	9.6	0.140625	9.6	0.230957	9.6	0.328125	9.6	0.151855	9.6	0.210938	9.6	0.273438	9.6	0.332031	9.6	0.308594	9.6	-0.0507813	9.6	0.382324	9.6	0.370605	9.6	0.271484	9.6	0.879395	9.6	0.749512	9.6	0.609497	9.6	0.862793
9.7	0.349121	9.7	0.367188	9.7	0.412109	9.7	0.396484	9.7	0.140259	9.7	0.242188	9.7	0.327759	9.7	0.140625	9.7	0.210938	9.7	0.273438	9.7	0.331543	9.7	0.308594	9.7	-0.0512695	9.7	0.373535	9.7	0.370605	9.7	0.279297	9.7	0.878906	9.7	0.739014	9.7	0.621094	9.7	0.851196
9.8	0.349121	9.8	0.367188	9.8	0.411621	9.8	0.388672	9.8	0.133179	9.8	0.242188	9.8	0.320313	9.8	0.140625	9.8	0.210938	9.8	0.273438	9.8	0.320313	9.8	0.308594	9.8	-0.0605469	9.8	0.382813	9.8	0.378418	9.8	0.279297	9.8	0.871094	9.8	0.757813	9.8	0.616821	9.8	0.832397
9.9	0.337402	9.9	0.367188	9.9	0.402832	9.9	0.395996	9.9	0.128906	9.9	0.242188	9.9	0.320313	9.9	0.140625	9.9	0.210938	9.9	0.272949	9.9	0.319946	9.9	0.308594	9.9	-0.0527344	9.9	0.382813	9.9	0.370605	9.9	0.279297	9.9	0.871826	9.9	0.746582	9.9	0.64856	9.9	0.840576
10	0.337402	10	0.367188	10	0.400391	10	0.387207	10	0.128906	10	0.242188	10	0.320313	10	0.140625	10	0.210938	10	0.261719	10	0.3125	10	0.308228	10	-0.0527344	10	0.382324	10	0.37793	10	0.279297	10	0.890625	10	0.757324	10	0.691406	10	0.852051
10.1	0.337402	10.1	0.367188	10.1	0.400391	10.1	0.395996	10.1	0.140625	10.1	0.242188	10.1	0.320313	10.1	0.140625	10.1	0.210938	10.1	0.261719	10.1	0.3125	10.1	0.308594	10.1	-0.0527344	10.1	0.373047	10.1	0.367188	10.1	0.279297	10.1	0.891357	10.1	0.746094	10.1	0.738403	10.1	0.851929
10.2	0.337402	10.2	0.367188	10.2	0.400391	10.2	0.386719	10.2	0.128906	10.2	0.242188	10.2	0.320313	10.2	0.140259	10.2	0.21875	10.2	0.261719	10.2	0.312012	10.2	0.300293	10.2	-0.0522461	10.2	0.373047	10.2	0.378418	10.2	0.279297	10.2	0.949219	10.2	0.765259	10.2	0.789063	10.2	0.890259
10.3	0.336914	10.3	0.367188	10.3	0.399902	10.3	0.386719	10.3	0.140625	10.3	0.242188	10.3	0.319824	10.3	0.132813	10.3	0.21875	10.3	0.261353	10.3	0.300781	10.3	0.296875	10.3	-0.03125	10.3	0.373047	10.3	0.378418	10.3	0.271484	10.3	1.00708	10.3	0.800781	10.3	0.83606	10.3	0.953125
10.4	0.327637	10.4	0.367188	10.4	0.402344	10.4	0.386719	10.4	0.128906	10.4	0.242188	10.4	0.316406	10.4	0.140625	10.4	0.210938	10.4	0.253906	10.4	0.308594	10.4	0.296875	10.4	-0.03125	10.4	0.373047	10.4	0.378418	10.4	0.271484	10.4	1.05115	10.4	0.859375	10.4	0.878052	10.4	1.04529
10.5	0.339355	10.5	0.367188	10.5	0.402344	10.5	0.386719	10.5	0.140625	10.5	0.242188	10.5	0.316406	10.5	0.132813	10.5	0.210938	10.5	0.265625	10.5	0.308594	10.5	0.296875	10.5	-0.03125	10.5	0.380859	10.5	0.370605	10.5	0.278809	10.5	1.11768	10.5	0.916748	10.5	0.914917	10.5	1.19067
10.6	0.339355	10.6	0.366699	10.6	0.402344	10.6	0.386719	10.6	0.140625	10.6	0.242188	10.6	0.316406	10.6	0.132813	10.6	0.210938	10.6	0.265625	10.6	0.308594	10.6	0.296875	10.6	-0.03125	10.6	0.380859	10.6	0.370605	10.6	0.267578	10.6	1.1792	10.6	0.937012	10.6	0.887817	10.6	1.2384
10.7	0.338867	10.7	0.357422	10.7	0.402344	10.7	0.378418	10.7	0.140625	10.7	0.242188	10.7	0.316406	10.7	0.132813	10.7	0.210938	10.7	0.265137	10.7	0.308594	10.7	0.296875	10.7	-0.03125	10.7	0.380371	10.7	0.370605	10.7	0.267578	10.7	1.20313	10.7	0.998169	10.7	0.861084	10.7	1.02051
10.8	0.32959	10.8	0.357422	10.8	0.401855	10.8	0.369141	10.8	0.140625	10.8	0.242188	10.8	0.316406	10.8	0.132813	10.8	0.210938	10.8	0.253906	10.8	0.308594	10.8	0.296875	10.8	-0.03125	10.8	0.371094	10.8	0.370605	10.8	0.267578	10.8	1.15222	10.8	1.09033	10.8	0.477783	10.8	0.839478
10.9	0.32959	10.9	0.357422	10.9	0.390625	10.9	0.369141	10.9	0.140259	10.9	0.242188	10.9	0.31604	10.9	0.132813	10.9	0.210938	10.9	0.253906	10.9	0.308594	10.9	0.296875	10.9	-0.03125	10.9	0.371094	10.9	0.370605	10.9	0.267578	10.9	1.00903	10.9	0.784058	10.9	0.176636	10.9	0.613159
11	0.329102	11	0.357422	11	0.390625	11	0.376953	11	0.132813	11	0.249512	11	0.308594	11	0.121094	11	0.210938	11	0.253906	11	0.308594	11	0.296875	11	-0.03125	11	0.371094	11	0.370605	11	0.267578	11	0.818115	11	0.535645	11	-0.026123	11	0.498291
11.1	0.319824	11.1	0.364746	11.1	0.390625	11.1	0.369141	11.1	0.133179	11.1	0.23877	11.1	0.320313	11.1	0.120605	11.1	0.21875	11.1	0.253906	11.1	0.308228	11.1	0.296875	11.1	-0.03125	11.1	0.371094	11.1	0.370605	11.1	0.267578	11.1	0.620117	11.1	0.328003	11.1	-0.0339355	11.1	0.433105
11.2	0.319336	11.2	0.355469	11.2	0.390625	11.2	0.369141	11.2	0.148438	11.2	0.241699	11.2	0.320313	11.2	0.109375	11.2	0.21875	11.2	0.253906	11.2	0.300781	11.2	0.296875	11.2	-0.03125	11.2	0.371094	11.2	0.378418	11.2	0.267578	11.2	0.456055	11.2	0.181152	11.2	-0.039917	11.2	0.439575
11.3	0.310059	11.3	0.355469	11.3	0.390625	11.3	0.369141	11.3	0.148071	11.3	0.230469	11.3	0.320313	11.3	0.109375	11.3	0.21875	11.3	0.25354	11.3	0.300781	11.3	0.296875	11.3	-0.03125	11.3	0.371094	11.3	0.378418	11.3	0.267578	11.3	0.397217	11.3	0.0847168	11.3	-0.00195313	11.3	0.412354
11.4	0.310059	11.4	0.355469	11.4	0.390625	11.4	0.369141	11.4	0.140625	11.4	0.230469	11.4	0.320313	11.4	0.109375	11.4	0.218384	11.4	0.246094	11.4	0.300293	11.4	0.296875	11.4	-0.03125	11.4	0.371094	11.4	0.37793	11.4	0.267578	11.4	0.415894	11.4	0.123413	11.4	0.00671387	11.4	0.371094
11.5	0.310059	11.5	0.355469	11.5	0.390625	11.5	0.368652	11.5	0.140625	11.5	0.230469	11.5	0.319824	11.5	0.109009	11.5	0.211304	11.5	0.246094	11.5	0.289063	11.5	0.296875	11.5	-0.03125	11.5	0.370605	11.5	0.366699	11.5	0.267578	11.5	0.405151	11.5	0.117188	11.5	0.0296631	11.5	0.391113
11.6	0.30957	11.6	0.355469	11.6	0.390625	11.6	0.359375	11.6	0.140625	11.6	0.230469	11.6	0.308594	11.6	0.09375	11.6	0.21875	11.6	0.246094	11.6	0.289063	11.6	0.296875	11.6	-0.03125	11.6	0.361328	11.6	0.366699	11.6	0.26709	11.6	0.409424	11.6	0.135498	11.6	0.0257568	11.6	0.421143
11.7	0.300293	11.7	0.366699	11.7	0.378906	11.7	0.359375	11.7	0.140625	11.7	0.230103	11.7	0.308594	11.7	0.09375	11.7	0.21875	11.7	0.245605	11.7	0.289063	11.7	0.296387	11.7	-0.03125	11.7	0.361328	11.7	0.366699	11.7	0.257813	11.7	0.420166	11.7	0.116821	11.7	0.0145264	11.7	0.412842
11.8	0.300293	11.8	0.357422	11.8	0.378906	11.8	0.359375	11.8	0.140625	11.8	0.223022	11.8	0.308594	11.8	0.09375	11.8	0.21875	11.8	0.234375	11.8	0.289063	11.8	0.285156	11.8	-0.03125	11.8	0.36084	11.8	0.366699	11.8	0.257813	11.8	0.38562	11.8	0.13623	11.8	0.0184326	11.8	0.389893
11.9	0.300293	11.9	0.357422	11.9	0.378418	11.9	0.359375	11.9	0.140625	11.9	0.230469	11.9	0.308594	11.9	0.09375	11.9	0.21875	11.9	0.234375	11.9	0.289063	11.9	0.285156	11.9	-0.03125	11.9	0.349609	11.9	0.366699	11.9	0.257813	11.9	0.370361	11.9	0.136353	11.9	0.00744629	11.9	0.371094
12	0.300293	12	0.357422	12	0.369141	12	0.359863	12	0.140625	12	0.230469	12	0.308594	12	0.09375	12	0.21875	12	0.234375	12	0.289063	12	0.296509	12	-0.03125	12	0.349609	12	0.366699	12	0.257813	12	0.349854	12	0.13623	12	0.0184326	12	0.390625
12.1	0.299805	12.1	0.357422	12.1	0.369141	12.1	0.368652	12.1	0.140625	12.1	0.230103	12.1	0.308594	12.1	0.09375	12.1	0.21875	12.1	0.233887	12.1	0.289063	12.1	0.289063	12.1	-0.03125	12.1	0.349609	12.1	0.366699	12.1	0.269531	12.1	0.327759	12.1	0.155884	12.1	0.00744629	12.1	0.401855
12.2	0.290527	12.2	0.357422	12.2	0.369141	12.2	0.359375	12.2	0.140625	12.2	0.223022	12.2	0.308105	12.2	0.09375	12.2	0.21875	12.2	0.230469	12.2	0.289063	12.2	0.289063	12.2	-0.0307617	12.2	0.349609	12.2	0.366699	12.2	0.269531	12.2	0.31958	12.2	0.148438	12.2	0.019165	12.2	0.398438
12.3	0.290527	12.3	0.356934	12.3	0.369141	12.3	0.359375	12.3	0.140625	12.3	0.230103	12.3	0.296875	12.3	0.0820313	12.3	0.21875	12.3	0.230103	12.3	0.289063	12.3	0.289063	12.3	-0.0214844	12.3	0.349609	12.3	0.366699	12.3	0.257813	12.3	0.319824	12.3	0.159668	12.3	0.0269775	12.3	0.398438
12.4	0.290527	12.4	0.347656	12.4	0.369141	12.4	0.359375	12.4	0.140625	12.4	0.222656	12.4	0.296875	12.4	0.0820313	12.4	0.21875	12.4	0.222656	12.4	0.300415	12.4	0.288574	12.4	-0.0214844	12.4	0.349609	12.4	0.366699	12.4	0.257813	12.4	0.320313	12.4	0.155518	12.4	0.0391846	12.4	0.398071
12.5	0.290527	12.5	0.359375	12.5	0.369141	12.5	0.359375	12.5	0.140625	12.5	0.222168	12.5	0.296875	12.5	0.0820313	12.5	0.21875	12.5	0.222656	12.5	0.292969	12.5	0.277344	12.5	-0.0214844	12.5	0.349609	12.5	0.366699	12.5	0.257813	12.5	0.327759	12.5	0.13623	12.5	0.069458	12.5	0.402344
12.6	0.290039	12.6	0.359375	12.6	0.368652	12.6	0.359375	12.6	0.140625	12.6	0.210938	12.6	0.296875	12.6	0.0820313	12.6	0.21875	12.6	0.233887	12.6	0.292969	12.6	0.277344	12.6	-0.0214844	12.6	0.349609	12.6	0.366699	12.6	0.257813	12.6	0.332397	12.6	0.136719	12.6	0.0577393	12.6	0.401611
12.7	0.280762	12.7	0.359375	12.7	0.359375	12.7	0.359375	12.7	0.132813	12.7	0.199219	12.7	0.296509	12.7	0.09375	12.7	0.21875	12.7	0.222656	12.7	0.300781	12.7	0.276978	12.7	-0.0214844	12.7	0.349609	12.7	0.366699	12.7	0.257324	12.7	0.348145	12.7	0.144165	12.7	0.0578613	12.7	0.402344
12.8	0.280762	12.8	0.358887	12.8	0.359375	12.8	0.359375	12.8	0.132813	12.8	0.199219	12.8	0.289429	12.8	0.09375	12.8	0.210938	12.8	0.222656	12.8	0.292969	12.8	0.269531	12.8	-0.0214844	12.8	0.349609	12.8	0.366699	12.8	0.248047	12.8	0.370605	12.8	0.13623	12.8	0.0582275	12.8	0.402344
12.9	0.280762	12.9	0.350098	12.9	0.359375	12.9	0.359375	12.9	0.140625	12.9	0.199219	12.9	0.296875	12.9	0.0820313	12.9	0.210938	12.9	0.222656	12.9	0.300293	12.9	0.269531	12.9	-0.0131836	12.9	0.349609	12.9	0.366699	12.9	0.248535	12.9	0.367188	12.9	0.137207	12.9	0.0582275	12.9	0.421875
13	0.29248	13	0.358887	13	0.359375	13	0.359375	13	0.132813	13	0.199219	13	0.296509	13	0.09375	13	0.21875	13	0.22229	13	0.289063	13	0.269531	13	-0.00390625	13	0.349609	13	0.366699	13	0.257813	13	0.379395	13	0.15625	13	0.0699463	13	0.421875
13.1	0.280762	13.1	0.349609	13.1	0.359375	13.1	0.359375	13.1	0.132813	13.1	0.199219	13.1	0.289063	13.1	0.0820313	13.1	0.210938	13.1	0.214844	13.1	0.289063	13.1	0.269531	13.1	0.0078125	13.1	0.349121	13.1	0.366699	13.1	0.257813	13.1	0.390625	13.1	0.156616	13.1	0.0777588	13.1	0.421387
13.2	0.280273	13.2	0.349609	13.2	0.359375	13.2	0.359375	13.2	0.132813	13.2	0.199219	13.2	0.289063	13.2	0.0820313	13.2	0.210938	13.2	0.214844	13.2	0.289063	13.2	0.269531	13.2	0.0078125	13.2	0.351563	13.2	0.366211	13.2	0.257813	13.2	0.410156	13.2	0.17627	13.2	0.0894775	13.2	0.410156
13.3	0.269043	13.3	0.349609	13.3	0.359375	13.3	0.359375	13.3	0.132813	13.3	0.199219	13.3	0.289063	13.3	0.0820313	13.3	0.210938	13.3	0.226074	13.3	0.288696	13.3	0.277344	13.3	0.0078125	13.3	0.351074	13.3	0.368652	13.3	0.257813	13.3	0.410156	13.3	0.1875	13.3	0.0894775	13.3	0.410156
13.4	0.269043	13.4	0.349609	13.4	0.358887	13.4	0.359375	13.4	0.121094	13.4	0.199219	13.4	0.289063	13.4	0.0932617	13.4	0.210938	13.4	0.222656	13.4	0.28125	13.4	0.276855	13.4	0.0078125	13.4	0.341797	13.4	0.368652	13.4	0.257324	13.4	0.421387	13.4	0.1875	13.4	0.0894775	13.4	0.422363
13.5	0.268555	13.5	0.349609	13.5	0.349609	13.5	0.359375	13.5	0.12146	13.5	0.199219	13.5	0.289063	13.5	0.0820313	13.5	0.210938	13.5	0.222656	13.5	0.292969	13.5	0.265625	13.5	0.00732422	13.5	0.341797	13.5	0.368652	13.5	0.259766	13.5	0.417969	13.5	0.199219	13.5	0.0894775	13.5	0.433105
13.6	0.259277	13.6	0.349121	13.6	0.361328	13.6	0.359375	13.6	0.140625	13.6	0.199219	13.6	0.300781	13.6	0.0820313	13.6	0.210938	13.6	0.222656	13.6	0.292969	13.6	0.265625	13.6	-0.00195313	13.6	0.341797	13.6	0.356934	13.6	0.259766	13.6	0.417969	13.6	0.19873	13.6	0.0894775	13.6	0.429688
13.7	0.259277	13.7	0.347656	13.7	0.361328	13.7	0.359375	13.7	0.140625	13.7	0.199219	13.7	0.300781	13.7	0.0820313	13.7	0.211426	13.7	0.22229	13.7	0.280762	13.7	0.277344	13.7	0.00976563	13.7	0.341797	13.7	0.356934	13.7	0.259766	13.7	0.40979	13.7	0.195313	13.7	0.0894775	13.7	0.429688
13.8	0.270996	13.8	0.347656	13.8	0.361328	13.8	0.359375	13.8	0.140259	13.8	0.19873	13.8	0.288574	13.8	0.0820313	13.8	0.222656	13.8	0.214844	13.8	0.269531	13.8	0.265625	13.8	-0.00195313	13.8	0.341309	13.8	0.356934	13.8	0.259766	13.8	0.402344	13.8	0.195313	13.8	0.0894775	13.8	0.429321
13.9	0.270996	13.9	0.347656	13.9	0.361328	13.9	0.358887	13.9	0.132813	13.9	0.187988	13.9	0.289063	13.9	0.0820313	13.9	0.222168	13.9	0.226074	13.9	0.28125	13.9	0.277344	13.9	0.0102539	13.9	0.332031	13.9	0.356934	13.9	0.259766	13.9	0.402344	13.9	0.195313	13.9	0.0894775	13.9	0.413574
14	0.270996	14	0.347656	14	0.361328	14	0.349609	14	0.132813	14	0.19873	14	0.289063	14	0.0820313	14	0.210938	14	0.214844	14	0.28125	14	0.265259	14	0.0078125	14	0.332031	14	0.356934	14	0.259766	14	0.402344	14	0.207031	14	0.09729	14	0.402832
14.1	0.270996	14.1	0.347656	14.1	0.361328	14.1	0.349609	14.1	0.140625	14.1	0.1875	14.1	0.289063	14.1	0.0820313	14.1	0.210938	14.1	0.222656	14.1	0.28125	14.1	0.258179	14.1	0.0195313	14.1	0.320313	14.1	0.356934	14.1	0.259766	14.1	0.410156	14.1	0.195313	14.1	0.09729	14.1	0.413574
14.2	0.270996	14.2	0.347168	14.2	0.361328	14.2	0.349609	14.2	0.140625	14.2	0.1875	14.2	0.288696	14.2	0.0820313	14.2	0.210938	14.2	0.222656	14.2	0.28125	14.2	0.265625	14.2	0.0195313	14.2	0.332031	14.2	0.356934	14.2	0.259766	14.2	0.409668	14.2	0.207031	14.2	0.09729	14.2	0.402344
14.3	0.270996	14.3	0.349609	14.3	0.361328	14.3	0.349121	14.3	0.132813	14.3	0.1875	14.3	0.28125	14.3	0.0820313	14.3	0.210938	14.3	0.222656	14.3	0.28125	14.3	0.265625	14.3	0.019043	14.3	0.332031	14.3	0.356934	14.3	0.259766	14.3	0.398926	14.3	0.207031	14.3	0.0894775	14.3	0.402344
14.4	0.270996	14.4	0.349609	14.4	0.349609	14.4	0.339844	14.4	0.132324	14.4	0.1875	14.4	0.289063	14.4	0.0820313	14.4	0.21875	14.4	0.222656	14.4	0.280762	14.4	0.265259	14.4	0.0102539	14.4	0.332031	14.4	0.356934	14.4	0.260254	14.4	0.409668	14.4	0.214478	14.4	0.0894775	14.4	0.402832
14.5	0.270508	14.5	0.349609	14.5	0.361328	14.5	0.347656	14.5	0.121094	14.5	0.1875	14.5	0.289063	14.5	0.0820313	14.5	0.21875	14.5	0.234375	14.5	0.269531	14.5	0.257813	14.5	0.019043	14.5	0.331543	14.5	0.356934	14.5	0.269043	14.5	0.398926	14.5	0.207031	14.5	0.0894775	14.5	0.413574
14.6	0.261719	14.6	0.349609	14.6	0.361328	14.6	0.347656	14.6	0.109375	14.6	0.199219	14.6	0.289063	14.6	0.0894775	14.6	0.21875	14.6	0.234375	14.6	0.269531	14.6	0.257813	14.6	-0.00195313	14.6	0.311035	14.6	0.356934	14.6	0.259766	14.6	0.410156	14.6	0.207031	14.6	0.0898438	14.6	0.402344
14.7	0.270508	14.7	0.356934	14.7	0.36084	14.7	0.347656	14.7	0.121094	14.7	0.199219	14.7	0.289063	14.7	0.0820313	14.7	0.218384	14.7	0.234375	14.7	0.269531	14.7	0.269531	14.7	-0.00146484	14.7	0.319824	14.7	0.357422	14.7	0.259766	14.7	0.422241	14.7	0.207031	14.7	0.09729	14.7	0.402344
14.8	0.261719	14.8	0.345703	14.8	0.351563	14.8	0.347656	14.8	0.121094	14.8	0.199219	14.8	0.300293	14.8	0.0820313	14.8	0.210938	14.8	0.233887	14.8	0.277344	14.8	0.269531	14.8	0.0078125	14.8	0.322266	14.8	0.366699	14.8	0.259766	14.8	0.429688	14.8	0.207031	14.8	0.09729	14.8	0.402344
14.9	0.270508	14.9	0.337891	14.9	0.351563	14.9	0.347656	14.9	0.121094	14.9	0.199219	14.9	0.289063	14.9	0.0820313	14.9	0.210938	14.9	0.222656	14.9	0.277344	14.9	0.269043	14.9	0.0078125	14.9	0.322266	14.9	0.366699	14.9	0.259766	14.9	0.429688	14.9	0.207031	14.9	0.09729	14.9	0.402344
15	0.26123	15	0.337891	15	0.351563	15	0.347656	15	0.121094	15	0.199219	15	0.289063	15	0.0820313	15	0.222656	15	0.222656	15	0.276978	15	0.257813	15	0.0078125	15	0.321777	15	0.358887	15	0.259766	15	0.417969	15	0.218262	15	0.104736	15	0.402344
15.1	0.268555	15.1	0.337891	15.1	0.351074	15.1	0.339355	15.1	0.120728	15.1	0.199219	15.1	0.289063	15.1	0.081543	15.1	0.222656	15.1	0.22229	15.1	0.269531	15.1	0.257813	15.1	0.0078125	15.1	0.300781	15.1	0.358887	15.1	0.259277	15.1	0.417969	15.1	0.207031	15.1	0.09729	15.1	0.402344
15.2	0.259277	15.2	0.345703	15.2	0.349609	15.2	0.328125	15.2	0.113281	15.2	0.199219	15.2	0.289063	15.2	0.0703125	15.2	0.222656	15.2	0.214844	15.2	0.269531	15.2	0.257813	15.2	-0.00390625	15.2	0.300781	15.2	0.358887	15.2	0.25	15.2	0.417969	15.2	0.207031	15.2	0.109009	15.2	0.409668
15.3	0.259277	15.3	0.345703	15.3	0.341797	15.3	0.328125	15.3	0.112793	15.3	0.199219	15.3	0.289063	15.3	0.0820313	15.3	0.222168	15.3	0.222656	15.3	0.269531	15.3	0.257813	15.3	0.0078125	15.3	0.3125	15.3	0.358887	15.3	0.25	15.3	0.429688	15.3	0.206665	15.3	0.109009	15.3	0.398926
15.4	0.259277	15.4	0.345215	15.4	0.349609	15.4	0.328125	15.4	0.109375	15.4	0.199219	15.4	0.296875	15.4	0.0703125	15.4	0.199707	15.4	0.223022	15.4	0.269531	15.4	0.257813	15.4	0.0078125	15.4	0.3125	15.4	0.358398	15.4	0.25	15.4	0.417969	15.4	0.199219	15.4	0.109375	15.4	0.410156
15.5	0.258789	15.5	0.335449	15.5	0.349609	15.5	0.328125	15.5	0.109375	15.5	0.199219	15.5	0.289063	15.5	0.0703125	15.5	0.222656	15.5	0.230469	15.5	0.269531	15.5	0.257813	15.5	0.0078125	15.5	0.3125	15.5	0.349121	15.5	0.250488	15.5	0.417969	15.5	0.199219	15.5	0.105103	15.5	0.409668
15.6	0.249512	15.6	0.326172	15.6	0.349609	15.6	0.328125	15.6	0.109375	15.6	0.199219	15.6	0.289063	15.6	0.0703125	15.6	0.222656	15.6	0.230469	15.6	0.269531	15.6	0.265625	15.6	-0.00390625	15.6	0.312012	15.6	0.349121	15.6	0.259766	15.6	0.417969	15.6	0.199219	15.6	0.105103	15.6	0.390625
15.7	0.249512	15.7	0.326172	15.7	0.349609	15.7	0.328125	15.7	0.109375	15.7	0.199219	15.7	0.289063	15.7	0.0699463	15.7	0.222656	15.7	0.230469	15.7	0.269531	15.7	0.265625	15.7	-0.00390625	15.7	0.310547	15.7	0.349121	15.7	0.259766	15.7	0.417969	15.7	0.199219	15.7	0.105103	15.7	0.390625
15.8	0.249512	15.8	0.326172	15.8	0.341797	15.8	0.328125	15.8	0.109375	15.8	0.199219	15.8	0.289063	15.8	0.0628662	15.8	0.210938	15.8	0.230103	15.8	0.269531	15.8	0.265625	15.8	-0.00341797	15.8	0.302734	15.8	0.337402	15.8	0.259766	15.8	0.429688	15.8	0.199219	15.8	0.105103	15.8	0.390625
15.9	0.249512	15.9	0.326172	15.9	0.341797	15.9	0.328125	15.9	0.109375	15.9	0.199219	15.9	0.296509	15.9	0.0703125	15.9	0.210938	15.9	0.222656	15.9	0.269531	15.9	0.265625	15.9	0.0078125	15.9	0.302734	15.9	0.337402	15.9	0.259766	15.9	0.429688	15.9	0.199219	15.9	0.105103	15.9	0.390625
16	0.249512	16	0.326172	16	0.341309	16	0.328125	16	0.109375	16	0.199219	16	0.28125	16	0.0699463	16	0.210938	16	0.222656	16	0.269531	16	0.265625	16	0.0078125	16	0.302734	16	0.337402	16	0.259277	16	0.429688	16	0.199219	16	0.116821	16	0.390625
16.1	0.241699	16.1	0.325684	16.1	0.332031	16.1	0.328125	16.1	0.109375	16.1	0.199219	16.1	0.280762	16.1	0.0625	16.1	0.210938	16.1	0.222656	16.1	0.269531	16.1	0.265625	16.1	0.0078125	16.1	0.302734	16.1	0.337402	16.1	0.25	16.1	0.429688	16.1	0.199219	16.1	0.116821	16.1	0.391113
16.2	0.241699	16.2	0.316406	16.2	0.332031	16.2	0.328613	16.2	0.101196	16.2	0.1875	16.2	0.269531	16.2	0.0620117	16.2	0.210938	16.2	0.222656	16.2	0.269531	16.2	0.265137	16.2	0	16.2	0.302734	16.2	0.337402	16.2	0.25	16.2	0.429688	16.2	0.199219	16.2	0.116821	16.2	0.410156
16.3	0.241211	16.3	0.316406	16.3	0.331543	16.3	0.339355	16.3	0.101563	16.3	0.187134	16.3	0.269531	16.3	0.0507813	16.3	0.210938	16.3	0.234375	16.3	0.269531	16.3	0.253906	16.3	0.0078125	16.3	0.302734	16.3	0.336914	16.3	0.25	16.3	0.429688	16.3	0.199219	16.3	0.116821	16.3	0.402344
16.4	0.232422	16.4	0.316406	16.4	0.322266	16.4	0.328125	16.4	0.101929	16.4	0.179688	16.4	0.277344	16.4	0.0507813	16.4	0.210938	16.4	0.234375	16.4	0.269531	16.4	0.253906	16.4	0.00830078	16.4	0.310547	16.4	0.327637	16.4	0.25	16.4	0.429321	16.4	0.199585	16.4	0.116821	16.4	0.409668
16.5	0.241699	16.5	0.316406	16.5	0.322266	16.5	0.328125	16.5	0.101563	16.5	0.191406	16.5	0.277344	16.5	0.050293	16.5	0.210449	16.5	0.234375	16.5	0.269531	16.5	0.25354	16.5	0.0175781	16.5	0.310059	16.5	0.327637	16.5	0.249512	16.5	0.421875	16.5	0.207031	16.5	0.116821	16.5	0.398926
16.6	0.22998	16.6	0.315918	16.6	0.322266	16.6	0.328125	16.6	0.101563	16.6	0.179688	16.6	0.277344	16.6	0.0390625	16.6	0.199219	16.6	0.234375	16.6	0.269043	16.6	0.246094	16.6	0.0175781	16.6	0.300781	16.6	0.327148	16.6	0.240234	16.6	0.421875	16.6	0.214844	16.6	0.105103	16.6	0.410156
16.7	0.22998	16.7	0.306641	16.7	0.310547	16.7	0.328125	16.7	0.0898438	16.7	0.179688	16.7	0.277344	16.7	0.0507813	16.7	0.199219	16.7	0.234375	16.7	0.257813	16.7	0.257813	16.7	0.0175781	16.7	0.300293	16.7	0.317871	16.7	0.240234	16.7	0.421875	16.7	0.207031	16.7	0.116821	16.7	0.410156
16.8	0.229492	16.8	0.306641	16.8	0.310547	16.8	0.335938	16.8	0.0898438	16.8	0.179688	16.8	0.276978	16.8	0.050415	16.8	0.210938	16.8	0.234375	16.8	0.257813	16.8	0.257324	16.8	0.0175781	16.8	0.300781	16.8	0.317871	16.8	0.240234	16.8	0.421875	16.8	0.214478	16.8	0.116821	16.8	0.409668
16.9	0.231934	16.9	0.306641	16.9	0.310547	16.9	0.335938	16.9	0.0898438	16.9	0.191406	16.9	0.269531	16.9	0.0429688	16.9	0.210938	16.9	0.234375	16.9	0.257813	16.9	0.246094	16.9	0.0297852	16.9	0.300781	16.9	0.317871	16.9	0.240234	16.9	0.421875	16.9	0.207031	16.9	0.105591	16.9	0.398438
17	0.220215	17	0.306641	17	0.310547	17	0.335938	17	0.0898438	17	0.179688	17	0.269531	17	0.050293	17	0.199219	17	0.234375	17	0.257446	17	0.245728	17	0.0385742	17	0.300293	17	0.317871	17	0.240234	17	0.421875	17	0.207031	17	0.116821	17	0.398438
17.1	0.231934	17.1	0.306641	17.1	0.310547	17.1	0.335938	17.1	0.0898438	17.1	0.179688	17.1	0.269531	17.1	0.0390625	17.1	0.199219	17.1	0.234375	17.1	0.25	17.1	0.25	17.1	0.0297852	17.1	0.291016	17.1	0.317871	17.1	0.240234	17.1	0.429688	17.1	0.207031	17.1	0.128052	17.1	0.398438
17.2	0.220215	17.2	0.306641	17.2	0.310547	17.2	0.335938	17.2	0.0898438	17.2	0.179688	17.2	0.269531	17.2	0.0390625	17.2	0.199219	17.2	0.241699	17.2	0.261719	17.2	0.25	17.2	0.0390625	17.2	0.290527	17.2	0.317871	17.2	0.239746	17.2	0.421875	17.2	0.207031	17.2	0.116821	17.2	0.398071
17.3	0.220703	17.3	0.306641	17.3	0.310547	17.3	0.335938	17.3	0.0820313	17.3	0.179688	17.3	0.269531	17.3	0.0390625	17.3	0.199219	17.3	0.230469	17.3	0.261719	17.3	0.25	17.3	0.0390625	17.3	0.28125	17.3	0.310059	17.3	0.230469	17.3	0.429688	17.3	0.206543	17.3	0.116821	17.3	0.390625
17.4	0.22998	17.4	0.306152	17.4	0.322266	17.4	0.328125	17.4	0.0820313	17.4	0.179688	17.4	0.269531	17.4	0.0386963	17.4	0.199219	17.4	0.230469	17.4	0.261719	17.4	0.249512	17.4	0.0390625	17.4	0.28125	17.4	0.310059	17.4	0.230469	17.4	0.429199	17.4	0.195313	17.4	0.116821	17.4	0.390625
17.5	0.22998	17.5	0.296875	17.5	0.310059	17.5	0.328125	17.5	0.0820313	17.5	0.179688	17.5	0.269043	17.5	0.0429688	17.5	0.199219	17.5	0.230103	17.5	0.261719	17.5	0.238281	17.5	0.0385742	17.5	0.28125	17.5	0.310059	17.5	0.230469	17.5	0.417969	17.5	0.195313	17.5	0.116455	17.5	0.390625
17.6	0.241699	17.6	0.296875	17.6	0.310547	17.6	0.328125	17.6	0.0820313	17.6	0.179688	17.6	0.269531	17.6	0.0429688	17.6	0.198853	17.6	0.222656	17.6	0.261719	17.6	0.246094	17.6	0.0292969	17.6	0.28125	17.6	0.310059	17.6	0.230469	17.6	0.410156	17.6	0.194946	17.6	0.109009	17.6	0.390625
17.7	0.241699	17.7	0.296387	17.7	0.310547	17.7	0.328125	17.7	0.0820313	17.7	0.191406	17.7	0.269531	17.7	0.0507813	17.7	0.203125	17.7	0.222656	17.7	0.261719	17.7	0.246094	17.7	0.0292969	17.7	0.28125	17.7	0.310059	17.7	0.230469	17.7	0.410156	17.7	0.199219	17.7	0.109375	17.7	0.390625
17.8	0.22998	17.8	0.287109	17.8	0.310547	17.8	0.335938	17.8	0.0820313	17.8	0.191406	17.8	0.269531	17.8	0.050293	17.8	0.203125	17.8	0.222656	17.8	0.261719	17.8	0.245728	17.8	0.0297852	17.8	0.28125	17.8	0.30957	17.8	0.230469	17.8	0.410156	17.8	0.199219	17.8	0.116821	17.8	0.390625
17.9	0.22998	17.9	0.298828	17.9	0.310547	17.9	0.335449	17.9	0.0820313	17.9	0.191406	17.9	0.269531	17.9	0.0390625	17.9	0.202637	17.9	0.234375	17.9	0.261719	17.9	0.238281	17.9	0.0390625	17.9	0.28125	17.9	0.300293	17.9	0.230469	17.9	0.410156	17.9	0.19873	17.9	0.116821	17.9	0.390137
18	0.241699	18	0.298828	18	0.310547	18	0.326172	18	0.090332	18	0.191406	18	0.27002	18	0.050415	18	0.199219	18	0.234375	18	0.26123	18	0.238281	18	0.0390625	18	0.289063	18	0.300293	18	0.21875	18	0.410156	18	0.1875	18	0.116821	18	0.378906
18.1	0.241699	18.1	0.298828	18.1	0.310059	18.1	0.325684	18.1	0.101563	18.1	0.179688	18.1	0.28125	18.1	0.0429688	18.1	0.199219	18.1	0.234375	18.1	0.25	18.1	0.238281	18.1	0.0390625	18.1	0.28125	18.1	0.308105	18.1	0.21875	18.1	0.410156	18.1	0.1875	18.1	0.116821	18.1	0.378906
18.2	0.241699	18.2	0.298828	18.2	0.300781	18.2	0.316406	18.2	0.101074	18.2	0.190918	18.2	0.28125	18.2	0.0507813	18.2	0.199219	18.2	0.234375	18.2	0.25	18.2	0.238281	18.2	0.0390625	18.2	0.289063	18.2	0.300293	18.2	0.21875	18.2	0.410156	18.2	0.1875	18.2	0.116821	18.2	0.378906
18.3	0.241699	18.3	0.29834	18.3	0.300781	18.3	0.316406	18.3	0.0898438	18.3	0.167969	18.3	0.28125	18.3	0.0424805	18.3	0.199219	18.3	0.234375	18.3	0.25	18.3	0.238281	18.3	0.0390625	18.3	0.288574	18.3	0.300293	18.3	0.21875	18.3	0.410156	18.3	0.195313	18.3	0.116821	18.3	0.378906
18.4	0.241699	18.4	0.289063	18.4	0.300781	18.4	0.316406	18.4	0.0898438	18.4	0.167969	18.4	0.289063	18.4	0.03125	18.4	0.199219	18.4	0.246094	18.4	0.25	18.4	0.238281	18.4	0.0390625	18.4	0.279297	18.4	0.300293	18.4	0.218262	18.4	0.410156	18.4	0.194946	18.4	0.116455	18.4	0.378906
18.5	0.241699	18.5	0.289063	18.5	0.300781	18.5	0.316406	18.5	0.0898438	18.5	0.179688	18.5	0.288574	18.5	0.03125	18.5	0.199219	18.5	0.245605	18.5	0.25	18.5	0.238281	18.5	0.0395508	18.5	0.278809	18.5	0.288086	18.5	0.208984	18.5	0.410156	18.5	0.1875	18.5	0.121094	18.5	0.378906
18.6	0.249512	18.6	0.289551	18.6	0.300781	18.6	0.316406	18.6	0.0898438	18.6	0.179688	18.6	0.277344	18.6	0.03125	18.6	0.199219	18.6	0.234375	18.6	0.25	18.6	0.237793	18.6	0.0483398	18.6	0.269531	18.6	0.279297	18.6	0.208984	18.6	0.410156	18.6	0.1875	18.6	0.128174	18.6	0.378906
18.7	0.249512	18.7	0.298828	18.7	0.300781	18.7	0.316406	18.7	0.0898438	18.7	0.179688	18.7	0.277344	18.7	0.03125	18.7	0.199219	18.7	0.234375	18.7	0.25	18.7	0.226563	18.7	0.0390625	18.7	0.269531	18.7	0.288086	18.7	0.208984	18.7	0.410156	18.7	0.187012	18.7	0.120728	18.7	0.378906
18.8	0.241699	18.8	0.29834	18.8	0.300781	18.8	0.315918	18.8	0.0898438	18.8	0.179688	18.8	0.277344	18.8	0.0390625	18.8	0.199219	18.8	0.234375	18.8	0.25	18.8	0.226563	18.8	0.0390625	18.8	0.269531	18.8	0.279297	18.8	0.209473	18.8	0.410156	18.8	0.175781	18.8	0.120728	18.8	0.390259
18.9	0.249512	18.9	0.277344	18.9	0.300293	18.9	0.307129	18.9	0.0898438	18.9	0.179688	18.9	0.277344	18.9	0.03125	18.9	0.199219	18.9	0.242188	18.9	0.25	18.9	0.226563	18.9	0.0390625	18.9	0.269043	18.9	0.288086	18.9	0.218262	18.9	0.410156	18.9	0.1875	18.9	0.120728	18.9	0.382813
19	0.249512	19	0.277344	19	0.291504	19	0.316406	19	0.0898438	19	0.179321	19	0.288574	19	0.0390625	19	0.199219	19	0.234375	19	0.25	19	0.226563	19	0.0395508	19	0.259766	19	0.278809	19	0.220703	19	0.410156	19	0.1875	19	0.120728	19	0.382813
19.1	0.249512	19.1	0.277344	19.1	0.300781	19.1	0.308594	19.1	0.090332	19.1	0.171875	19.1	0.277344	19.1	0.0390625	19.1	0.199219	19.1	0.242188	19.1	0.238281	19.1	0.226563	19.1	0.0488281	19.1	0.259766	19.1	0.278809	19.1	0.220703	19.1	0.410156	19.1	0.1875	19.1	0.120728	19.1	0.382813
19.2	0.249512	19.2	0.277344	19.2	0.300781	19.2	0.308594	19.2	0.101074	19.2	0.171875	19.2	0.277344	19.2	0.0390625	19.2	0.199219	19.2	0.242188	19.2	0.238281	19.2	0.226563	19.2	0.0483398	19.2	0.259766	19.2	0.278809	19.2	0.220703	19.2	0.410156	19.2	0.1875	19.2	0.120239	19.2	0.382813
19.3	0.249512	19.3	0.277344	19.3	0.300293	19.3	0.308594	19.3	0.090332	19.3	0.171875	19.3	0.277344	19.3	0.0385742	19.3	0.210938	19.3	0.242188	19.3	0.238281	19.3	0.226563	19.3	0.027832	19.3	0.260254	19.3	0.278809	19.3	0.220703	19.3	0.417969	19.3	0.1875	19.3	0.109009	19.3	0.382813
19.4	0.241699	19.4	0.269043	19.4	0.291016	19.4	0.308594	19.4	0.101074	19.4	0.171875	19.4	0.265625	19.4	0.0269775	19.4	0.199219	19.4	0.242188	19.4	0.238281	19.4	0.226563	19.4	0.0371094	19.4	0.261719	19.4	0.27832	19.4	0.220703	19.4	0.410156	19.4	0.1875	19.4	0.109009	19.4	0.382813
19.5	0.241699	19.5	0.257813	19.5	0.291016	19.5	0.308594	19.5	0.090332	19.5	0.171875	19.5	0.265625	19.5	0.0316162	19.5	0.199219	19.5	0.234375	19.5	0.237915	19.5	0.21875	19.5	0.0371094	19.5	0.261719	19.5	0.269043	19.5	0.220703	19.5	0.417969	19.5	0.1875	19.5	0.109009	19.5	0.390625
19.6	0.241699	19.6	0.257813	19.6	0.291016	19.6	0.308105	19.6	0.101074	19.6	0.171875	19.6	0.265259	19.6	0.0386963	19.6	0.199219	19.6	0.234375	19.6	0.230469	19.6	0.21875	19.6	0.0371094	19.6	0.261719	19.6	0.280762	19.6	0.208984	19.6	0.417969	19.6	0.187012	19.6	0.116821	19.6	0.390625
19.7	0.241699	19.7	0.257813	19.7	0.279297	19.7	0.298828	19.7	0.0820313	19.7	0.171875	19.7	0.257813	19.7	0.03125	19.7	0.199219	19.7	0.234375	19.7	0.242188	19.7	0.21875	19.7	0.0371094	19.7	0.261719	19.7	0.280762	19.7	0.208984	19.7	0.410156	19.7	0.175781	19.7	0.116821	19.7	0.390625
19.8	0.22998	19.8	0.257813	19.8	0.279297	19.8	0.299316	19.8	0.0820313	19.8	0.171875	19.8	0.257813	19.8	0.03125	19.8	0.199219	19.8	0.234375	19.8	0.230469	19.8	0.21875	19.8	0.0371094	19.8	0.269531	19.8	0.280762	19.8	0.208984	19.8	0.409668	19.8	0.175781	19.8	0.116455	19.8	0.390625
19.9	0.241699	19.9	0.257813	19.9	0.291016	19.9	0.308594	19.9	0.0825195	19.9	0.171875	19.9	0.257813	19.9	0.03125	19.9	0.199219	19.9	0.242188	19.9	0.230469	19.9	0.21875	19.9	0.0371094	19.9	0.269043	19.9	0.280762	19.9	0.208984	19.9	0.40625	19.9	0.175781	19.9	0.109009	19.9	0.390625
20	0.22998	20	0.257813	20	0.290527	20	0.308594	20	0.09375	20	0.171387	20	0.269531	20	0.03125	20	0.199219	20	0.242188	20	0.242188	20	0.21875	20	0.0371094	20	0.271484	20	0.280273	20	0.208984	20	0.40625	20	0.175781	20	0.109009	20	0.390625
20.1	0.22998	20.1	0.257813	20.1	0.28125	20.1	0.308594	20.1	0.09375	20.1	0.160156	20.1	0.269531	20.1	0.03125	20.1	0.191406	20.1	0.242188	20.1	0.242188	20.1	0.218384	20.1	0.0371094	20.1	0.271484	20.1	0.278809	20.1	0.208984	20.1	0.405884	20.1	0.164063	20.1	0.109009	20.1	0.390625
20.2	0.22998	20.2	0.257813	20.2	0.28125	20.2	0.308594	20.2	0.09375	20.2	0.160156	20.2	0.269531	20.2	0.03125	20.2	0.191406	20.2	0.242188	20.2	0.241699	20.2	0.210938	20.2	0.0371094	20.2	0.271484	20.2	0.278809	20.2	0.208984	20.2	0.398438	20.2	0.164063	20.2	0.101196	20.2	0.390625
20.3	0.241699	20.3	0.246094	20.3	0.269531	20.3	0.308594	20.3	0.09375	20.3	0.160156	20.3	0.269531	20.3	0.03125	20.3	0.191895	20.3	0.241821	20.3	0.230469	20.3	0.210938	20.3	0.0375977	20.3	0.271484	20.3	0.27832	20.3	0.208496	20.3	0.398438	20.3	0.164063	20.3	0.108521	20.3	0.402344
20.4	0.241699	20.4	0.246094	20.4	0.269531	20.4	0.308594	20.4	0.09375	20.4	0.160156	20.4	0.257813	20.4	0.0307617	20.4	0.202637	20.4	0.226929	20.4	0.230469	20.4	0.210938	20.4	0.046875	20.4	0.271484	20.4	0.26709	20.4	0.199219	20.4	0.398438	20.4	0.163696	20.4	0.09729	20.4	0.402344
20.5	0.22998	20.5	0.246094	20.5	0.269531	20.5	0.308594	20.5	0.0941162	20.5	0.160156	20.5	0.257813	20.5	0.0195313	20.5	0.179688	20.5	0.234009	20.5	0.230469	20.5	0.210449	20.5	0.046875	20.5	0.271484	20.5	0.26709	20.5	0.199219	20.5	0.398438	20.5	0.15625	20.5	0.09729	20.5	0.402344
20.6	0.22998	20.6	0.246094	20.6	0.269531	20.6	0.308105	20.6	0.0898438	20.6	0.160156	20.6	0.257813	20.6	0.019165	20.6	0.179688	20.6	0.226929	20.6	0.230469	20.6	0.199219	20.6	0.0585938	20.6	0.270996	20.6	0.26709	20.6	0.191406	20.6	0.398438	20.6	0.15625	20.6	0.09729	20.6	0.402344
20.7	0.22998	20.7	0.246094	20.7	0.269043	20.7	0.298828	20.7	0.101563	20.7	0.160156	20.7	0.257813	20.7	0.0234375	20.7	0.180176	20.7	0.234375	20.7	0.230469	20.7	0.199219	20.7	0.0585938	20.7	0.269531	20.7	0.266602	20.7	0.191406	20.7	0.398438	20.7	0.15625	20.7	0.09729	20.7	0.401855
20.8	0.22998	20.8	0.246094	20.8	0.259766	20.8	0.298828	20.8	0.0898438	20.8	0.160156	20.8	0.257813	20.8	0.0234375	20.8	0.191406	20.8	0.234375	20.8	0.22998	20.8	0.199219	20.8	0.0585938	20.8	0.261719	20.8	0.269043	20.8	0.191406	20.8	0.397949	20.8	0.156616	20.8	0.09729	20.8	0.390625
20.9	0.22998	20.9	0.245605	20.9	0.259766	20.9	0.299316	20.9	0.0898438	20.9	0.15979	20.9	0.257813	20.9	0.0234375	20.9	0.191406	20.9	0.234375	20.9	0.21875	20.9	0.199219	20.9	0.0585938	20.9	0.269531	20.9	0.269043	20.9	0.191406	20.9	0.386719	20.9	0.164063	20.9	0.09729	20.9	0.402344
21	0.22998	21	0.248047	21	0.251953	21	0.308594	21	0.0898438	21	0.152344	21	0.249512	21	0.0234375	21	0.191406	21	0.222656	21	0.21875	21	0.199219	21	0.0581055	21	0.269531	21	0.269043	21	0.191406	21	0.398438	21	0.163696	21	0.0894775	21	0.402344
21.1	0.22998	21.1	0.236328	21.1	0.251953	21.1	0.308594	21.1	0.0898438	21.1	0.152344	21.1	0.23877	21.1	0.0234375	21.1	0.191406	21.1	0.222656	21.1	0.21875	21.1	0.199219	21.1	0.0488281	21.1	0.28125	21.1	0.269043	21.1	0.191895	21.1	0.398438	21.1	0.156616	21.1	0.09729	21.1	0.402344
21.2	0.22998	21.2	0.248047	21.2	0.259766	21.2	0.308594	21.2	0.0898438	21.2	0.152344	21.2	0.25	21.2	0.03125	21.2	0.191406	21.2	0.222656	21.2	0.21875	21.2	0.199219	21.2	0.0488281	21.2	0.28125	21.2	0.268555	21.2	0.200684	21.2	0.398438	21.2	0.163696	21.2	0.0969238	21.2	0.402344
21.3	0.218262	21.3	0.248047	21.3	0.251953	21.3	0.308594	21.3	0.0898438	21.3	0.151855	21.3	0.249512	21.3	0.03125	21.3	0.191406	21.3	0.22229	21.3	0.218384	21.3	0.199219	21.3	0.0493164	21.3	0.28125	21.3	0.259277	21.3	0.191406	21.3	0.398438	21.3	0.15625	21.3	0.0894775	21.3	0.402344
21.4	0.218262	21.4	0.248047	21.4	0.251953	21.4	0.316406	21.4	0.0898438	21.4	0.140625	21.4	0.226563	21.4	0.03125	21.4	0.191406	21.4	0.214844	21.4	0.210938	21.4	0.19873	21.4	0.0585938	21.4	0.28125	21.4	0.26709	21.4	0.191406	21.4	0.386719	21.4	0.15625	21.4	0.101196	21.4	0.40979
21.5	0.218262	21.5	0.248535	21.5	0.259766	21.5	0.308594	21.5	0.090332	21.5	0.140625	21.5	0.226563	21.5	0.0307617	21.5	0.191406	21.5	0.214844	21.5	0.21875	21.5	0.1875	21.5	0.0585938	21.5	0.28125	21.5	0.26709	21.5	0.191406	21.5	0.386353	21.5	0.15625	21.5	0.100708	21.5	0.402344
21.6	0.218262	21.6	0.257813	21.6	0.259277	21.6	0.308594	21.6	0.101074	21.6	0.140625	21.6	0.238281	21.6	0.0195313	21.6	0.190918	21.6	0.214355	21.6	0.21875	21.6	0.1875	21.6	0.0585938	21.6	0.28125	21.6	0.266602	21.6	0.191406	21.6	0.378906	21.6	0.16748	21.6	0.0894775	21.6	0.401855
21.7	0.218262	21.7	0.246094	21.7	0.25	21.7	0.316406	21.7	0.0898438	21.7	0.140625	21.7	0.238281	21.7	0.0195313	21.7	0.179688	21.7	0.203613	21.7	0.22998	21.7	0.1875	21.7	0.0703125	21.7	0.269531	21.7	0.257324	21.7	0.191406	21.7	0.378906	21.7	0.15625	21.7	0.0894775	21.7	0.390625
21.8	0.218262	21.8	0.246094	21.8	0.261719	21.8	0.316406	21.8	0.078125	21.8	0.140625	21.8	0.238281	21.8	0.0195313	21.8	0.191406	21.8	0.214355	21.8	0.207031	21.8	0.1875	21.8	0.0703125	21.8	0.28125	21.8	0.249512	21.8	0.191406	21.8	0.379272	21.8	0.155884	21.8	0.0891113	21.8	0.390625
21.9	0.218262	21.9	0.257813	21.9	0.261719	21.9	0.315918	21.9	0.0786133	21.9	0.140625	21.9	0.238281	21.9	0.0308838	21.9	0.179688	21.9	0.203613	21.9	0.218384	21.9	0.1875	21.9	0.0703125	21.9	0.280762	21.9	0.257324	21.9	0.190918	21.9	0.398438	21.9	0.148438	21.9	0.081665	21.9	0.390625
22	0.218262	22	0.257813	22	0.261719	22	0.306641	22	0.0898438	22	0.148438	22	0.238281	22	0.0234375	22	0.191406	22	0.214355	22	0.210938	22	0.1875	22	0.0703125	22	0.271484	22	0.249512	22	0.179688	22	0.398438	22	0.148804	22	0.0811768	22	0.390625
22.1	0.218262	22.1	0.257324	22.1	0.261719	22.1	0.298828	22.1	0.0898438	22.1	0.148438	22.1	0.238281	22.1	0.0234375	22.1	0.191406	22.1	0.203125	22.1	0.210938	22.1	0.1875	22.1	0.0698242	22.1	0.270996	22.1	0.249512	22.1	0.179688	22.1	0.398438	22.1	0.15625	22.1	0.0699463	22.1	0.390625
22.2	0.218262	22.2	0.248535	22.2	0.269531	22.2	0.298828	22.2	0.0898438	22.2	0.140625	22.2	0.238281	22.2	0.0307617	22.2	0.191406	22.2	0.203125	22.2	0.210938	22.2	0.187134	22.2	0.0605469	22.2	0.25	22.2	0.256836	22.2	0.179688	22.2	0.398071	22.2	0.167969	22.2	0.0699463	22.2	0.390625
22.3	0.22998	22.3	0.265625	22.3	0.261719	22.3	0.298828	22.3	0.0898438	22.3	0.148438	22.3	0.238281	22.3	0.0195313	22.3	0.191406	22.3	0.203125	22.3	0.210938	22.3	0.179688	22.3	0.0605469	22.3	0.25	22.3	0.247559	22.3	0.179688	22.3	0.390625	22.3	0.167969	22.3	0.0777588	22.3	0.390625
22.4	0.218262	22.4	0.265137	22.4	0.26123	22.4	0.298828	22.4	0.0898438	22.4	0.148438	22.4	0.238281	22.4	0.0195313	22.4	0.191406	22.4	0.203125	22.4	0.210449	22.4	0.1875	22.4	0.0605469	22.4	0.261719	22.4	0.248047	22.4	0.167969	22.4	0.390625	22.4	0.167969	22.4	0.0699463	22.4	0.390625
22.5	0.218262	22.5	0.256348	22.5	0.251953	22.5	0.299316	22.5	0.0820313	22.5	0.148071	22.5	0.238281	22.5	0.0195313	22.5	0.191406	22.5	0.203125	22.5	0.199219	22.5	0.1875	22.5	0.0605469	22.5	0.25	22.5	0.256836	22.5	0.179688	22.5	0.390625	22.5	0.167603	22.5	0.0699463	22.5	0.390625
22.6	0.22998	22.6	0.265625	22.6	0.259766	22.6	0.308594	22.6	0.0898438	22.6	0.140625	22.6	0.238281	22.6	0.0200195	22.6	0.179199	22.6	0.203125	22.6	0.199219	22.6	0.1875	22.6	0.0605469	22.6	0.25	22.6	0.247559	22.6	0.167969	22.6	0.390625	22.6	0.160156	22.6	0.0699463	22.6	0.390259
22.7	0.218262	22.7	0.265625	22.7	0.259766	22.7	0.308105	22.7	0.0898438	22.7	0.140991	22.7	0.238281	22.7	0.03125	22.7	0.179688	22.7	0.214478	22.7	0.199219	22.7	0.1875	22.7	0.0605469	22.7	0.25	22.7	0.247559	22.7	0.167969	22.7	0.390625	22.7	0.160156	22.7	0.0699463	22.7	0.382813
22.8	0.218262	22.8	0.265137	22.8	0.259766	22.8	0.299316	22.8	0.101563	22.8	0.148438	22.8	0.238281	22.8	0.03125	22.8	0.167603	22.8	0.207031	22.8	0.199219	22.8	0.1875	22.8	0.0600586	22.8	0.25	22.8	0.247559	22.8	0.167969	22.8	0.390625	22.8	0.160156	22.8	0.0777588	22.8	0.375
22.9	0.218262	22.9	0.255859	22.9	0.271484	22.9	0.308105	22.9	0.0898438	22.9	0.160156	22.9	0.238281	22.9	0.03125	22.9	0.160156	22.9	0.207031	22.9	0.199219	22.9	0.1875	22.9	0.0507813	22.9	0.242188	22.9	0.247559	22.9	0.167969	22.9	0.390625	22.9	0.160156	22.9	0.0777588	22.9	0.375
23	0.22998	23	0.255859	23	0.271484	23	0.287109	23	0.0898438	23	0.160156	23	0.238281	23	0.03125	23	0.160156	23	0.207031	23	0.210938	23	0.1875	23	0.0507813	23	0.242188	23	0.24707	23	0.167969	23	0.378906	23	0.160156	23	0.0699463	23	0.375366
23.1	0.22998	23.1	0.255859	23.1	0.270996	23.1	0.298828	23.1	0.0898438	23.1	0.160156	23.1	0.237915	23.1	0.0234375	23.1	0.160156	23.1	0.214844	23.1	0.210938	23.1	0.179688	23.1	0.0507813	23.1	0.242188	23.1	0.237793	23.1	0.167969	23.1	0.378906	23.1	0.160156	23.1	0.069458	23.1	0.382446
23.2	0.22998	23.2	0.255859	23.2	0.261719	23.2	0.298828	23.2	0.0898438	23.2	0.160156	23.2	0.230469	23.2	0.0234375	23.2	0.160522	23.2	0.207031	23.2	0.199219	23.2	0.179688	23.2	0.0512695	23.2	0.25	23.2	0.249512	23.2	0.179688	23.2	0.378906	23.2	0.160156	23.2	0.0587158	23.2	0.375
23.3	0.22998	23.3	0.255859	23.3	0.261719	23.3	0.298828	23.3	0.101563	23.3	0.160156	23.3	0.230469	23.3	0.0234375	23.3	0.167969	23.3	0.207031	23.3	0.199219	23.3	0.179688	23.3	0.0600586	23.3	0.25	23.3	0.237793	23.3	0.179688	23.3	0.378906	23.3	0.160156	23.3	0.0582275	23.3	0.375
23.4	0.22998	23.4	0.255859	23.4	0.261719	23.4	0.298828	23.4	0.101563	23.4	0.160156	23.4	0.230469	23.4	0.03125	23.4	0.160156	23.4	0.207031	23.4	0.198853	23.4	0.179688	23.4	0.0507813	23.4	0.242188	23.4	0.237793	23.4	0.179688	23.4	0.378906	23.4	0.160156	23.4	0.0577393	23.4	0.375
23.5	0.22998	23.5	0.255859	23.5	0.261719	23.5	0.298828	23.5	0.101563	23.5	0.160156	23.5	0.21875	23.5	0.0307617	23.5	0.160156	23.5	0.214355	23.5	0.203125	23.5	0.179688	23.5	0.0507813	23.5	0.25	23.5	0.249512	23.5	0.179688	23.5	0.371094	23.5	0.148438	23.5	0.0469971	23.5	0.375366
23.6	0.218262	23.6	0.255859	23.6	0.261719	23.6	0.298828	23.6	0.101563	23.6	0.160156	23.6	0.21875	23.6	0.0195313	23.6	0.160156	23.6	0.203125	23.6	0.203125	23.6	0.179688	23.6	0.0507813	23.6	0.242188	23.6	0.237305	23.6	0.179688	23.6	0.371094	23.6	0.148438	23.6	0.0582275	23.6	0.382813
23.7	0.217773	23.7	0.255859	23.7	0.261719	23.7	0.298828	23.7	0.0898438	23.7	0.160156	23.7	0.21875	23.7	0.0195313	23.7	0.148438	23.7	0.195313	23.7	0.203125	23.7	0.179688	23.7	0.0507813	23.7	0.242188	23.7	0.228027	23.7	0.179688	23.7	0.371094	23.7	0.148438	23.7	0.0582275	23.7	0.382813
23.8	0.208984	23.8	0.255859	23.8	0.261719	23.8	0.298828	23.8	0.0898438	23.8	0.160156	23.8	0.21875	23.8	0.0195313	23.8	0.148438	23.8	0.195313	23.8	0.203125	23.8	0.179688	23.8	0.0507813	23.8	0.242188	23.8	0.239746	23.8	0.179688	23.8	0.37146	23.8	0.148438	23.8	0.0582275	23.8	0.382813
23.9	0.217773	23.9	0.255859	23.9	0.261719	23.9	0.298828	23.9	0.0898438	23.9	0.15979	23.9	0.21875	23.9	0.0195313	23.9	0.148438	23.9	0.195313	23.9	0.203125	23.9	0.167969	23.9	0.0507813	23.9	0.242188	23.9	0.239746	23.9	0.179688	23.9	0.378906	23.9	0.148438	23.9	0.050415	23.9	0.371094
24	0.208496	24	0.255859	24	0.261719	24	0.287109	24	0.0898438	24	0.160156	24	0.218262	24	0.0195313	24	0.148438	24	0.195313	24	0.203125	24	0.167969	24	0.0512695	24	0.242188	24	0.240234	24	0.179688	24	0.378906	24	0.148438	24	0.050415	24	0.371094
24.1	0.208496	24.1	0.255859	24.1	0.261719	24.1	0.287109	24.1	0.0898438	24.1	0.160156	24.1	0.207031	24.1	0.0195313	24.1	0.148071	24.1	0.195313	24.1	0.203125	24.1	0.167969	24.1	0.0605469	24.1	0.242188	24.1	0.249023	24.1	0.179688	24.1	0.378906	24.1	0.136719	24.1	0.050415	24.1	0.371094
24.2	0.208496	24.2	0.255859	24.2	0.261719	24.2	0.287109	24.2	0.0898438	24.2	0.160156	24.2	0.207031	24.2	0.0195313	24.2	0.128906	24.2	0.195313	24.2	0.202637	24.2	0.179688	24.2	0.0600586	24.2	0.242188	24.2	0.239746	24.2	0.179688	24.2	0.37854	24.2	0.136719	24.2	0.0499268	24.2	0.371094
24.3	0.200684	24.3	0.255859	24.3	0.26123	24.3	0.287109	24.3	0.0898438	24.3	0.160156	24.3	0.207031	24.3	0.0195313	24.3	0.128906	24.3	0.194824	24.3	0.191406	24.3	0.179688	24.3	0.0512695	24.3	0.242188	24.3	0.239746	24.3	0.179688	24.3	0.37146	24.3	0.136719	24.3	0.0386963	24.3	0.371094
24.4	0.200684	24.4	0.255859	24.4	0.251953	24.4	0.287598	24.4	0.0898438	24.4	0.160156	24.4	0.207031	24.4	0.0195313	24.4	0.128906	24.4	0.183594	24.4	0.191406	24.4	0.179688	24.4	0.0605469	24.4	0.242188	24.4	0.239746	24.4	0.179688	24.4	0.37854	24.4	0.128906	24.4	0.0386963	24.4	0.359375
24.5	0.201172	24.5	0.248047	24.5	0.251953	24.5	0.296387	24.5	0.0898438	24.5	0.160156	24.5	0.207031	24.5	0.0195313	24.5	0.128906	24.5	0.183594	24.5	0.191406	24.5	0.179688	24.5	0.0678711	24.5	0.242188	24.5	0.239746	24.5	0.179199	24.5	0.371094	24.5	0.128906	24.5	0.0386963	24.5	0.359863
24.6	0.210449	24.6	0.248047	24.6	0.251953	24.6	0.287109	24.6	0.0820313	24.6	0.160156	24.6	0.207031	24.6	0.0195313	24.6	0.128906	24.6	0.183594	24.6	0.191406	24.6	0.179688	24.6	0.059082	24.6	0.242188	24.6	0.239746	24.6	0.169922	24.6	0.371094	24.6	0.129272	24.6	0.0386963	24.6	0.363281
24.7	0.209961	24.7	0.255859	24.7	0.251953	24.7	0.287109	24.7	0.0820313	24.7	0.159668	24.7	0.207031	24.7	0.019165	24.7	0.128906	24.7	0.183594	24.7	0.191406	24.7	0.1875	24.7	0.0605469	24.7	0.242188	24.7	0.239746	24.7	0.17041	24.7	0.371094	24.7	0.136719	24.7	0.0386963	24.7	0.363281
24.8	0.200684	24.8	0.255371	24.8	0.251953	24.8	0.287109	24.8	0.0820313	24.8	0.148438	24.8	0.207031	24.8	0.0117188	24.8	0.128906	24.8	0.183228	24.8	0.198853	24.8	0.1875	24.8	0.0605469	24.8	0.242188	24.8	0.239746	24.8	0.179199	24.8	0.371094	24.8	0.124634	24.8	0.0386963	24.8	0.362793
24.9	0.200684	24.9	0.246094	24.9	0.251465	24.9	0.287598	24.9	0.0820313	24.9	0.148438	24.9	0.207031	24.9	0.0112305	24.9	0.128906	24.9	0.175781	24.9	0.191406	24.9	0.1875	24.9	0.0605469	24.9	0.242188	24.9	0.247559	24.9	0.169922	24.9	0.371094	24.9	0.117188	24.9	0.0269775	24.9	0.352051
25	0.188965	25	0.246094	25	0.251953	25	0.296387	25	0.0820313	25	0.148438	25	0.207031	25	0	25	0.128906	25	0.183594	25	0.191406	25	0.1875	25	0.0605469	25	0.230469	25	0.248047	25	0.169922	25	0.371094	25	0.117188	25	0.0269775	25	0.362793
25.1	0.188965	25.1	0.246094	25.1	0.251953	25.1	0.287109	25.1	0.0820313	25.1	0.148438	25.1	0.207031	25.1	0	25.1	0.128906	25.1	0.183594	25.1	0.190918	25.1	0.1875	25.1	0.0605469	25.1	0.230469	25.1	0.257324	25.1	0.169922	25.1	0.371094	25.1	0.117188	25.1	0.0269775	25.1	0.351563
25.2	0.188965	25.2	0.246582	25.2	0.251953	25.2	0.287109	25.2	0.081543	25.2	0.148438	25.2	0.206665	25.2	0.0117188	25.2	0.128906	25.2	0.183594	25.2	0.179688	25.2	0.1875	25.2	0.0605469	25.2	0.230469	25.2	0.249512	25.2	0.169922	25.2	0.371094	25.2	0.117188	25.2	0.0274658	25.2	0.351563
25.3	0.188965	25.3	0.255859	25.3	0.251465	25.3	0.287109	25.3	0.0703125	25.3	0.148926	25.3	0.199585	25.3	0.0117188	25.3	0.128906	25.3	0.183594	25.3	0.179688	25.3	0.1875	25.3	0.0683594	25.3	0.22998	25.3	0.249512	25.3	0.169922	25.3	0.370605	25.3	0.117188	25.3	0.0386963	25.3	0.339844
25.4	0.188965	25.4	0.255371	25.4	0.242676	25.4	0.287109	25.4	0.0703125	25.4	0.159668	25.4	0.206665	25.4	0	25.4	0.128418	25.4	0.183594	25.4	0.179688	25.4	0.1875	25.4	0.0683594	25.4	0.21875	25.4	0.249512	25.4	0.169922	25.4	0.359375	25.4	0.117188	25.4	0.0386963	25.4	0.339844
25.5	0.200684	25.5	0.246582	25.5	0.251953	25.5	0.287109	25.5	0.0703125	25.5	0.148438	25.5	0.199219	25.5	0	25.5	0.117188	25.5	0.183594	25.5	0.179688	25.5	0.1875	25.5	0.0683594	25.5	0.210449	25.5	0.249512	25.5	0.169922	25.5	0.347656	25.5	0.117188	25.5	0.038208	25.5	0.339844
25.6	0.200684	25.6	0.255859	25.6	0.251465	25.6	0.287109	25.6	0.0703125	25.6	0.148438	25.6	0.199219	25.6	0.0112305	25.6	0.117676	25.6	0.183594	25.6	0.179688	25.6	0.1875	25.6	0.0683594	25.6	0.201172	25.6	0.249512	25.6	0.169922	25.6	0.347656	25.6	0.117188	25.6	0.0269775	25.6	0.339844
25.7	0.200684	25.7	0.255859	25.7	0.242188	25.7	0.287109	25.7	0.0703125	25.7	0.148438	25.7	0.199219	25.7	0	25.7	0.128418	25.7	0.183594	25.7	0.179688	25.7	0.1875	25.7	0.0683594	25.7	0.201172	25.7	0.249512	25.7	0.169922	25.7	0.347656	25.7	0.117188	25.7	0.0269775	25.7	0.332031
25.8	0.200684	25.8	0.267578	25.8	0.242188	25.8	0.29834	25.8	0.0703125	25.8	0.148438	25.8	0.210938	25.8	0	25.8	0.117188	25.8	0.183594	25.8	0.179688	25.8	0.1875	25.8	0.0683594	25.8	0.201172	25.8	0.249512	25.8	0.169434	25.8	0.347656	25.8	0.117188	25.8	0.0274658	25.8	0.332031
25.9	0.200684	25.9	0.267578	25.9	0.241699	25.9	0.289063	25.9	0.0703125	25.9	0.148438	25.9	0.19873	25.9	-0.000366211	25.9	0.117188	25.9	0.183105	25.9	0.179688	25.9	0.1875	25.9	0.0683594	25.9	0.201172	25.9	0.249512	25.9	0.160156	25.9	0.347656	25.9	0.117188	25.9	0.0386963	25.9	0.332031
26	0.188965	26	0.255859	26	0.232422	26	0.289063	26	0.0703125	26	0.148438	26	0.1875	26	-0.0078125	26	0.117188	26	0.171875	26	0.179688	26	0.19873	26	0.0683594	26	0.201172	26	0.249512	26	0.160156	26	0.339844	26	0.128906	26	0.0386963	26	0.332031
26.1	0.189453	26.1	0.255859	26.1	0.240234	26.1	0.289063	26.1	0.0703125	26.1	0.148438	26.1	0.1875	26.1	-0.0078125	26.1	0.128906	26.1	0.171875	26.1	0.179688	26.1	0.1875	26.1	0.0683594	26.1	0.201172	26.1	0.249512	26.1	0.160156	26.1	0.339844	26.1	0.128906	26.1	0.0386963	26.1	0.320313
26.2	0.19873	26.2	0.255859	26.2	0.240234	26.2	0.288574	26.2	0.0703125	26.2	0.148438	26.2	0.1875	26.2	-0.0078125	26.2	0.12854	26.2	0.171875	26.2	0.179199	26.2	0.1875	26.2	0.0683594	26.2	0.201172	26.2	0.237793	26.2	0.160156	26.2	0.339844	26.2	0.128906	26.2	0.0386963	26.2	0.320313
26.3	0.198242	26.3	0.255859	26.3	0.240234	26.3	0.279297	26.3	0.0703125	26.3	0.148438	26.3	0.199219	26.3	-0.0078125	26.3	0.12146	26.3	0.171875	26.3	0.167969	26.3	0.1875	26.3	0.0683594	26.3	0.201172	26.3	0.237305	26.3	0.160156	26.3	0.339844	26.3	0.117188	26.3	0.0386963	26.3	0.320313
26.4	0.188965	26.4	0.255371	26.4	0.240234	26.4	0.267578	26.4	0.078125	26.4	0.148438	26.4	0.199219	26.4	-0.00744629	26.4	0.128906	26.4	0.171875	26.4	0.167969	26.4	0.1875	26.4	0.0683594	26.4	0.201172	26.4	0.239746	26.4	0.159668	26.4	0.339844	26.4	0.117188	26.4	0.0386963	26.4	0.3125
26.5	0.188965	26.5	0.246582	26.5	0.239746	26.5	0.279297	26.5	0.078125	26.5	0.148438	26.5	0.199219	26.5	0	26.5	0.128906	26.5	0.171509	26.5	0.167969	26.5	0.1875	26.5	0.0683594	26.5	0.201172	26.5	0.239746	26.5	0.150391	26.5	0.339844	26.5	0.117188	26.5	0.0386963	26.5	0.3125
26.6	0.181641	26.6	0.255371	26.6	0.230469	26.6	0.279297	26.6	0.078125	26.6	0.148438	26.6	0.187012	26.6	-0.000366211	26.6	0.12854	26.6	0.164063	26.6	0.168457	26.6	0.1875	26.6	0.0683594	26.6	0.200684	26.6	0.239746	26.6	0.150391	26.6	0.339844	26.6	0.128906	26.6	0.0386963	26.6	0.300781
26.7	0.190918	26.7	0.246094	26.7	0.242188	26.7	0.279297	26.7	0.0777588	26.7	0.148438	26.7	0.175781	26.7	-0.0078125	26.7	0.121094	26.7	0.164063	26.7	0.179688	26.7	0.1875	26.7	0.0683594	26.7	0.191895	26.7	0.239746	26.7	0.158203	26.7	0.339844	26.7	0.128906	26.7	0.0386963	26.7	0.300781
26.8	0.190918	26.8	0.257813	26.8	0.242188	26.8	0.26709	26.8	0.0706787	26.8	0.148438	26.8	0.17627	26.8	0.000366211	26.8	0.121094	26.8	0.175781	26.8	0.179199	26.8	0.1875	26.8	0.0683594	26.8	0.189453	26.8	0.239746	26.8	0.158203	26.8	0.339844	26.8	0.117188	26.8	0.0386963	26.8	0.30127
26.9	0.19873	26.9	0.257324	26.9	0.242188	26.9	0.257813	26.9	0.0777588	26.9	0.148438	26.9	0.187012	26.9	0.0078125	26.9	0.121094	26.9	0.175293	26.9	0.167969	26.9	0.187134	26.9	0.0683594	26.9	0.189453	26.9	0.239746	26.9	0.157715	26.9	0.339844	26.9	0.117188	26.9	0.0386963	26.9	0.300293
27	0.19873	27	0.248047	27	0.242188	27	0.257813	27	0.0820313	27	0.148438	27	0.175781	27	0.0078125	27	0.121094	27	0.164063	27	0.167969	27	0.1875	27	0.0683594	27	0.189453	27	0.239746	27	0.148438	27	0.339844	27	0.117188	27	0.0386963	27	0.289063
27.1	0.190918	27.1	0.248047	27.1	0.242188	27.1	0.257813	27.1	0.0820313	27.1	0.148438	27.1	0.1875	27.1	0.0078125	27.1	0.121094	27.1	0.164063	27.1	0.167969	27.1	0.1875	27.1	0.0683594	27.1	0.188965	27.1	0.239746	27.1	0.148438	27.1	0.339844	27.1	0.117188	27.1	0.0386963	27.1	0.289063
27.2	0.190918	27.2	0.248047	27.2	0.242188	27.2	0.257324	27.2	0.0703125	27.2	0.148438	27.2	0.1875	27.2	0.0078125	27.2	0.121094	27.2	0.171875	27.2	0.179321	27.2	0.187866	27.2	0.0683594	27.2	0.180176	27.2	0.239746	27.2	0.148438	27.2	0.339844	27.2	0.117188	27.2	0.0386963	27.2	0.281738
27.3	0.190918	27.3	0.247559	27.3	0.25	27.3	0.248047	27.3	0.0703125	27.3	0.148438	27.3	0.187134	27.3	0.0078125	27.3	0.121094	27.3	0.171875	27.3	0.171875	27.3	0.195313	27.3	0.0683594	27.3	0.188965	27.3	0.239746	27.3	0.148438	27.3	0.339844	27.3	0.109375	27.3	0.0269775	27.3	0.292969
27.4	0.190918	27.4	0.238281	27.4	0.242188	27.4	0.248047	27.4	0.0820313	27.4	0.160156	27.4	0.179688	27.4	0.0078125	27.4	0.121094	27.4	0.171875	27.4	0.171875	27.4	0.194946	27.4	0.0683594	27.4	0.171875	27.4	0.239746	27.4	0.148438	27.4	0.339844	27.4	0.109375	27.4	0.0274658	27.4	0.292969
27.5	0.190918	27.5	0.238281	27.5	0.241699	27.5	0.248047	27.5	0.0820313	27.5	0.159668	27.5	0.179688	27.5	0.0078125	27.5	0.121094	27.5	0.171875	27.5	0.171875	27.5	0.187866	27.5	0.0683594	27.5	0.172363	27.5	0.239746	27.5	0.148438	27.5	0.339844	27.5	0.109375	27.5	0.0386963	27.5	0.293335
27.6	0.190918	27.6	0.238281	27.6	0.232422	27.6	0.259766	27.6	0.0820313	27.6	0.148438	27.6	0.1875	27.6	0.0078125	27.6	0.121094	27.6	0.183594	27.6	0.171875	27.6	0.195313	27.6	0.0683594	27.6	0.181641	27.6	0.239746	27.6	0.159668	27.6	0.339844	27.6	0.109375	27.6	0.0386963	27.6	0.300781
27.7	0.190918	27.7	0.237793	27.7	0.23291	27.7	0.248047	27.7	0.0820313	27.7	0.148071	27.7	0.179688	27.7	0.00744629	27.7	0.121094	27.7	0.183594	27.7	0.171875	27.7	0.195313	27.7	0.0683594	27.7	0.181152	27.7	0.239746	27.7	0.138672	27.7	0.339844	27.7	0.109375	27.7	0.0386963	27.7	0.300415
27.8	0.190918	27.8	0.228516	27.8	0.241699	27.8	0.248047	27.8	0.0820313	27.8	0.140625	27.8	0.187012	27.8	0.000366211	27.8	0.120605	27.8	0.183228	27.8	0.160156	27.8	0.194946	27.8	0.0605469	27.8	0.171875	27.8	0.239746	27.8	0.138672	27.8	0.339844	27.8	0.109375	27.8	0.050415	27.8	0.292969
27.9	0.190918	27.9	0.228516	27.9	0.232422	27.9	0.248047	27.9	0.09375	27.9	0.140625	27.9	0.167969	27.9	0.0078125	27.9	0.109375	27.9	0.176147	27.9	0.171875	27.9	0.1875	27.9	0.0605469	27.9	0.171875	27.9	0.239258	27.9	0.150391	27.9	0.339478	27.9	0.0976563	27.9	0.050415	27.9	0.28125
28	0.190918	28	0.216797	28	0.232422	28	0.247559	28	0.09375	28	0.140625	28	0.167969	28	0.0078125	28	0.109375	28	0.19104	28	0.171387	28	0.199219	28	0.0683594	28	0.171875	28	0.22998	28	0.149902	28	0.332031	28	0.0976563	28	0.050415	28	0.28125
28.1	0.190918	28.1	0.216797	28.1	0.220703	28.1	0.236328	28.1	0.0932617	28.1	0.140625	28.1	0.167969	28.1	0.0078125	28.1	0.109375	28.1	0.183594	28.1	0.160156	28.1	0.199219	28.1	0.0605469	28.1	0.171875	28.1	0.230469	28.1	0.128906	28.1	0.332397	28.1	0.109375	28.1	0.0507813	28.1	0.28125
28.2	0.198242	28.2	0.216797	28.2	0.232422	28.2	0.236328	28.2	0.0820313	28.2	0.140625	28.2	0.167969	28.2	0.0078125	28.2	0.109375	28.2	0.183594	28.2	0.160156	28.2	0.199219	28.2	0.0605469	28.2	0.171875	28.2	0.239746	28.2	0.128906	28.2	0.339478	28.2	0.0976563	28.2	0.0465088	28.2	0.28125
28.3	0.181152	28.3	0.216309	28.3	0.220703	28.3	0.236328	28.3	0.0820313	28.3	0.140625	28.3	0.167603	28.3	0.0078125	28.3	0.109375	28.3	0.183594	28.3	0.160156	28.3	0.19873	28.3	0.0688477	28.3	0.179688	28.3	0.247559	28.3	0.128906	28.3	0.332031	28.3	0.0976563	28.3	0.0465088	28.3	0.273438
28.4	0.181152	28.4	0.207031	28.4	0.220215	28.4	0.23584	28.4	0.0898438	28.4	0.140625	28.4	0.160522	28.4	0.0078125	28.4	0.121094	28.4	0.183594	28.4	0.160156	28.4	0.175781	28.4	0.0776367	28.4	0.179688	28.4	0.24707	28.4	0.128906	28.4	0.332031	28.4	0.0976563	28.4	0.0465088	28.4	0.273438
28.5	0.188965	28.5	0.21875	28.5	0.210938	28.5	0.226563	28.5	0.0898438	28.5	0.140625	28.5	0.167969	28.5	0.0195313	28.5	0.121094	28.5	0.195313	28.5	0.160156	28.5	0.175781	28.5	0.0683594	28.5	0.171875	28.5	0.237793	28.5	0.140625	28.5	0.332031	28.5	0.0976563	28.5	0.0465088	28.5	0.273438
28.6	0.188965	28.6	0.21875	28.6	0.222656	28.6	0.226563	28.6	0.0898438	28.6	0.140625	28.6	0.167603	28.6	0.0078125	28.6	0.121094	28.6	0.195313	28.6	0.167969	28.6	0.175781	28.6	0.0605469	28.6	0.179688	28.6	0.237793	28.6	0.140625	28.6	0.331543	28.6	0.109375	28.6	0.0465088	28.6	0.273438
28.7	0.188965	28.7	0.21875	28.7	0.222656	28.7	0.226074	28.7	0.0898438	28.7	0.140137	28.7	0.160156	28.7	0.00744629	28.7	0.121094	28.7	0.195313	28.7	0.167969	28.7	0.175781	28.7	0.0605469	28.7	0.179688	28.7	0.22998	28.7	0.128906	28.7	0.320313	28.7	0.109375	28.7	0.0465088	28.7	0.273438
28.8	0.181152	28.8	0.207031	28.8	0.222656	28.8	0.216797	28.8	0.0894775	28.8	0.117188	28.8	0.160156	28.8	0	28.8	0.121094	28.8	0.194824	28.8	0.167969	28.8	0.175781	28.8	0.0610352	28.8	0.179688	28.8	0.22998	28.8	0.140625	28.8	0.320313	28.8	0.109375	28.8	0.0465088	28.8	0.273804
28.9	0.188965	28.9	0.207031	28.9	0.222656	28.9	0.216797	28.9	0.0820313	28.9	0.12854	28.9	0.160156	28.9	0.0117188	28.9	0.120728	28.9	0.183594	28.9	0.15979	28.9	0.1875	28.9	0.0703125	28.9	0.179688	28.9	0.22998	28.9	0.140137	28.9	0.320313	28.9	0.0976563	28.9	0.0465088	28.9	0.28125
29	0.181152	29	0.21875	29	0.210938	29	0.216797	29	0.0820313	29	0.121094	29	0.160156	29	0.0117188	29	0.113647	29	0.191895	29	0.152344	29	0.1875	29	0.0698242	29	0.179688	29	0.237793	29	0.130859	29	0.320313	29	0.109375	29	0.0386963	29	0.280884
29.1	0.181152	29.1	0.218262	29.1	0.210938	29.1	0.216797	29.1	0.081543	29.1	0.121094	29.1	0.160156	29.1	0.0117188	29.1	0.121094	29.1	0.202637	29.1	0.152344	29.1	0.1875	29.1	0.0605469	29.1	0.171875	29.1	0.237793	29.1	0.130859	29.1	0.320313	29.1	0.109375	29.1	0.0465088	29.1	0.261719
29.2	0.181152	29.2	0.208984	29.2	0.210938	29.2	0.216797	29.2	0.0820313	29.2	0.121094	29.2	0.160156	29.2	0.0117188	29.2	0.120728	29.2	0.203613	29.2	0.152344	29.2	0.1875	29.2	0.0605469	29.2	0.171387	29.2	0.237793	29.2	0.130859	29.2	0.320313	29.2	0.109375	29.2	0.0465088	29.2	0.261719
29.3	0.181152	29.3	0.208984	29.3	0.210938	29.3	0.228027	29.3	0.0825195	29.3	0.108887	29.3	0.160156	29.3	0.0117188	29.3	0.113281	29.3	0.214844	29.3	0.152344	29.3	0.1875	29.3	0.0605469	29.3	0.162109	29.3	0.237793	29.3	0.119141	29.3	0.320313	29.3	0.109375	29.3	0.0465088	29.3	0.261719
29.4	0.181152	29.4	0.208984	29.4	0.210938	29.4	0.207031	29.4	0.0932617	29.4	0.0976563	29.4	0.160156	29.4	0.0117188	29.4	0.113281	29.4	0.214844	29.4	0.160156	29.4	0.187134	29.4	0.0610352	29.4	0.150391	29.4	0.249512	29.4	0.130859	29.4	0.319946	29.4	0.109375	29.4	0.0465088	29.4	0.262085
29.5	0.181152	29.5	0.208984	29.5	0.210938	29.5	0.207031	29.5	0.0703125	29.5	0.0976563	29.5	0.160156	29.5	0.0117188	29.5	0.113281	29.5	0.226074	29.5	0.160156	29.5	0.179688	29.5	0.0698242	29.5	0.162109	29.5	0.237793	29.5	0.130371	29.5	0.320313	29.5	0.109375	29.5	0.0465088	29.5	0.269165
29.6	0.180664	29.6	0.208984	29.6	0.210938	29.6	0.206543	29.6	0.0703125	29.6	0.0976563	29.6	0.160156	29.6	0.0117188	29.6	0.113281	29.6	0.214844	29.6	0.160156	29.6	0.179688	29.6	0.0605469	29.6	0.162109	29.6	0.237305	29.6	0.119141	29.6	0.320313	29.6	0.109375	29.6	0.0465088	29.6	0.261719
29.7	0.171387	29.7	0.208984	29.7	0.210449	29.7	0.208984	29.7	0.0820313	29.7	0.0976563	29.7	0.160156	29.7	0.0117188	29.7	0.113281	29.7	0.214844	29.7	0.159668	29.7	0.179199	29.7	0.0605469	29.7	0.150391	29.7	0.228027	29.7	0.119141	29.7	0.320313	29.7	0.109375	29.7	0.0465088	29.7	0.253906
29.8	0.171387	29.8	0.208496	29.8	0.201172	29.8	0.208984	29.8	0.0820313	29.8	0.0976563	29.8	0.160156	29.8	0.0117188	29.8	0.121094	29.8	0.214844	29.8	0.148438	29.8	0.168457	29.8	0.0605469	29.8	0.162109	29.8	0.228027	29.8	0.119141	29.8	0.319824	29.8	0.109375	29.8	0.0465088	29.8	0.253906
29.9	0.179199	29.9	0.199219	29.9	0.201172	29.9	0.208984	29.9	0.0820313	29.9	0.0976563	29.9	0.160156	29.9	0.0117188	29.9	0.121094	29.9	0.214844	29.9	0.148438	29.9	0.179199	29.9	0.0488281	29.9	0.162109	29.9	0.228027	29.9	0.119141	29.9	0.308594	29.9	0.109375	29.9	0.0469971	29.9	0.253906
30	0.179199	30	0.199219	30	0.201172	30	0.208984	30	0.0820313	30	0.0976563	30	0.160156	30	0.0112305	30	0.121094	30	0.214844	30	0.148438	30	0.167969	30	0.0493164	30	0.162109	30	0.228027	30	0.119141	30	0.308594	30	0.109375	30	0.069458	30	0.253906
30.1	0.171387	30.1	0.199219	30.1	0.201172	30.1	0.208984	30.1	0.0820313	30.1	0.0976563	30.1	0.160156	30.1	0.0117188	30.1	0.121094	30.1	0.214844	30.1	0.148438	30.1	0.167969	30.1	0.0585938	30.1	0.169922	30.1	0.228027	30.1	0.119141	30.1	0.308594	30.1	0.109375	30.1	0.0582275	30.1	0.254272
30.2	0.171387	30.2	0.199219	30.2	0.201172	30.2	0.208496	30.2	0.0820313	30.2	0.0976563	30.2	0.159668	30.2	0	30.2	0.120605	30.2	0.214844	30.2	0.148071	30.2	0.175781	30.2	0.0581055	30.2	0.169922	30.2	0.239746	30.2	0.119141	30.2	0.308594	30.2	0.109375	30.2	0.0582275	30.2	0.261719
30.3	0.171387	30.3	0.19873	30.3	0.212891	30.3	0.199219	30.3	0.0898438	30.3	0.0976563	30.3	0.15625	30.3	0	30.3	0.109375	30.3	0.222656	30.3	0.140991	30.3	0.175781	30.3	0.0488281	30.3	0.162109	30.3	0.239746	30.3	0.119141	30.3	0.308594	30.3	0.109375	30.3	0.0582275	30.3	0.261719
30.4	0.170898	30.4	0.1875	30.4	0.212891	30.4	0.199219	30.4	0.081543	30.4	0.0976563	30.4	0.15625	30.4	0.0117188	30.4	0.109375	30.4	0.222656	30.4	0.148071	30.4	0.175781	30.4	0.0488281	30.4	0.169922	30.4	0.239746	30.4	0.119141	30.4	0.308105	30.4	0.109375	30.4	0.0582275	30.4	0.25
30.5	0.161621	30.5	0.1875	30.5	0.212891	30.5	0.19873	30.5	0.078125	30.5	0.0976563	30.5	0.15625	30.5	0.0117188	30.5	0.121094	30.5	0.222656	30.5	0.140625	30.5	0.175781	30.5	0.0488281	30.5	0.169922	30.5	0.239258	30.5	0.119141	30.5	0.296875	30.5	0.109375	30.5	0.0582275	30.5	0.249634
30.6	0.161621	30.6	0.1875	30.6	0.212891	30.6	0.189453	30.6	0.078125	30.6	0.0976563	30.6	0.155884	30.6	0.0113525	30.6	0.109863	30.6	0.222656	30.6	0.140625	30.6	0.175415	30.6	0.0493164	30.6	0.162109	30.6	0.228516	30.6	0.119141	30.6	0.297363	30.6	0.109375	30.6	0.0582275	30.6	0.242188
30.7	0.161621	30.7	0.187012	30.7	0.201172	30.7	0.189941	30.7	0.078125	30.7	0.0976563	30.7	0.140625	30.7	0.00390625	30.7	0.120605	30.7	0.222656	30.7	0.140137	30.7	0.167969	30.7	0.0581055	30.7	0.162109	30.7	0.239258	30.7	0.118652	30.7	0.308594	30.7	0.109375	30.7	0.0582275	30.7	0.253906
30.8	0.169434	30.8	0.177734	30.8	0.201172	30.8	0.19873	30.8	0.0777588	30.8	0.109375	30.8	0.140137	30.8	0.00427246	30.8	0.109375	30.8	0.234375	30.8	0.128906	30.8	0.167969	30.8	0.0493164	30.8	0.162109	30.8	0.228027	30.8	0.109375	30.8	0.308594	30.8	0.109375	30.8	0.0465088	30.8	0.253906
30.9	0.169434	30.9	0.177734	30.9	0.201172	30.9	0.189453	30.9	0.0703125	30.9	0.109375	30.9	0.136719	30.9	0.0117188	30.9	0.109375	30.9	0.234375	30.9	0.128906	30.9	0.167969	30.9	0.0585938	30.9	0.162109	30.9	0.228027	30.9	0.109375	30.9	0.308105	30.9	0.109375	30.9	0.0465088	30.9	0.253906
31	0.169434	31	0.177734	31	0.201172	31	0.189453	31	0.0703125	31	0.109375	31	0.136719	31	0.0195313	31	0.109863	31	0.234375	31	0.128906	31	0.167969	31	0.0581055	31	0.162109	31	0.228027	31	0.109863	31	0.297363	31	0.109375	31	0.0465088	31	0.253906
31.1	0.169434	31.1	0.177734	31.1	0.201172	31.1	0.188965	31.1	0.0703125	31.1	0.109375	31.1	0.136719	31.1	0.0195313	31.1	0.121094	31.1	0.242188	31.1	0.128906	31.1	0.16748	31.1	0.0605469	31.1	0.162109	31.1	0.228027	31.1	0.118652	31.1	0.308594	31.1	0.109375	31.1	0.0465088	31.1	0.242554
31.2	0.169434	31.2	0.185547	31.2	0.201172	31.2	0.179688	31.2	0.0703125	31.2	0.109375	31.2	0.136719	31.2	0.0117188	31.2	0.121094	31.2	0.242188	31.2	0.128906	31.2	0.15625	31.2	0.0605469	31.2	0.162109	31.2	0.228027	31.2	0.109375	31.2	0.308594	31.2	0.109375	31.2	0.0465088	31.2	0.25
31.3	0.169434	31.3	0.185059	31.3	0.212891	31.3	0.179688	31.3	0.0703125	31.3	0.109009	31.3	0.136719	31.3	0.019165	31.3	0.121094	31.3	0.242188	31.3	0.128906	31.3	0.15625	31.3	0.0605469	31.3	0.162109	31.3	0.227539	31.3	0.109375	31.3	0.300781	31.3	0.109375	31.3	0.0465088	31.3	0.25
31.4	0.169434	31.4	0.175781	31.4	0.212891	31.4	0.179688	31.4	0.0703125	31.4	0.101563	31.4	0.136353	31.4	0.0117188	31.4	0.121094	31.4	0.242188	31.4	0.128906	31.4	0.15625	31.4	0.0605469	31.4	0.169922	31.4	0.218262	31.4	0.117188	31.4	0.300781	31.4	0.109375	31.4	0.0465088	31.4	0.25
31.5	0.169434	31.5	0.175781	31.5	0.212402	31.5	0.179199	31.5	0.0698242	31.5	0.101563	31.5	0.128906	31.5	0.0117188	31.5	0.121094	31.5	0.253906	31.5	0.12854	31.5	0.155762	31.5	0.0605469	31.5	0.169922	31.5	0.218262	31.5	0.109375	31.5	0.300781	31.5	0.109375	31.5	0.0465088	31.5	0.249634
31.6	0.168945	31.6	0.1875	31.6	0.203125	31.6	0.169922	31.6	0.0585938	31.6	0.101074	31.6	0.128906	31.6	0.0117188	31.6	0.121094	31.6	0.253906	31.6	0.121094	31.6	0.144531	31.6	0.0488281	31.6	0.169922	31.6	0.218262	31.6	0.117188	31.6	0.308105	31.6	0.109375	31.6	0.0582275	31.6	0.242554
31.7	0.159668	31.7	0.175781	31.7	0.191406	31.7	0.169922	31.7	0.0585938	31.7	0.0898438	31.7	0.128418	31.7	0.0117188	31.7	0.121094	31.7	0.253906	31.7	0.121094	31.7	0.144531	31.7	0.0610352	31.7	0.169922	31.7	0.218262	31.7	0.108887	31.7	0.297363	31.7	0.109375	31.7	0.0582275	31.7	0.25
31.8	0.159668	31.8	0.175781	31.8	0.191406	31.8	0.169922	31.8	0.0703125	31.8	0.0898438	31.8	0.117676	31.8	0.0117188	31.8	0.132324	31.8	0.25354	31.8	0.132324	31.8	0.15625	31.8	0.0585938	31.8	0.169922	31.8	0.217773	31.8	0.107422	31.8	0.308105	31.8	0.109375	31.8	0.0587158	31.8	0.25
31.9	0.159668	31.9	0.175293	31.9	0.191406	31.9	0.158203	31.9	0.0585938	31.9	0.0898438	31.9	0.128906	31.9	0.0117188	31.9	0.121094	31.9	0.246094	31.9	0.121094	31.9	0.155884	31.9	0.0585938	31.9	0.169922	31.9	0.208496	31.9	0.0996094	31.9	0.296875	31.9	0.109375	31.9	0.069458	31.9	0.249634
32	0.159668	32	0.166016	32	0.191406	32	0.158203	32	0.0585938	32	0.0898438	32	0.128418	32	0.0117188	32	0.121094	32	0.253906	32	0.121094	32	0.148438	32	0.0585938	32	0.169922	32	0.208496	32	0.0996094	32	0.296509	32	0.108887	32	0.0582275	32	0.242188
32.1	0.159668	32.1	0.165527	32.1	0.191895	32.1	0.158203	32.1	0.0703125	32.1	0.0898438	32.1	0.117188	32.1	0.0117188	32.1	0.121094	32.1	0.253418	32.1	0.121094	32.1	0.148438	32.1	0.0581055	32.1	0.169922	32.1	0.216309	32.1	0.107422	32.1	0.289063	32.1	0.0981445	32.1	0.0582275	32.1	0.242554
32.2	0.15918	32.2	0.15625	32.2	0.201172	32.2	0.158203	32.2	0.0699463	32.2	0.0893555	32.2	0.109375	32.2	0.0112305	32.2	0.120605	32.2	0.242188	32.2	0.121094	32.2	0.148438	32.2	0.0488281	32.2	0.169922	32.2	0.216309	32.2	0.107422	32.2	0.300781	32.2	0.108887	32.2	0.0582275	32.2	0.249634
32.3	0.147949	32.3	0.15625	32.3	0.200684	32.3	0.157715	32.3	0.0625	32.3	0.078125	32.3	0.117188	32.3	0	32.3	0.109375	32.3	0.253906	32.3	0.120605	32.3	0.148438	32.3	0.0488281	32.3	0.169922	32.3	0.216309	32.3	0.107422	32.3	0.300781	32.3	0.0976563	32.3	0.0582275	32.3	0.242188
32.4	0.147949	32.4	0.15625	32.4	0.203125	32.4	0.146973	32.4	0.0628662	32.4	0.0898438	32.4	0.117188	32.4	0	32.4	0.109375	32.4	0.253906	32.4	0.0976563	32.4	0.160156	32.4	0.0488281	32.4	0.169922	32.4	0.228027	32.4	0.107422	32.4	0.289063	32.4	0.105469	32.4	0.0582275	32.4	0.242188
32.5	0.147949	32.5	0.15625	32.5	0.191406	32.5	0.158203	32.5	0.0585938	32.5	0.0898438	32.5	0.117188	32.5	0	32.5	0.0976563	32.5	0.253906	32.5	0.0976563	32.5	0.148438	32.5	0.0488281	32.5	0.169922	32.5	0.228027	32.5	0.107422	32.5	0.289063	32.5	0.105469	32.5	0.0582275	32.5	0.242188
32.6	0.147949	32.6	0.15625	32.6	0.203125	32.6	0.158203	32.6	0.0582275	32.6	0.0898438	32.6	0.117188	32.6	0	32.6	0.109375	32.6	0.253906	32.6	0.109375	32.6	0.148438	32.6	0.0483398	32.6	0.169434	32.6	0.216309	32.6	0.107422	32.6	0.300781	32.6	0.0976563	32.6	0.0582275	32.6	0.242188
32.7	0.159668	32.7	0.155762	32.7	0.191406	32.7	0.158203	32.7	0.0625	32.7	0.0894775	32.7	0.117188	32.7	0	32.7	0.109375	32.7	0.253906	32.7	0.109009	32.7	0.148438	32.7	0.0390625	32.7	0.160645	32.7	0.21582	32.7	0.107422	32.7	0.300781	32.7	0.0976563	32.7	0.0582275	32.7	0.242188
32.8	0.159668	32.8	0.146484	32.8	0.191406	32.8	0.157715	32.8	0.0625	32.8	0.0820313	32.8	0.128906	32.8	0	32.8	0.109375	32.8	0.265625	32.8	0.101563	32.8	0.148438	32.8	0.0390625	32.8	0.169434	32.8	0.218262	32.8	0.107422	32.8	0.300293	32.8	0.0976563	32.8	0.0582275	32.8	0.242188
32.9	0.147949	32.9	0.146484	32.9	0.190918	32.9	0.146484	32.9	0.0625	32.9	0.0820313	32.9	0.128906	32.9	-0.000366211	32.9	0.109375	32.9	0.265625	32.9	0.101563	32.9	0.148438	32.9	0.0390625	32.9	0.160156	32.9	0.218262	32.9	0.107422	32.9	0.289063	32.9	0.0976563	32.9	0.0582275	32.9	0.242188
33	0.159668	33	0.146973	33	0.180176	33	0.146484	33	0.0625	33	0.0820313	33	0.128906	33	-0.0078125	33	0.109009	33	0.265625	33	0.101563	33	0.160156	33	0.0390625	33	0.160156	33	0.218262	33	0.107422	33	0.289063	33	0.0976563	33	0.0582275	33	0.242188
33.1	0.159668	33.1	0.148438	33.1	0.191406	33.1	0.146484	33.1	0.0625	33.1	0.0898438	33.1	0.128906	33.1	-0.0078125	33.1	0.101563	33.1	0.265625	33.1	0.101563	33.1	0.159668	33.1	0.0390625	33.1	0.160156	33.1	0.206543	33.1	0.119141	33.1	0.288696	33.1	0.0976563	33.1	0.0582275	33.1	0.242188
33.2	0.159668	33.2	0.155762	33.2	0.191406	33.2	0.146484	33.2	0.0625	33.2	0.0898438	33.2	0.128906	33.2	0.00390625	33.2	0.101563	33.2	0.265137	33.2	0.101563	33.2	0.148438	33.2	0.0390625	33.2	0.171875	33.2	0.206543	33.2	0.119141	33.2	0.28125	33.2	0.0976563	33.2	0.0582275	33.2	0.242188
33.3	0.159668	33.3	0.146484	33.3	0.191406	33.3	0.138672	33.3	0.0625	33.3	0.0898438	33.3	0.128906	33.3	0.00390625	33.3	0.101563	33.3	0.253906	33.3	0.101563	33.3	0.15625	33.3	0.0390625	33.3	0.160156	33.3	0.218262	33.3	0.119141	33.3	0.28125	33.3	0.105469	33.3	0.0582275	33.3	0.234375
33.4	0.159668	33.4	0.146484	33.4	0.190918	33.4	0.138672	33.4	0.0625	33.4	0.0898438	33.4	0.128906	33.4	0.00341797	33.4	0.101929	33.4	0.253906	33.4	0.101563	33.4	0.15625	33.4	0.0390625	33.4	0.160156	33.4	0.217773	33.4	0.119141	33.4	0.289063	33.4	0.0976563	33.4	0.0582275	33.4	0.234375
33.5	0.15918	33.5	0.138672	33.5	0.179688	33.5	0.146484	33.5	0.0625	33.5	0.0820313	33.5	0.128906	33.5	-0.00732422	33.5	0.09729	33.5	0.261353	33.5	0.101563	33.5	0.15625	33.5	0.0507813	33.5	0.160156	33.5	0.208496	33.5	0.119141	33.5	0.28125	33.5	0.0976563	33.5	0.0578613	33.5	0.233887
33.6	0.149902	33.6	0.138672	33.6	0.179688	33.6	0.138672	33.6	0.0625	33.6	0.0820313	33.6	0.128906	33.6	0.00341797	33.6	0.101563	33.6	0.253906	33.6	0.101563	33.6	0.155884	33.6	0.0507813	33.6	0.160156	33.6	0.208496	33.6	0.107422	33.6	0.28125	33.6	0.0976563	33.6	0.050415	33.6	0.222656
33.7	0.150391	33.7	0.138672	33.7	0.179688	33.7	0.138672	33.7	0.0625	33.7	0.0898438	33.7	0.128906	33.7	-0.0078125	33.7	0.0898438	33.7	0.253906	33.7	0.101563	33.7	0.148438	33.7	0.0507813	33.7	0.160156	33.7	0.208496	33.7	0.107422	33.7	0.28125	33.7	0.0981445	33.7	0.050415	33.7	0.222656
33.8	0.159668	33.8	0.138672	33.8	0.179688	33.8	0.138672	33.8	0.0625	33.8	0.0898438	33.8	0.128906	33.8	0	33.8	0.101563	33.8	0.253906	33.8	0.101563	33.8	0.148438	33.8	0.0507813	33.8	0.160156	33.8	0.208496	33.8	0.107422	33.8	0.280762	33.8	0.108887	33.8	0.050415	33.8	0.210938
33.9	0.159668	33.9	0.138672	33.9	0.179688	33.9	0.138672	33.9	0.0625	33.9	0.0898438	33.9	0.128906	33.9	0	33.9	0.09021	33.9	0.253906	33.9	0.101563	33.9	0.148438	33.9	0.0507813	33.9	0.160156	33.9	0.196777	33.9	0.107422	33.9	0.269531	33.9	0.0976563	33.9	0.0507813	33.9	0.210938
34	0.159668	34	0.146484	34	0.179688	34	0.138184	34	0.0625	34	0.0820313	34	0.128906	34	0	34	0.09729	34	0.253418	34	0.101563	34	0.148438	34	0.0507813	34	0.160156	34	0.196777	34	0.107422	34	0.269531	34	0.0976563	34	0.0582275	34	0.210938
34.1	0.15918	34.1	0.145996	34.1	0.191406	34.1	0.136719	34.1	0.0625	34.1	0.0898438	34.1	0.13623	34.1	-0.000366211	34.1	0.09021	34.1	0.242188	34.1	0.101563	34.1	0.148438	34.1	0.0507813	34.1	0.160156	34.1	0.208496	34.1	0.0996094	34.1	0.269531	34.1	0.0976563	34.1	0.0582275	34.1	0.222656
34.2	0.149902	34.2	0.136719	34.2	0.191406	34.2	0.136719	34.2	0.0628662	34.2	0.0898438	34.2	0.125	34.2	-0.0078125	34.2	0.0976563	34.2	0.242188	34.2	0.101563	34.2	0.148438	34.2	0.0507813	34.2	0.171875	34.2	0.208496	34.2	0.107422	34.2	0.269531	34.2	0.0976563	34.2	0.0582275	34.2	0.222656
34.3	0.149902	34.3	0.136719	34.3	0.191406	34.3	0.136719	34.3	0.0585938	34.3	0.0898438	34.3	0.125	34.3	-0.0078125	34.3	0.0976563	34.3	0.242188	34.3	0.101074	34.3	0.147949	34.3	0.0507813	34.3	0.171387	34.3	0.208008	34.3	0.107422	34.3	0.269531	34.3	0.0976563	34.3	0.0582275	34.3	0.22229
34.4	0.149902	34.4	0.136719	34.4	0.191406	34.4	0.136719	34.4	0.0585938	34.4	0.0898438	34.4	0.125	34.4	-0.00830078	34.4	0.0976563	34.4	0.242188	34.4	0.0976563	34.4	0.137207	34.4	0.0507813	34.4	0.150391	34.4	0.19873	34.4	0.106934	34.4	0.269531	34.4	0.0976563	34.4	0.0578613	34.4	0.21521
34.5	0.149902	34.5	0.136719	34.5	0.191406	34.5	0.136719	34.5	0.0585938	34.5	0.0898438	34.5	0.136719	34.5	-0.0195313	34.5	0.0976563	34.5	0.241821	34.5	0.0976563	34.5	0.148438	34.5	0.0507813	34.5	0.150391	34.5	0.19873	34.5	0.0976563	34.5	0.269531	34.5	0.0976563	34.5	0.050415	34.5	0.222656
34.6	0.150391	34.6	0.136719	34.6	0.191406	34.6	0.136719	34.6	0.0585938	34.6	0.0898438	34.6	0.136719	34.6	-0.0195313	34.6	0.09729	34.6	0.234375	34.6	0.0976563	34.6	0.147949	34.6	0.0507813	34.6	0.150391	34.6	0.19873	34.6	0.0976563	34.6	0.269531	34.6	0.09729	34.6	0.050415	34.6	0.222656
34.7	0.159668	34.7	0.128418	34.7	0.191406	34.7	0.148438	34.7	0.0585938	34.7	0.0898438	34.7	0.136353	34.7	-0.0195313	34.7	0.09021	34.7	0.234375	34.7	0.09729	34.7	0.148438	34.7	0.0512695	34.7	0.161621	34.7	0.19873	34.7	0.0976563	34.7	0.269531	34.7	0.078125	34.7	0.050415	34.7	0.210571
34.8	0.147461	34.8	0.119141	34.8	0.179688	34.8	0.148438	34.8	0.0585938	34.8	0.0898438	34.8	0.128906	34.8	-0.0195313	34.8	0.0976563	34.8	0.234375	34.8	0.0898438	34.8	0.136719	34.8	0.0605469	34.8	0.140625	34.8	0.19873	34.8	0.0976563	34.8	0.269531	34.8	0.0784912	34.8	0.050415	34.8	0.214844
34.9	0.138184	34.9	0.126953	34.9	0.179199	34.9	0.148438	34.9	0.0585938	34.9	0.0898438	34.9	0.128906	34.9	-0.00830078	34.9	0.109375	34.9	0.234375	34.9	0.0898438	34.9	0.136719	34.9	0.0605469	34.9	0.152344	34.9	0.19873	34.9	0.0976563	34.9	0.269531	34.9	0.0859375	34.9	0.0616455	34.9	0.203125
35	0.138184	35	0.126953	35	0.181641	35	0.136719	35	0.0703125	35	0.0898438	35	0.128906	35	-0.019043	35	0.109009	35	0.234375	35	0.101563	35	0.136719	35	0.0600586	35	0.152344	35	0.19873	35	0.0976563	35	0.269531	35	0.0859375	35	0.050415	35	0.203125
35.1	0.138184	35.1	0.119141	35.1	0.181641	35.1	0.148438	35.1	0.0585938	35.1	0.0898438	35.1	0.128418	35.1	-0.0078125	35.1	0.101563	35.1	0.234375	35.1	0.101563	35.1	0.136353	35.1	0.0507813	35.1	0.152344	35.1	0.199219	35.1	0.0976563	35.1	0.269165	35.1	0.0859375	35.1	0.050415	35.1	0.203125
35.2	0.138184	35.2	0.119141	35.2	0.181152	35.2	0.136719	35.2	0.0708008	35.2	0.101563	35.2	0.117188	35.2	-0.00830078	35.2	0.101563	35.2	0.233887	35.2	0.101563	35.2	0.128906	35.2	0.0507813	35.2	0.152344	35.2	0.208008	35.2	0.0976563	35.2	0.261719	35.2	0.0859375	35.2	0.050415	35.2	0.202637
35.3	0.138672	35.3	0.119141	35.3	0.179688	35.3	0.148438	35.3	0.081543	35.3	0.0898438	35.3	0.117188	35.3	-0.0195313	35.3	0.101563	35.3	0.222656	35.3	0.101074	35.3	0.128418	35.3	0.0507813	35.3	0.152832	35.3	0.19873	35.3	0.0976563	35.3	0.249512	35.3	0.0864258	35.3	0.050415	35.3	0.191895
35.4	0.147949	35.4	0.119141	35.4	0.171875	35.4	0.136719	35.4	0.0703125	35.4	0.101563	35.4	0.117188	35.4	-0.0195313	35.4	0.101563	35.4	0.222656	35.4	0.078125	35.4	0.128906	35.4	0.0395508	35.4	0.161621	35.4	0.19873	35.4	0.0976563	35.4	0.238281	35.4	0.0898438	35.4	0.050415	35.4	0.202637
35.5	0.147949	35.5	0.119141	35.5	0.179688	35.5	0.137207	35.5	0.0585938	35.5	0.101563	35.5	0.128906	35.5	-0.019043	35.5	0.109375	35.5	0.222656	35.5	0.0898438	35.5	0.117188	35.5	0.0488281	35.5	0.160156	35.5	0.19873	35.5	0.0893555	35.5	0.238281	35.5	0.0898438	35.5	0.0499268	35.5	0.191406
35.6	0.147949	35.6	0.119141	35.6	0.179688	35.6	0.145996	35.6	0.0585938	35.6	0.101563	35.6	0.12854	35.6	-0.0195313	35.6	0.109375	35.6	0.222656	35.6	0.0898438	35.6	0.117188	35.6	0.0605469	35.6	0.152344	35.6	0.19873	35.6	0.0878906	35.6	0.238281	35.6	0.0898438	35.6	0.0386963	35.6	0.191406
35.7	0.147949	35.7	0.119141	35.7	0.179688	35.7	0.136719	35.7	0.0703125	35.7	0.101563	35.7	0.121094	35.7	-0.0078125	35.7	0.109375	35.7	0.234375	35.7	0.0898438	35.7	0.117188	35.7	0.0605469	35.7	0.152344	35.7	0.19873	35.7	0.0800781	35.7	0.238281	35.7	0.0898438	35.7	0.0386963	35.7	0.191406
35.8	0.147949	35.8	0.119141	35.8	0.179688	35.8	0.136719	35.8	0.0585938	35.8	0.101563	35.8	0.121094	35.8	-0.0078125	35.8	0.109375	35.8	0.234375	35.8	0.0898438	35.8	0.117188	35.8	0.0605469	35.8	0.160156	35.8	0.19873	35.8	0.0800781	35.8	0.238281	35.8	0.0898438	35.8	0.0386963	35.8	0.191406
35.9	0.140137	35.9	0.119141	35.9	0.179688	35.9	0.136719	35.9	0.0582275	35.9	0.101074	35.9	0.128906	35.9	-0.0195313	35.9	0.109375	35.9	0.222656	35.9	0.0898438	35.9	0.128906	35.9	0.0605469	35.9	0.159668	35.9	0.19873	35.9	0.0800781	35.9	0.238281	35.9	0.0898438	35.9	0.0465088	35.9	0.191406
36	0.140137	36	0.119629	36	0.171387	36	0.136719	36	0.0507813	36	0.0898438	36	0.128906	36	-0.0078125	36	0.109375	36	0.222656	36	0.0898438	36	0.128906	36	0.0605469	36	0.150391	36	0.19873	36	0.0800781	36	0.238281	36	0.0898438	36	0.0386963	36	0.191406
36.1	0.140137	36.1	0.128906	36.1	0.162109	36.1	0.136719	36.1	0.0507813	36.1	0.0898438	36.1	0.128906	36.1	-0.0078125	36.1	0.109375	36.1	0.222656	36.1	0.0898438	36.1	0.128418	36.1	0.0605469	36.1	0.150391	36.1	0.19873	36.1	0.0800781	36.1	0.238281	36.1	0.0898438	36.1	0.0383301	36.1	0.191406
36.2	0.140137	36.2	0.128418	36.2	0.162109	36.2	0.129395	36.2	0.0625	36.2	0.0898438	36.2	0.128906	36.2	-0.0078125	36.2	0.109375	36.2	0.22229	36.2	0.0898438	36.2	0.117188	36.2	0.0683594	36.2	0.150391	36.2	0.198242	36.2	0.0800781	36.2	0.238281	36.2	0.0898438	36.2	0.0308838	36.2	0.190918
36.3	0.140137	36.3	0.119141	36.3	0.162109	36.3	0.146484	36.3	0.0625	36.3	0.0894775	36.3	0.128906	36.3	-0.0078125	36.3	0.109375	36.3	0.214844	36.3	0.0898438	36.3	0.117188	36.3	0.0683594	36.3	0.149902	36.3	0.188965	36.3	0.0800781	36.3	0.238281	36.3	0.0976563	36.3	0.0308838	36.3	0.179688
36.4	0.139648	36.4	0.119141	36.4	0.150391	36.4	0.145996	36.4	0.0625	36.4	0.0820313	36.4	0.128418	36.4	-0.0078125	36.4	0.109375	36.4	0.214844	36.4	0.0894775	36.4	0.116821	36.4	0.0683594	36.4	0.150391	36.4	0.188965	36.4	0.0800781	36.4	0.238281	36.4	0.0898438	36.4	0.0308838	36.4	0.179688
36.5	0.130371	36.5	0.119141	36.5	0.150391	36.5	0.129395	36.5	0.0625	36.5	0.0820313	36.5	0.117188	36.5	-0.0078125	36.5	0.109375	36.5	0.214844	36.5	0.0898438	36.5	0.109375	36.5	0.0683594	36.5	0.150391	36.5	0.200684	36.5	0.0800781	36.5	0.238281	36.5	0.0898438	36.5	0.0308838	36.5	0.167969
36.6	0.130371	36.6	0.107422	36.6	0.150879	36.6	0.138672	36.6	0.0625	36.6	0.0820313	36.6	0.117676	36.6	-0.0078125	36.6	0.109375	36.6	0.214844	36.6	0.0820313	36.6	0.117188	36.6	0.0683594	36.6	0.150391	36.6	0.188965	36.6	0.0800781	36.6	0.238281	36.6	0.0898438	36.6	0.0308838	36.6	0.167969
36.7	0.130371	36.7	0.107422	36.7	0.160156	36.7	0.138672	36.7	0.0507813	36.7	0.0893555	36.7	0.128906	36.7	-0.0078125	36.7	0.101074	36.7	0.214844	36.7	0.0820313	36.7	0.117188	36.7	0.0678711	36.7	0.150391	36.7	0.200684	36.7	0.0805664	36.7	0.238281	36.7	0.0898438	36.7	0.0308838	36.7	0.167969
36.8	0.130371	36.8	0.107422	36.8	0.160156	36.8	0.146484	36.8	0.0507813	36.8	0.0703125	36.8	0.128906	36.8	-0.0078125	36.8	0.0898438	36.8	0.214355	36.8	0.0820313	36.8	0.117188	36.8	0.0585938	36.8	0.150391	36.8	0.200684	36.8	0.0893555	36.8	0.238281	36.8	0.0898438	36.8	0.0386963	36.8	0.167969
36.9	0.130859	36.9	0.107422	36.9	0.159668	36.9	0.138672	36.9	0.0507813	36.9	0.078125	36.9	0.128906	36.9	-0.0078125	36.9	0.0976563	36.9	0.203125	36.9	0.0820313	36.9	0.117188	36.9	0.0585938	36.9	0.149902	36.9	0.200684	36.9	0.0800781	36.9	0.238281	36.9	0.0898438	36.9	0.0386963	36.9	0.167969
37	0.128418	37	0.107422	37	0.150391	37	0.138672	37	0.0507813	37	0.078125	37	0.128906	37	-0.0078125	37	0.0976563	37	0.203125	37	0.081543	37	0.117188	37	0.0585938	37	0.140625	37	0.200684	37	0.0800781	37	0.238281	37	0.0898438	37	0.038208	37	0.167603
37.1	0.140137	37.1	0.106934	37.1	0.150391	37.1	0.138672	37.1	0.0511475	37.1	0.078125	37.1	0.128906	37.1	-0.0078125	37.1	0.0976563	37.1	0.203125	37.1	0.078125	37.1	0.117188	37.1	0.0585938	37.1	0.140625	37.1	0.200684	37.1	0.0800781	37.1	0.238281	37.1	0.0898438	37.1	0.0269775	37.1	0.160156
37.2	0.140137	37.2	0.0961914	37.2	0.150391	37.2	0.138672	37.2	0.0585938	37.2	0.078125	37.2	0.128906	37.2	-0.0078125	37.2	0.0976563	37.2	0.203125	37.2	0.078125	37.2	0.116699	37.2	0.0585938	37.2	0.140625	37.2	0.188965	37.2	0.0800781	37.2	0.237915	37.2	0.0898438	37.2	0.0269775	37.2	0.160156
37.3	0.140137	37.3	0.107422	37.3	0.150391	37.3	0.138672	37.3	0.0585938	37.3	0.078125	37.3	0.128906	37.3	-0.0078125	37.3	0.0976563	37.3	0.203125	37.3	0.078125	37.3	0.105957	37.3	0.0581055	37.3	0.140137	37.3	0.188477	37.3	0.0800781	37.3	0.230469	37.3	0.0898438	37.3	0.0269775	37.3	0.160156
37.4	0.140137	37.4	0.107422	37.4	0.150391	37.4	0.138672	37.4	0.0585938	37.4	0.0777588	37.4	0.128906	37.4	-0.0078125	37.4	0.0976563	37.4	0.203125	37.4	0.0786133	37.4	0.117188	37.4	0.0488281	37.4	0.130859	37.4	0.179688	37.4	0.0800781	37.4	0.230469	37.4	0.0898438	37.4	0.0269775	37.4	0.160156
37.5	0.147949	37.5	0.107422	37.5	0.150391	37.5	0.138672	37.5	0.059082	37.5	0.0706787	37.5	0.128906	37.5	-0.0078125	37.5	0.0976563	37.5	0.203125	37.5	0.0898438	37.5	0.117188	37.5	0.0605469	37.5	0.130859	37.5	0.188477	37.5	0.0800781	37.5	0.230469	37.5	0.0898438	37.5	0.0269775	37.5	0.160156
37.6	0.147461	37.6	0.106934	37.6	0.150391	37.6	0.138672	37.6	0.0703125	37.6	0.078125	37.6	0.128906	37.6	-0.0078125	37.6	0.09729	37.6	0.202637	37.6	0.0898438	37.6	0.117188	37.6	0.0605469	37.6	0.130859	37.6	0.179688	37.6	0.0800781	37.6	0.230469	37.6	0.0898438	37.6	0.0269775	37.6	0.160156
37.7	0.138672	37.7	0.0957031	37.7	0.150391	37.7	0.138672	37.7	0.0703125	37.7	0.0777588	37.7	0.128906	37.7	-0.0078125	37.7	0.0898438	37.7	0.191406	37.7	0.0898438	37.7	0.117188	37.7	0.0605469	37.7	0.130859	37.7	0.188477	37.7	0.0800781	37.7	0.230469	37.7	0.0898438	37.7	0.0266113	37.7	0.160156
37.8	0.147949	37.8	0.0957031	37.8	0.150391	37.8	0.138672	37.8	0.0703125	37.8	0.0703125	37.8	0.128906	37.8	-0.0078125	37.8	0.09021	37.8	0.191406	37.8	0.101563	37.8	0.117188	37.8	0.0600586	37.8	0.130371	37.8	0.179199	37.8	0.0800781	37.8	0.230469	37.8	0.0898438	37.8	0.019165	37.8	0.171875
37.9	0.147461	37.9	0.0957031	37.9	0.162109	37.9	0.138672	37.9	0.0703125	37.9	0.0703125	37.9	0.128906	37.9	-0.0078125	37.9	0.09729	37.9	0.191406	37.9	0.0898438	37.9	0.116699	37.9	0.0507813	37.9	0.121094	37.9	0.179199	37.9	0.0800781	37.9	0.230469	37.9	0.0898438	37.9	0.019165	37.9	0.160156
38	0.138184	38	0.0957031	38	0.150391	38	0.138672	38	0.0703125	38	0.0703125	38	0.128906	38	-0.0078125	38	0.0820313	38	0.191406	38	0.0898438	38	0.116821	38	0.0585938	38	0.121094	38	0.179199	38	0.0800781	38	0.22998	38	0.0898438	38	0.019165	38	0.160156
38.1	0.138184	38.1	0.0957031	38.1	0.150391	38.1	0.138672	38.1	0.0703125	38.1	0.0703125	38.1	0.140625	38.1	-0.0078125	38.1	0.0820313	38.1	0.191406	38.1	0.101074	38.1	0.109741	38.1	0.0512695	38.1	0.128906	38.1	0.16748	38.1	0.0800781	38.1	0.21875	38.1	0.078125	38.1	0.019165	38.1	0.160156
38.2	0.138184	38.2	0.0957031	38.2	0.150391	38.2	0.138672	38.2	0.0703125	38.2	0.0703125	38.2	0.140625	38.2	-0.0078125	38.2	0.0820313	38.2	0.191406	38.2	0.0898438	38.2	0.116821	38.2	0.0683594	38.2	0.128906	38.2	0.179199	38.2	0.0800781	38.2	0.21875	38.2	0.078125	38.2	0.019165	38.2	0.160156
38.3	0.138184	38.3	0.0957031	38.3	0.150391	38.3	0.138672	38.3	0.0703125	38.3	0.0703125	38.3	0.140625	38.3	-0.00732422	38.3	0.0898438	38.3	0.191406	38.3	0.090332	38.3	0.109375	38.3	0.0683594	38.3	0.128906	38.3	0.179199	38.3	0.0805664	38.3	0.210938	38.3	0.078125	38.3	0.019165	38.3	0.160156
38.4	0.138184	38.4	0.0957031	38.4	0.150391	38.4	0.13916	38.4	0.0703125	38.4	0.0703125	38.4	0.140625	38.4	0.00341797	38.4	0.0898438	38.4	0.183594	38.4	0.101563	38.4	0.109375	38.4	0.0683594	38.4	0.121094	38.4	0.166992	38.4	0.0898438	38.4	0.210938	38.4	0.078125	38.4	0.019165	38.4	0.160156
38.5	0.138672	38.5	0.0957031	38.5	0.150391	38.5	0.149902	38.5	0.0703125	38.5	0.0703125	38.5	0.140625	38.5	-0.0078125	38.5	0.0898438	38.5	0.183228	38.5	0.101563	38.5	0.109375	38.5	0.0683594	38.5	0.120605	38.5	0.16748	38.5	0.0898438	38.5	0.210938	38.5	0.078125	38.5	0.0308838	38.5	0.159668
38.6	0.147949	38.6	0.0952148	38.6	0.150391	38.6	0.138672	38.6	0.0820313	38.6	0.0703125	38.6	0.140625	38.6	-0.0078125	38.6	0.0898438	38.6	0.175781	38.6	0.101074	38.6	0.109375	38.6	0.0683594	38.6	0.111328	38.6	0.15625	38.6	0.0893555	38.6	0.210938	38.6	0.0898438	38.6	0.0308838	38.6	0.160156
38.7	0.147461	38.7	0.0859375	38.7	0.142578	38.7	0.138672	38.7	0.0820313	38.7	0.0625	38.7	0.140625	38.7	-0.0078125	38.7	0.0898438	38.7	0.175781	38.7	0.090332	38.7	0.109375	38.7	0.0683594	38.7	0.119141	38.7	0.16748	38.7	0.0800781	38.7	0.199219	38.7	0.0898438	38.7	0.0308838	38.7	0.160156
38.8	0.138184	38.8	0.0859375	38.8	0.142578	38.8	0.138672	38.8	0.0703125	38.8	0.0625	38.8	0.140625	38.8	-0.0078125	38.8	0.0893555	38.8	0.175781	38.8	0.101563	38.8	0.109375	38.8	0.0683594	38.8	0.119141	38.8	0.16748	38.8	0.0800781	38.8	0.19873	38.8	0.0898438	38.8	0.0308838	38.8	0.160156
38.9	0.138184	38.9	0.0859375	38.9	0.142578	38.9	0.138672	38.9	0.0703125	38.9	0.0703125	38.9	0.140625	38.9	-0.0078125	38.9	0.078125	38.9	0.183594	38.9	0.101563	38.9	0.109375	38.9	0.0683594	38.9	0.119141	38.9	0.16748	38.9	0.0800781	38.9	0.1875	38.9	0.0898438	38.9	0.0308838	38.9	0.160156
39	0.138184	39	0.0859375	39	0.142578	39	0.138672	39	0.0703125	39	0.0625	39	0.140625	39	-0.0078125	39	0.078125	39	0.175781	39	0.101563	39	0.108887	39	0.0683594	39	0.119141	39	0.16748	39	0.0800781	39	0.187988	39	0.0898438	39	0.0308838	39	0.15979
39.1	0.138184	39.1	0.0859375	39.1	0.130859	39.1	0.138672	39.1	0.0703125	39.1	0.0620117	39.1	0.140625	39.1	-0.0078125	39.1	0.078125	39.1	0.175781	39.1	0.101563	39.1	0.0976563	39.1	0.0683594	39.1	0.119141	39.1	0.16748	39.1	0.0800781	39.1	0.199219	39.1	0.0898438	39.1	0.0308838	39.1	0.152344
39.2	0.138184	39.2	0.0859375	39.2	0.130859	39.2	0.138672	39.2	0.0703125	39.2	0.0512695	39.2	0.140625	39.2	-0.0078125	39.2	0.078125	39.2	0.175781	39.2	0.101074	39.2	0.0976563	39.2	0.0683594	39.2	0.119141	39.2	0.16748	39.2	0.0800781	39.2	0.199219	39.2	0.0898438	39.2	0.019165	39.2	0.152344
39.3	0.138184	39.3	0.0859375	39.3	0.130371	39.3	0.138672	39.3	0.0703125	39.3	0.0620117	39.3	0.140625	39.3	-0.00830078	39.3	0.078125	39.3	0.175781	39.3	0.101563	39.3	0.0976563	39.3	0.0683594	39.3	0.118652	39.3	0.16748	39.3	0.0800781	39.3	0.191406	39.3	0.0898438	39.3	0.019165	39.3	0.152344
39.4	0.138184	39.4	0.0859375	39.4	0.121094	39.4	0.138672	39.4	0.0703125	39.4	0.0507813	39.4	0.140137	39.4	-0.0195313	39.4	0.078125	39.4	0.183594	39.4	0.101563	39.4	0.0859375	39.4	0.0605469	39.4	0.109375	39.4	0.16748	39.4	0.0800781	39.4	0.191406	39.4	0.0898438	39.4	0.019165	39.4	0.152344
39.5	0.138184	39.5	0.0859375	39.5	0.121094	39.5	0.138672	39.5	0.0703125	39.5	0.0507813	39.5	0.128906	39.5	-0.0195313	39.5	0.0777588	39.5	0.183594	39.5	0.101563	39.5	0.0859375	39.5	0.0605469	39.5	0.109375	39.5	0.16748	39.5	0.0800781	39.5	0.191406	39.5	0.0976563	39.5	0.019165	39.5	0.152344
39.6	0.138184	39.6	0.0859375	39.6	0.121094	39.6	0.138672	39.6	0.0703125	39.6	0.0507813	39.6	0.128906	39.6	-0.0117188	39.6	0.0706787	39.6	0.175781	39.6	0.101563	39.6	0.0859375	39.6	0.0605469	39.6	0.109375	39.6	0.16748	39.6	0.0800781	39.6	0.191406	39.6	0.097168	39.6	0.019165	39.6	0.152344
39.7	0.138184	39.7	0.0976563	39.7	0.132813	39.7	0.138672	39.7	0.0703125	39.7	0.0585938	39.7	0.128906	39.7	-0.0117188	39.7	0.0777588	39.7	0.175781	39.7	0.101563	39.7	0.0859375	39.7	0.0605469	39.7	0.109375	39.7	0.16748	39.7	0.0795898	39.7	0.191406	39.7	0.0859375	39.7	0.019165	39.7	0.152344
39.8	0.138184	39.8	0.0976563	39.8	0.132813	39.8	0.138184	39.8	0.0703125	39.8	0.0507813	39.8	0.128906	39.8	-0.0117188	39.8	0.0703125	39.8	0.175781	39.8	0.101563	39.8	0.0859375	39.8	0.0605469	39.8	0.109375	39.8	0.16748	39.8	0.0708008	39.8	0.179688	39.8	0.0859375	39.8	0.019165	39.8	0.152344
39.9	0.138184	39.9	0.0859375	39.9	0.121094	39.9	0.129395	39.9	0.0703125	39.9	0.0507813	39.9	0.128906	39.9	-0.0117188	39.9	0.0703125	39.9	0.175781	39.9	0.101563	39.9	0.0855713	39.9	0.0605469	39.9	0.108887	39.9	0.16748	39.9	0.0800781	39.9	0.179688	39.9	0.0859375	39.9	0.019165	39.9	0.152344
40	0.138184	40	0.0859375	40	0.121094	40	0.138672	40	0.0703125	40	0.0507813	40	0.128906	40	-0.0117188	40	0.0703125	40	0.18396	40	0.101563	40	0.0784912	40	0.0605469	40	0.0996094	40	0.179199	40	0.0800781	40	0.191406	40	0.0976563	40	0.0303955	40	0.140137
40.1	0.138184	40.1	0.0859375	40.1	0.121094	40.1	0.138672	40.1	0.0703125	40.1	0.0582275	40.1	0.128906	40.1	-0.0195313	40.1	0.0706787	40.1	0.191406	40.1	0.101563	40.1	0.0855713	40.1	0.0605469	40.1	0.0996094	40.1	0.179199	40.1	0.0800781	40.1	0.191406	40.1	0.0976563	40.1	0.019165	40.1	0.129395
40.2	0.138184	40.2	0.0854492	40.2	0.121094	40.2	0.138672	40.2	0.0625	40.2	0.0429688	40.2	0.128906	40.2	-0.012085	40.2	0.0777588	40.2	0.183594	40.2	0.101563	40.2	0.0784912	40.2	0.0600586	40.2	0.0996094	40.2	0.178711	40.2	0.0805664	40.2	0.191406	40.2	0.0976563	40.2	0.019165	40.2	0.140137
40.3	0.138672	40.3	0.0761719	40.3	0.121094	40.3	0.138672	40.3	0.0620117	40.3	0.0507813	40.3	0.128906	40.3	-0.0273438	40.3	0.0706787	40.3	0.191406	40.3	0.101563	40.3	0.0859375	40.3	0.0507813	40.3	0.0996094	40.3	0.167969	40.3	0.0898438	40.3	0.191406	40.3	0.0976563	40.3	0.019165	40.3	0.129395
40.4	0.147461	40.4	0.0761719	40.4	0.121094	40.4	0.126953	40.4	0.0512695	40.4	0.0507813	40.4	0.128906	40.4	-0.0269775	40.4	0.0777588	40.4	0.183228	40.4	0.101563	40.4	0.0859375	40.4	0.0507813	40.4	0.0991211	40.4	0.178711	40.4	0.0898438	40.4	0.179688	40.4	0.0976563	40.4	0.019165	40.4	0.140137
40.5	0.138672	40.5	0.0878906	40.5	0.120605	40.5	0.126953	40.5	0.0625	40.5	0.0507813	40.5	0.128906	40.5	-0.0198975	40.5	0.0703125	40.5	0.183594	40.5	0.101563	40.5	0.0859375	40.5	0.0507813	40.5	0.090332	40.5	0.155762	40.5	0.0898438	40.5	0.179688	40.5	0.0976563	40.5	0.019165	40.5	0.128906
40.6	0.147949	40.6	0.0761719	40.6	0.111328	40.6	0.126465	40.6	0.0625	40.6	0.0507813	40.6	0.117188	40.6	-0.0269775	40.6	0.0703125	40.6	0.183594	40.6	0.101563	40.6	0.0855713	40.6	0.0507813	40.6	0.0991211	40.6	0.155762	40.6	0.0898438	40.6	0.179688	40.6	0.0976563	40.6	0.019165	40.6	0.128906
40.7	0.147461	40.7	0.0878906	40.7	0.111328	40.7	0.117188	40.7	0.0625	40.7	0.0507813	40.7	0.129395	40.7	-0.0198975	40.7	0.0698242	40.7	0.175781	40.7	0.101074	40.7	0.0784912	40.7	0.0507813	40.7	0.0898438	40.7	0.155762	40.7	0.0898438	40.7	0.179688	40.7	0.0859375	40.7	0.019165	40.7	0.128906
40.8	0.138184	40.8	0.0878906	40.8	0.111328	40.8	0.117188	40.8	0.0625	40.8	0.0507813	40.8	0.128418	40.8	-0.0273438	40.8	0.0585938	40.8	0.175781	40.8	0.090332	40.8	0.0859375	40.8	0.0507813	40.8	0.090332	40.8	0.155762	40.8	0.0898438	40.8	0.179688	40.8	0.0976563	40.8	0.0187988	40.8	0.128906
40.9	0.138184	40.9	0.0878906	40.9	0.111328	40.9	0.117188	40.9	0.0625	40.9	0.050293	40.9	0.117676	40.9	-0.0273438	40.9	0.0507813	40.9	0.175781	40.9	0.101563	40.9	0.0859375	40.9	0.0507813	40.9	0.0996094	40.9	0.155762	40.9	0.0898438	40.9	0.179688	40.9	0.09729	40.9	0.0113525	40.9	0.12854
41	0.138184	41	0.0878906	41	0.11084	41	0.117188	41	0.0507813	41	0.0390625	41	0.128418	41	-0.0273438	41	0.0512695	41	0.175781	41	0.101563	41	0.0859375	41	0.0507813	41	0.0996094	41	0.16748	41	0.0898438	41	0.179688	41	0.0898438	41	0.0195313	41	0.121094
41.1	0.138184	41.1	0.0878906	41.1	0.102051	41.1	0.117188	41.1	0.0507813	41.1	0.0390625	41.1	0.117676	41.1	-0.0273438	41.1	0.0620117	41.1	0.175781	41.1	0.101563	41.1	0.0855713	41.1	0.0507813	41.1	0.0917969	41.1	0.16748	41.1	0.0898438	41.1	0.179688	41.1	0.0898438	41.1	0.019165	41.1	0.121094
41.2	0.138184	41.2	0.0874023	41.2	0.0991211	41.2	0.117188	41.2	0.0507813	41.2	0.03125	41.2	0.128906	41.2	-0.0273438	41.2	0.0507813	41.2	0.175781	41.2	0.101563	41.2	0.0784912	41.2	0.0507813	41.2	0.0917969	41.2	0.166992	41.2	0.0898438	41.2	0.180176	41.2	0.0893555	41.2	0.019165	41.2	0.121094
41.3	0.137695	41.3	0.078125	41.3	0.0898438	41.3	0.117188	41.3	0.0507813	41.3	0.03125	41.3	0.128418	41.3	-0.0273438	41.3	0.0507813	41.3	0.175781	41.3	0.101074	41.3	0.0859375	41.3	0.050293	41.3	0.0917969	41.3	0.157715	41.3	0.0898438	41.3	0.191406	41.3	0.078125	41.3	0.0269775	41.3	0.121094
41.4	0.128418	41.4	0.078125	41.4	0.0820313	41.4	0.117188	41.4	0.0507813	41.4	0.03125	41.4	0.117676	41.4	-0.0273438	41.4	0.0507813	41.4	0.175781	41.4	0.0976563	41.4	0.0859375	41.4	0.0395508	41.4	0.0917969	41.4	0.157715	41.4	0.0898438	41.4	0.191406	41.4	0.0859375	41.4	0.0269775	41.4	0.132813
41.5	0.128418	41.5	0.078125	41.5	0.0820313	41.5	0.117188	41.5	0.0507813	41.5	0.03125	41.5	0.128418	41.5	-0.0273438	41.5	0.0507813	41.5	0.175781	41.5	0.0976563	41.5	0.0859375	41.5	0.050293	41.5	0.0917969	41.5	0.157715	41.5	0.0893555	41.5	0.179688	41.5	0.0859375	41.5	0.019165	41.5	0.132813
41.6	0.128418	41.6	0.078125	41.6	0.0820313	41.6	0.117188	41.6	0.0507813	41.6	0.0317383	41.6	0.117188	41.6	-0.0273438	41.6	0.0507813	41.6	0.175781	41.6	0.0981445	41.6	0.0859375	41.6	0.0390625	41.6	0.0917969	41.6	0.157715	41.6	0.0805664	41.6	0.191406	41.6	0.0859375	41.6	0.019165	41.6	0.121094
41.7	0.128418	41.7	0.078125	41.7	0.0820313	41.7	0.117188	41.7	0.0625	41.7	0.0429688	41.7	0.117188	41.7	-0.027832	41.7	0.0507813	41.7	0.175781	41.7	0.108887	41.7	0.0859375	41.7	0.0390625	41.7	0.0917969	41.7	0.157715	41.7	0.0898438	41.7	0.179688	41.7	0.0859375	41.7	0.019165	41.7	0.120605
41.8	0.128418	41.8	0.078125	41.8	0.0820313	41.8	0.117188	41.8	0.0507813	41.8	0.0429688	41.8	0.117188	41.8	-0.0390625	41.8	0.0507813	41.8	0.175781	41.8	0.0976563	41.8	0.0976563	41.8	0.0390625	41.8	0.0917969	41.8	0.157715	41.8	0.0893555	41.8	0.179688	41.8	0.097168	41.8	0.0187988	41.8	0.109375
41.9	0.140137	41.9	0.078125	41.9	0.0820313	41.9	0.117188	41.9	0.0507813	41.9	0.0424805	41.9	0.117188	41.9	-0.0394287	41.9	0.0507813	41.9	0.175781	41.9	0.0976563	41.9	0.0976563	41.9	0.0390625	41.9	0.0800781	41.9	0.157715	41.9	0.0800781	41.9	0.179688	41.9	0.0859375	41.9	0.0117188	41.9	0.109375
42	0.128418	42	0.0776367	42	0.0820313	42	0.117188	42	0.0507813	42	0.03125	42	0.117188	42	-0.046875	42	0.050415	42	0.175293	42	0.0976563	42	0.0859375	42	0.0273438	42	0.0800781	42	0.157715	42	0.0800781	42	0.179688	42	0.0859375	42	0.019165	42	0.121094
42.1	0.140137	42.1	0.0683594	42.1	0.0820313	42.1	0.117188	42.1	0.0625	42.1	0.03125	42.1	0.109375	42.1	-0.046875	42.1	0.0429688	42.1	0.164551	42.1	0.0976563	42.1	0.0976563	42.1	0.0273438	42.1	0.0917969	42.1	0.157715	42.1	0.0800781	42.1	0.180054	42.1	0.0855713	42.1	0.019165	42.1	0.121094
42.2	0.140137	42.2	0.0683594	42.2	0.0820313	42.2	0.117188	42.2	0.0511475	42.2	0.0317383	42.2	0.109375	42.2	-0.046875	42.2	0.03125	42.2	0.183594	42.2	0.0976563	42.2	0.0976563	42.2	0.0268555	42.2	0.0800781	42.2	0.157227	42.2	0.0800781	42.2	0.1875	42.2	0.078125	42.2	0.0269775	42.2	0.121094
42.3	0.140137	42.3	0.0683594	42.3	0.0820313	42.3	0.117188	42.3	0.0585938	42.3	0.0429688	42.3	0.109375	42.3	-0.046875	42.3	0.03125	42.3	0.183105	42.3	0.0976563	42.3	0.0976563	42.3	0.0297852	42.3	0.0800781	42.3	0.147949	42.3	0.0800781	42.3	0.1875	42.3	0.078125	42.3	0.0266113	42.3	0.121094
42.4	0.140137	42.4	0.0683594	42.4	0.081543	42.4	0.117188	42.4	0.0585938	42.4	0.043335	42.4	0.109375	42.4	-0.046875	42.4	0.0307617	42.4	0.171875	42.4	0.0981445	42.4	0.0976563	42.4	0.0385742	42.4	0.0805664	42.4	0.147949	42.4	0.0878906	42.4	0.1875	42.4	0.078125	42.4	0.0195313	42.4	0.121094
42.5	0.140137	42.5	0.0683594	42.5	0.0722656	42.5	0.117188	42.5	0.0585938	42.5	0.0507813	42.5	0.109375	42.5	-0.046875	42.5	0.0195313	42.5	0.171875	42.5	0.109375	42.5	0.0976563	42.5	0.0292969	42.5	0.0820313	42.5	0.147949	42.5	0.0874023	42.5	0.1875	42.5	0.078125	42.5	0.0266113	42.5	0.120728
42.6	0.140625	42.6	0.0683594	42.6	0.0722656	42.6	0.128906	42.6	0.0585938	42.6	0.0507813	42.6	0.109375	42.6	-0.0473633	42.6	0.0195313	42.6	0.171875	42.6	0.120605	42.6	0.0976563	42.6	0.0175781	42.6	0.0820313	42.6	0.147949	42.6	0.078125	42.6	0.1875	42.6	0.078125	42.6	0.019165	42.6	0.125
42.7	0.149414	42.7	0.0761719	42.7	0.0722656	42.7	0.128906	42.7	0.059082	42.7	0.0507813	42.7	0.109375	42.7	-0.0585938	42.7	0.0195313	42.7	0.171875	42.7	0.109375	42.7	0.0976563	42.7	0.0175781	42.7	0.081543	42.7	0.147949	42.7	0.078125	42.7	0.1875	42.7	0.0776367	42.7	0.019165	42.7	0.125
42.8	0.140137	42.8	0.0683594	42.8	0.0722656	42.8	0.128906	42.8	0.0703125	42.8	0.0390625	42.8	0.109375	42.8	-0.0585938	42.8	0.0195313	42.8	0.164063	42.8	0.109375	42.8	0.0976563	42.8	0.0175781	42.8	0.0727539	42.8	0.147949	42.8	0.078125	42.8	0.1875	42.8	0.0664063	42.8	0.0113525	42.8	0.125
42.9	0.140137	42.9	0.0683594	42.9	0.0722656	42.9	0.128418	42.9	0.0703125	42.9	0.0390625	42.9	0.109009	42.9	-0.0585938	42.9	0.0195313	42.9	0.171875	42.9	0.109375	42.9	0.0976563	42.9	0.0175781	42.9	0.0820313	42.9	0.147949	42.9	0.078125	42.9	0.179688	42.9	0.0664063	42.9	0.019165	42.9	0.125
43	0.140137	43	0.0683594	43	0.0717773	43	0.119141	43	0.0820313	43	0.0390625	43	0.101563	43	-0.0507813	43	0.0195313	43	0.172363	43	0.109375	43	0.0976563	43	0.0170898	43	0.0820313	43	0.147949	43	0.078125	43	0.179688	43	0.0664063	43	0.0113525	43	0.125
43.1	0.140137	43.1	0.0683594	43.1	0.0605469	43.1	0.119141	43.1	0.0703125	43.1	0.0390625	43.1	0.101563	43.1	-0.0507813	43.1	0.03125	43.1	0.175293	43.1	0.109375	43.1	0.0976563	43.1	0.0078125	43.1	0.0898438	43.1	0.147949	43.1	0.0776367	43.1	0.179688	43.1	0.0664063	43.1	0.0113525	43.1	0.125
43.2	0.140137	43.2	0.0683594	43.2	0.0605469	43.2	0.119141	43.2	0.0820313	43.2	0.0390625	43.2	0.101074	43.2	-0.0390625	43.2	0.03125	43.2	0.164063	43.2	0.109009	43.2	0.0976563	43.2	0.00830078	43.2	0.0898438	43.2	0.147949	43.2	0.0683594	43.2	0.179688	43.2	0.06604	43.2	0.0113525	43.2	0.125
43.3	0.128418	43.3	0.0678711	43.3	0.0605469	43.3	0.119141	43.3	0.0825195	43.3	0.0390625	43.3	0.0898438	43.3	-0.0394287	43.3	0.03125	43.3	0.164063	43.3	0.101563	43.3	0.0976563	43.3	0.0175781	43.3	0.0820313	43.3	0.147949	43.3	0.0800781	43.3	0.179688	43.3	0.0585938	43.3	0.0113525	43.3	0.124512
43.4	0.128418	43.4	0.0585938	43.4	0.0600586	43.4	0.119141	43.4	0.09375	43.4	0.0390625	43.4	0.0898438	43.4	-0.046875	43.4	0.03125	43.4	0.164551	43.4	0.101563	43.4	0.0976563	43.4	0.0292969	43.4	0.0898438	43.4	0.147461	43.4	0.0800781	43.4	0.179688	43.4	0.0585938	43.4	0.019165	43.4	0.121582
43.5	0.128418	43.5	0.0585938	43.5	0.0507813	43.5	0.119141	43.5	0.09375	43.5	0.0390625	43.5	0.0898438	43.5	-0.0585938	43.5	0.03125	43.5	0.175293	43.5	0.109375	43.5	0.0976563	43.5	0.0170898	43.5	0.0820313	43.5	0.138184	43.5	0.0800781	43.5	0.179688	43.5	0.0585938	43.5	0.0113525	43.5	0.132813
43.6	0.128418	43.6	0.0585938	43.6	0.0512695	43.6	0.119141	43.6	0.101563	43.6	0.0390625	43.6	0.078125	43.6	-0.0473633	43.6	0.03125	43.6	0.152344	43.6	0.108887	43.6	0.0976563	43.6	0.00830078	43.6	0.0820313	43.6	0.138184	43.6	0.0795898	43.6	0.168457	43.6	0.0585938	43.6	0.0113525	43.6	0.132813
43.7	0.128418	43.7	0.0585938	43.7	0.0600586	43.7	0.119141	43.7	0.0932617	43.7	0.0390625	43.7	0.078125	43.7	-0.0585938	43.7	0.03125	43.7	0.164551	43.7	0.0976563	43.7	0.09729	43.7	0.0175781	43.7	0.0820313	43.7	0.138184	43.7	0.0703125	43.7	0.179688	43.7	0.0585938	43.7	0.0113525	43.7	0.132324
43.8	0.12793	43.8	0.0585938	43.8	0.0507813	43.8	0.119141	43.8	0.0820313	43.8	0.0390625	43.8	0.078125	43.8	-0.0585938	43.8	0.03125	43.8	0.175781	43.8	0.09729	43.8	0.0898438	43.8	0.0175781	43.8	0.0820313	43.8	0.138184	43.8	0.0585938	43.8	0.179199	43.8	0.0581055	43.8	0.0113525	43.8	0.121094
43.9	0.118652	43.9	0.0664063	43.9	0.0390625	43.9	0.119141	43.9	0.0820313	43.9	0.0390625	43.9	0.0777588	43.9	-0.0585938	43.9	0.03125	43.9	0.175781	43.9	0.09021	43.9	0.0898438	43.9	0.0170898	43.9	0.0820313	43.9	0.138672	43.9	0.0585938	43.9	0.167969	43.9	0.046875	43.9	0.0195313	43.9	0.121094
44	0.119141	44	0.0664063	44	0.0390625	44	0.119141	44	0.0820313	44	0.0390625	44	0.0706787	44	-0.059082	44	0.03125	44	0.175781	44	0.0976563	44	0.09021	44	0.0078125	44	0.0820313	44	0.147949	44	0.0585938	44	0.168457	44	0.046875	44	0.019165	44	0.121094
44.1	0.120605	44.1	0.0664063	44.1	0.0507813	44.1	0.119141	44.1	0.0820313	44.1	0.0390625	44.1	0.0898438	44.1	-0.0703125	44.1	0.0390625	44.1	0.175781	44.1	0.0976563	44.1	0.0976563	44.1	0.0078125	44.1	0.0820313	44.1	0.147949	44.1	0.0585938	44.1	0.179688	44.1	0.046875	44.1	0.019165	44.1	0.121094
44.2	0.120605	44.2	0.0664063	44.2	0.0507813	44.2	0.119141	44.2	0.0820313	44.2	0.0390625	44.2	0.0777588	44.2	-0.0703125	44.2	0.03125	44.2	0.183594	44.2	0.09729	44.2	0.09729	44.2	0.0078125	44.2	0.0820313	44.2	0.147949	44.2	0.0581055	44.2	0.179688	44.2	0.046875	44.2	0.0266113	44.2	0.121094
44.3	0.120605	44.3	0.0664063	44.3	0.0507813	44.3	0.119141	44.3	0.0820313	44.3	0.0386963	44.3	0.0820313	44.3	-0.0703125	44.3	0.03125	44.3	0.175781	44.3	0.0898438	44.3	0.0898438	44.3	0.0078125	44.3	0.0820313	44.3	0.147949	44.3	0.0488281	44.3	0.179688	44.3	0.046875	44.3	0.019165	44.3	0.121094
44.4	0.120605	44.4	0.0664063	44.4	0.0390625	44.4	0.119141	44.4	0.0820313	44.4	0.03125	44.4	0.0820313	44.4	-0.0703125	44.4	0.03125	44.4	0.175781	44.4	0.0898438	44.4	0.0898438	44.4	0.0078125	44.4	0.0820313	44.4	0.147949	44.4	0.0605469	44.4	0.179688	44.4	0.0546875	44.4	0.019165	44.4	0.121094
44.5	0.120605	44.5	0.0664063	44.5	0.0507813	44.5	0.119141	44.5	0.0820313	44.5	0.03125	44.5	0.081543	44.5	-0.0703125	44.5	0.03125	44.5	0.175781	44.5	0.0898438	44.5	0.0898438	44.5	0.0078125	44.5	0.0820313	44.5	0.147949	44.5	0.0488281	44.5	0.179688	44.5	0.0546875	44.5	0.019165	44.5	0.121094
44.6	0.120605	44.6	0.078125	44.6	0.050293	44.6	0.107422	44.6	0.0820313	44.6	0.03125	44.6	0.0703125	44.6	-0.0703125	44.6	0.03125	44.6	0.175781	44.6	0.0898438	44.6	0.0898438	44.6	0.00732422	44.6	0.0820313	44.6	0.147949	44.6	0.0488281	44.6	0.179688	44.6	0.046875	44.6	0.019165	44.6	0.121094
44.7	0.120605	44.7	0.078125	44.7	0.0410156	44.7	0.119141	44.7	0.0820313	44.7	0.0307617	44.7	0.0703125	44.7	-0.0703125	44.7	0.0390625	44.7	0.175781	44.7	0.0898438	44.7	0.0898438	44.7	-0.00195313	44.7	0.0820313	44.7	0.147949	44.7	0.0488281	44.7	0.179688	44.7	0.046875	44.7	0.0186768	44.7	0.121094
44.8	0.120605	44.8	0.078125	44.8	0.0410156	44.8	0.119141	44.8	0.0820313	44.8	0.03125	44.8	0.0585938	44.8	-0.0706787	44.8	0.0390625	44.8	0.175781	44.8	0.0898438	44.8	0.0893555	44.8	-0.00195313	44.8	0.0820313	44.8	0.147949	44.8	0.0488281	44.8	0.179688	44.8	0.0546875	44.8	0.00793457	44.8	0.121094
44.9	0.120605	44.9	0.078125	44.9	0.0410156	44.9	0.119141	44.9	0.0898438	44.9	0.03125	44.9	0.0581055	44.9	-0.0777588	44.9	0.03125	44.9	0.175781	44.9	0.0898438	44.9	0.078125	44.9	-0.00195313	44.9	0.0820313	44.9	0.147949	44.9	0.0488281	44.9	0.179688	44.9	0.046875	44.9	0.019165	44.9	0.121094
45	0.120605	45	0.078125	45	0.0410156	45	0.119141	45	0.0898438	45	0.03125	45	0.046875	45	-0.0703125	45	0.03125	45	0.175781	45	0.0898438	45	0.078125	45	-0.00195313	45	0.0820313	45	0.147949	45	0.0488281	45	0.179688	45	0.046875	45	0.019165	45	0.121094
45.1	0.108887	45.1	0.078125	45.1	0.0410156	45.1	0.119141	45.1	0.0898438	45.1	0.03125	45.1	0.046875	45.1	-0.0703125	45.1	0.03125	45.1	0.175781	45.1	0.0893555	45.1	0.078125	45.1	-0.00195313	45.1	0.0820313	45.1	0.147949	45.1	0.0405273	45.1	0.179688	45.1	0.046875	45.1	0.019165	45.1	0.121094
45.2	0.120605	45.2	0.078125	45.2	0.0410156	45.2	0.119141	45.2	0.0898438	45.2	0.03125	45.2	0.046875	45.2	-0.0703125	45.2	0.0390625	45.2	0.175781	45.2	0.078125	45.2	0.078125	45.2	-0.00195313	45.2	0.0820313	45.2	0.147949	45.2	0.0371094	45.2	0.179688	45.2	0.0546875	45.2	0.0186768	45.2	0.121094
45.3	0.108887	45.3	0.078125	45.3	0.0488281	45.3	0.119141	45.3	0.0898438	45.3	0.03125	45.3	0.046875	45.3	-0.0703125	45.3	0.0390625	45.3	0.164063	45.3	0.078125	45.3	0.078125	45.3	-0.00195313	45.3	0.0820313	45.3	0.147949	45.3	0.0371094	45.3	0.179688	45.3	0.0546875	45.3	0.00744629	45.3	0.121582
45.4	0.108887	45.4	0.078125	45.4	0.0410156	45.4	0.119141	45.4	0.0898438	45.4	0.03125	45.4	0.0585938	45.4	-0.0703125	45.4	0.0390625	45.4	0.164063	45.4	0.078125	45.4	0.078125	45.4	-0.00195313	45.4	0.0820313	45.4	0.147949	45.4	0.0288086	45.4	0.179199	45.4	0.0546875	45.4	0.00744629	45.4	0.132813
45.5	0.108887	45.5	0.078125	45.5	0.0488281	45.5	0.119141	45.5	0.090332	45.5	0.0390625	45.5	0.0585938	45.5	-0.0703125	45.5	0.0395508	45.5	0.164063	45.5	0.078125	45.5	0.078125	45.5	-0.00195313	45.5	0.081543	45.5	0.147949	45.5	0.0273438	45.5	0.167969	45.5	0.0546875	45.5	0.00744629	45.5	0.132813
45.6	0.108887	45.6	0.078125	45.6	0.0410156	45.6	0.119141	45.6	0.09375	45.6	0.0390625	45.6	0.0585938	45.6	-0.0820313	45.6	0.0507813	45.6	0.152344	45.6	0.078125	45.6	0.0855713	45.6	-0.00195313	45.6	0.0800781	45.6	0.147461	45.6	0.0273438	45.6	0.168457	45.6	0.06604	45.6	0.00793457	45.6	0.132813
45.7	0.108887	45.7	0.078125	45.7	0.0488281	45.7	0.119141	45.7	0.101563	45.7	0.0385742	45.7	0.0585938	45.7	-0.0820313	45.7	0.0429688	45.7	0.152344	45.7	0.078125	45.7	0.0784912	45.7	-0.00195313	45.7	0.0805664	45.7	0.138184	45.7	0.0273438	45.7	0.179199	45.7	0.0585938	45.7	0.0186768	45.7	0.144531
45.8	0.108398	45.8	0.078125	45.8	0.0488281	45.8	0.119141	45.8	0.09375	45.8	0.0273438	45.8	0.059082	45.8	-0.0820313	45.8	0.0424805	45.8	0.152344	45.8	0.078125	45.8	0.0859375	45.8	-0.00195313	45.8	0.0893555	45.8	0.126465	45.8	0.0273438	45.8	0.180176	45.8	0.0585938	45.8	0.00744629	45.8	0.144531
45.9	0.0996094	45.9	0.078125	45.9	0.0483398	45.9	0.119141	45.9	0.0932617	45.9	0.0273438	45.9	0.0703125	45.9	-0.0703125	45.9	0.0317383	45.9	0.152344	45.9	0.090332	45.9	0.0859375	45.9	-0.00195313	45.9	0.0800781	45.9	0.138184	45.9	0.0273438	45.9	0.190918	45.9	0.0585938	45.9	0.00744629	45.9	0.144531
46	0.101074	46	0.078125	46	0.0390625	46	0.119141	46	0.0820313	46	0.0273438	46	0.0703125	46	-0.0703125	46	0.0424805	46	0.152344	46	0.101074	46	0.0859375	46	-0.00195313	46	0.0800781	46	0.138184	46	0.0385742	46	0.180176	46	0.046875	46	0.00744629	46	0.144531
46.1	0.100586	46.1	0.0859375	46.1	0.0390625	46.1	0.119141	46.1	0.0820313	46.1	0.0273438	46.1	0.0703125	46.1	-0.081543	46.1	0.03125	46.1	0.152344	46.1	0.0898438	46.1	0.0855713	46.1	-0.00195313	46.1	0.0805664	46.1	0.138184	46.1	0.0292969	46.1	0.191406	46.1	0.0463867	46.1	0.00744629	46.1	0.144531
46.2	0.0913086	46.2	0.0854492	46.2	0.0390625	46.2	0.119141	46.2	0.0820313	46.2	0.0273438	46.2	0.0703125	46.2	-0.0585938	46.2	0.03125	46.2	0.152344	46.2	0.0898438	46.2	0.078125	46.2	-0.00195313	46.2	0.0898438	46.2	0.138184	46.2	0.0292969	46.2	0.190918	46.2	0.0351563	46.2	0.00744629	46.2	0.144531
46.3	0.0913086	46.3	0.0761719	46.3	0.0385742	46.3	0.119141	46.3	0.0820313	46.3	0.0273438	46.3	0.0703125	46.3	-0.0585938	46.3	0.03125	46.3	0.144531	46.3	0.0898438	46.3	0.078125	46.3	-0.00195313	46.3	0.0898438	46.3	0.138184	46.3	0.0292969	46.3	0.179688	46.3	0.0351563	46.3	0.00744629	46.3	0.144531
46.4	0.0991211	46.4	0.0883789	46.4	0.0292969	46.4	0.119141	46.4	0.0820313	46.4	0.0273438	46.4	0.0698242	46.4	-0.0585938	46.4	0.03125	46.4	0.144531	46.4	0.0898438	46.4	0.0776367	46.4	-0.00195313	46.4	0.0898438	46.4	0.138184	46.4	0.0288086	46.4	0.1875	46.4	0.0351563	46.4	0.00744629	46.4	0.144531
46.5	0.0913086	46.5	0.0976563	46.5	0.0292969	46.5	0.119141	46.5	0.0820313	46.5	0.0273438	46.5	0.0585938	46.5	-0.0585938	46.5	0.03125	46.5	0.144531	46.5	0.0898438	46.5	0.0585938	46.5	-0.00244141	46.5	0.0898438	46.5	0.138184	46.5	0.0195313	46.5	0.1875	46.5	0.0351563	46.5	0.00744629	46.5	0.144531
46.6	0.0913086	46.6	0.0859375	46.6	0.0297852	46.6	0.119141	46.6	0.0820313	46.6	0.0273438	46.6	0.0585938	46.6	-0.0585938	46.6	0.03125	46.6	0.144531	46.6	0.0898438	46.6	0.0664063	46.6	-0.0117188	46.6	0.0893555	46.6	0.126465	46.6	0.0195313	46.6	0.199219	46.6	0.046875	46.6	0.00744629	46.6	0.144531
46.7	0.0913086	46.7	0.0859375	46.7	0.0385742	46.7	0.119141	46.7	0.0820313	46.7	0.0273438	46.7	0.0585938	46.7	-0.0581055	46.7	0.03125	46.7	0.144531	46.7	0.0898438	46.7	0.0664063	46.7	-0.0117188	46.7	0.0800781	46.7	0.126465	46.7	0.019043	46.7	0.199219	46.7	0.0351563	46.7	0.00744629	46.7	0.144897
46.8	0.0913086	46.8	0.0859375	46.8	0.0297852	46.8	0.119141	46.8	0.081543	46.8	0.0386963	46.8	0.046875	46.8	-0.046875	46.8	0.03125	46.8	0.144531	46.8	0.0898438	46.8	0.0664063	46.8	-0.0117188	46.8	0.0917969	46.8	0.126465	46.8	0.0214844	46.8	0.199219	46.8	0.046875	46.8	0.00744629	46.8	0.160156
46.9	0.0913086	46.9	0.0859375	46.9	0.0390625	46.9	0.119141	46.9	0.0708008	46.9	0.03125	46.9	0.0582275	46.9	-0.046875	46.9	0.03125	46.9	0.132813	46.9	0.0898438	46.9	0.078125	46.9	-0.0117188	46.9	0.0917969	46.9	0.126465	46.9	0.0214844	46.9	0.199219	46.9	0.046875	46.9	0.00744629	46.9	0.160156
47	0.0913086	47	0.0859375	47	0.0390625	47	0.119629	47	0.0820313	47	0.03125	47	0.0507813	47	-0.046875	47	0.03125	47	0.132813	47	0.0898438	47	0.078125	47	-0.0117188	47	0.0917969	47	0.126465	47	0.0214844	47	0.199219	47	0.046875	47	0.00744629	47	0.160156
47.1	0.0917969	47.1	0.078125	47.1	0.0390625	47.1	0.128906	47.1	0.0820313	47.1	0.03125	47.1	0.0507813	47.1	-0.0390625	47.1	0.03125	47.1	0.132813	47.1	0.0894775	47.1	0.078125	47.1	-0.0117188	47.1	0.0917969	47.1	0.126465	47.1	0.0209961	47.1	0.199219	47.1	0.046875	47.1	0.00744629	47.1	0.160156
47.2	0.0893555	47.2	0.078125	47.2	0.0390625	47.2	0.128906	47.2	0.0703125	47.2	0.03125	47.2	0.0507813	47.2	-0.0390625	47.2	0.0317383	47.2	0.132813	47.2	0.0820313	47.2	0.078125	47.2	0	47.2	0.0913086	47.2	0.126465	47.2	0.0117188	47.2	0.199219	47.2	0.046875	47.2	0.00744629	47.2	0.160156
47.3	0.0893555	47.3	0.078125	47.3	0.0507813	47.3	0.128418	47.3	0.0703125	47.3	0.03125	47.3	0.0507813	47.3	-0.0390625	47.3	0.0429688	47.3	0.132813	47.3	0.0820313	47.3	0.078125	47.3	0	47.3	0.0825195	47.3	0.126465	47.3	0	47.3	0.198853	47.3	0.0351563	47.3	0.00695801	47.3	0.160156
47.4	0.0893555	47.4	0.078125	47.4	0.0507813	47.4	0.119141	47.4	0.0703125	47.4	0.03125	47.4	0.0507813	47.4	-0.0273438	47.4	0.0429688	47.4	0.132813	47.4	0.081543	47.4	0.078125	47.4	0	47.4	0.0917969	47.4	0.126465	47.4	0.0117188	47.4	0.191406	47.4	0.0465088	47.4	-0.00427246	47.4	0.160156
47.5	0.0893555	47.5	0.078125	47.5	0.0507813	47.5	0.119141	47.5	0.0703125	47.5	0.0390625	47.5	0.0507813	47.5	-0.0273438	47.5	0.0429688	47.5	0.132813	47.5	0.0703125	47.5	0.078125	47.5	0.0078125	47.5	0.0913086	47.5	0.126465	47.5	0.0112305	47.5	0.191406	47.5	0.0390625	47.5	0.00708008	47.5	0.160156
47.6	0.0893555	47.6	0.078125	47.6	0.050293	47.6	0.119141	47.6	0.0703125	47.6	0.0390625	47.6	0.0507813	47.6	-0.0273438	47.6	0.0429688	47.6	0.125	47.6	0.0703125	47.6	0.078125	47.6	-0.000488281	47.6	0.0820313	47.6	0.125977	47.6	0.00195313	47.6	0.191406	47.6	0.0390625	47.6	-2.50111e-12	47.6	0.15979
47.7	0.101074	47.7	0.078125	47.7	0.0410156	47.7	0.118652	47.7	0.0703125	47.7	0.0390625	47.7	0.0581055	47.7	-0.0390625	47.7	0.043335	47.7	0.125	47.7	0.0703125	47.7	0.078125	47.7	-0.00976563	47.7	0.0820313	47.7	0.116699	47.7	0.00195313	47.7	0.191406	47.7	0.0390625	47.7	0.00708008	47.7	0.15271
47.8	0.101074	47.8	0.078125	47.8	0.0410156	47.8	0.109375	47.8	0.0629883	47.8	0.0390625	47.8	0.046875	47.8	-0.0390625	47.8	0.0507813	47.8	0.125	47.8	0.0703125	47.8	0.078125	47.8	-0.00976563	47.8	0.0820313	47.8	0.116699	47.8	0.00195313	47.8	0.191406	47.8	0.0390625	47.8	-0.000366211	47.8	0.171875
47.9	0.101074	47.9	0.078125	47.9	0.0527344	47.9	0.109375	47.9	0.0742188	47.9	0.0390625	47.9	0.046875	47.9	-0.0273438	47.9	0.0507813	47.9	0.124512	47.9	0.0703125	47.9	0.078125	47.9	-0.00976563	47.9	0.0820313	47.9	0.116699	47.9	0.00146484	47.9	0.191406	47.9	0.0390625	47.9	-0.000366211	47.9	0.171875
48	0.101074	48	0.078125	48	0.0527344	48	0.109375	48	0.0742188	48	0.0390625	48	0.046875	48	-0.0269775	48	0.0507813	48	0.11377	48	0.0699463	48	0.078125	48	-0.00976563	48	0.0820313	48	0.108887	48	-0.0078125	48	0.191406	48	0.0390625	48	-0.000366211	48	0.15979
48.1	0.101074	48.1	0.078125	48.1	0.0527344	48.1	0.109375	48.1	0.074585	48.1	0.0385742	48.1	0.046875	48.1	-0.0198975	48.1	0.0507813	48.1	0.113281	48.1	0.0625	48.1	0.0776367	48.1	-0.00195313	48.1	0.0820313	48.1	0.108887	48.1	0	48.1	0.190918	48.1	0.0390625	48.1	-0.000366211	48.1	0.152344
48.2	0.101074	48.2	0.078125	48.2	0.0527344	48.2	0.108887	48.2	0.081665	48.2	0.027832	48.2	0.0465088	48.2	-0.0273438	48.2	0.0507813	48.2	0.112793	48.2	0.0625	48.2	0.0664063	48.2	-0.00195313	48.2	0.0820313	48.2	0.108887	48.2	0	48.2	0.179688	48.2	0.0390625	48.2	-0.000366211	48.2	0.152344
48.3	0.101074	48.3	0.078125	48.3	0.0527344	48.3	0.0996094	48.3	0.0742188	48.3	0.0385742	48.3	0.0390625	48.3	-0.0269775	48.3	0.0507813	48.3	0.101563	48.3	0.0625	48.3	0.0664063	48.3	-0.00195313	48.3	0.081543	48.3	0.108887	48.3	0	48.3	0.179688	48.3	0.0390625	48.3	-0.000366211	48.3	0.15271
48.4	0.0893555	48.4	0.078125	48.4	0.0527344	48.4	0.0996094	48.4	0.0625	48.4	0.0273438	48.4	0.0390625	48.4	-0.0195313	48.4	0.0390625	48.4	0.101563	48.4	0.0625	48.4	0.0664063	48.4	-0.00976563	48.4	0.0703125	48.4	0.108887	48.4	0	48.4	0.179688	48.4	0.0507813	48.4	0.00744629	48.4	0.15979
48.5	0.0888672	48.5	0.078125	48.5	0.0605469	48.5	0.0996094	48.5	0.0625	48.5	0.0269775	48.5	0.0390625	48.5	-0.0195313	48.5	0.0390625	48.5	0.101563	48.5	0.0620117	48.5	0.0664063	48.5	-0.00976563	48.5	0.0703125	48.5	0.108887	48.5	-0.000488281	48.5	0.179688	48.5	0.0507813	48.5	0.00744629	48.5	0.152344
48.6	0.0795898	48.6	0.0859375	48.6	0.0605469	48.6	0.0878906	48.6	0.0625	48.6	0.0195313	48.6	0.0390625	48.6	-0.0195313	48.6	0.0390625	48.6	0.101563	48.6	0.0512695	48.6	0.0664063	48.6	-0.00195313	48.6	0.0703125	48.6	0.108887	48.6	-0.0117188	48.6	0.191406	48.6	0.0507813	48.6	0.00744629	48.6	0.15271
48.7	0.0795898	48.7	0.0859375	48.7	0.0600586	48.7	0.0878906	48.7	0.0625	48.7	0.0195313	48.7	0.0390625	48.7	-0.0195313	48.7	0.0507813	48.7	0.101563	48.7	0.0625	48.7	0.0742188	48.7	-0.00146484	48.7	0.0585938	48.7	0.108887	48.7	-0.0117188	48.7	0.191406	48.7	0.0585938	48.7	0.00695801	48.7	0.160156
48.8	0.0795898	48.8	0.078125	48.8	0.0512695	48.8	0.0878906	48.8	0.0625	48.8	0.03125	48.8	0.0390625	48.8	-0.0195313	48.8	0.0390625	48.8	0.0933838	48.8	0.0625	48.8	0.0742188	48.8	0.0078125	48.8	0.0585938	48.8	0.108887	48.8	-0.0117188	48.8	0.191406	48.8	0.0585938	48.8	-0.00427246	48.8	0.160156
48.9	0.0795898	48.9	0.078125	48.9	0.0600586	48.9	0.0878906	48.9	0.0620117	48.9	0.03125	48.9	0.0390625	48.9	-0.0195313	48.9	0.0507813	48.9	0.0859375	48.9	0.0620117	48.9	0.0742188	48.9	0.0078125	48.9	0.0585938	48.9	0.108887	48.9	-0.0117188	48.9	0.191406	48.9	0.0581055	48.9	0.00744629	48.9	0.160156
49	0.0913086	49	0.078125	49	0.0507813	49	0.0878906	49	0.0507813	49	0.03125	49	0.0385742	49	-0.0195313	49	0.0507813	49	0.0859375	49	0.0512695	49	0.0738525	49	0.0078125	49	0.0585938	49	0.108398	49	0	49	0.191406	49	0.046875	49	0.00744629	49	0.160156
49.1	0.0913086	49.1	0.078125	49.1	0.0507813	49.1	0.0800781	49.1	0.0390625	49.1	0.03125	49.1	0.0395508	49.1	-0.0195313	49.1	0.0390625	49.1	0.0859375	49.1	0.0620117	49.1	0.0664063	49.1	0	49.1	0.0581055	49.1	0.0996094	49.1	0	49.1	0.190918	49.1	0.046875	49.1	0.00744629	49.1	0.15979
49.2	0.0913086	49.2	0.078125	49.2	0.0507813	49.2	0.0800781	49.2	0.0390625	49.2	0.03125	49.2	0.0507813	49.2	-0.019043	49.2	0.0390625	49.2	0.09375	49.2	0.0507813	49.2	0.0664063	49.2	0	49.2	0.0488281	49.2	0.108398	49.2	-0.000488281	49.2	0.179688	49.2	0.0473633	49.2	0.00744629	49.2	0.152344
49.3	0.0795898	49.3	0.078125	49.3	0.0625	49.3	0.0800781	49.3	0.03125	49.3	0.03125	49.3	0.050293	49.3	-0.0078125	49.3	0.0390625	49.3	0.09375	49.3	0.0507813	49.3	0.0664063	49.3	0	49.3	0.0488281	49.3	0.0996094	49.3	-0.00976563	49.3	0.179688	49.3	0.0703125	49.3	0.00744629	49.3	0.152344
49.4	0.0795898	49.4	0.078125	49.4	0.0625	49.4	0.0683594	49.4	0.03125	49.4	0.03125	49.4	0.0390625	49.4	-0.0078125	49.4	0.0390625	49.4	0.09375	49.4	0.0507813	49.4	0.0664063	49.4	0	49.4	0.0488281	49.4	0.108887	49.4	-0.00976563	49.4	0.179688	49.4	0.0703125	49.4	0.00708008	49.4	0.152344
49.5	0.0795898	49.5	0.078125	49.5	0.0507813	49.5	0.0805664	49.5	0.03125	49.5	0.03125	49.5	0.0273438	49.5	-0.0078125	49.5	0.0390625	49.5	0.0932617	49.5	0.0507813	49.5	0.078125	49.5	0	49.5	0.0488281	49.5	0.116699	49.5	-0.00976563	49.5	0.1875	49.5	0.0698242	49.5	-0.000366211	49.5	0.152344
49.6	0.0795898	49.6	0.078125	49.6	0.0507813	49.6	0.0893555	49.6	0.03125	49.6	0.0429688	49.6	0.0273438	49.6	-0.00830078	49.6	0.0390625	49.6	0.074707	49.6	0.0507813	49.6	0.078125	49.6	0	49.6	0.0488281	49.6	0.108887	49.6	-0.00976563	49.6	0.1875	49.6	0.0585938	49.6	-0.000366211	49.6	0.152344
49.7	0.0795898	49.7	0.078125	49.7	0.0507813	49.7	0.0683594	49.7	0.03125	49.7	0.0429688	49.7	0.0273438	49.7	-0.0195313	49.7	0.0390625	49.7	0.0932617	49.7	0.0507813	49.7	0.078125	49.7	0	49.7	0.0488281	49.7	0.108398	49.7	-0.00195313	49.7	0.179321	49.7	0.0585938	49.7	0.00744629	49.7	0.152344
49.8	0.0795898	49.8	0.078125	49.8	0.0507813	49.8	0.0683594	49.8	0.03125	49.8	0.0429688	49.8	0.0273438	49.8	-0.0195313	49.8	0.0390625	49.8	0.0742188	49.8	0.0507813	49.8	0.078125	49.8	0.0078125	49.8	0.0483398	49.8	0.0991211	49.8	-0.00195313	49.8	0.171875	49.8	0.0585938	49.8	0.00744629	49.8	0.144531
49.9	0.0795898	49.9	0.078125	49.9	0.0620117	49.9	0.0683594	49.9	0.03125	49.9	0.0429688	49.9	0.0273438	49.9	-0.0195313	49.9	0.03125	49.9	0.0742188	49.9	0.0507813	49.9	0.0776367	49.9	0.0078125	49.9	0.0390625	49.9	0.0991211	49.9	-0.00976563	49.9	0.171875	49.9	0.0664063	49.9	0.00744629	49.9	0.144531
50	0.0795898	50	0.078125	50	0.0527344	50	0.0683594	50	0.03125	50	0.0429688	50	0.0273438	50	-0.019043	50	0.03125	50	0.0738525	50	0.0507813	50	0.0546875	50	0.00830078	50	0.0390625	50	0.0991211	50	-0.00244141	50	0.179688	50	0.0664063	50	0.0186768	50	0.144531
50.1	0.0795898	50.1	0.078125	50.1	0.0527344	50.1	0.0683594	50.1	0.0195313	50.1	0.0429688	50.1	0.0273438	50.1	-0.0078125	50.1	0.03125	50.1	0.0546875	50.1	0.0507813	50.1	0.0551758	50.1	0.0170898	50.1	0.0390625	50.1	0.0986328	50.1	-0.0117188	50.1	0.179688	50.1	0.0664063	50.1	0.00793457	50.1	0.144531
50.2	0.0791016	50.2	0.078125	50.2	0.0527344	50.2	0.0683594	50.2	0.0195313	50.2	0.0429688	50.2	0.0273438	50.2	0.00341797	50.2	0.0200195	50.2	0.0664063	50.2	0.0507813	50.2	0.065918	50.2	0.00830078	50.2	0.0390625	50.2	0.0893555	50.2	-0.0117188	50.2	0.179688	50.2	0.0664063	50.2	0.019165	50.2	0.144531
50.3	0.0703125	50.3	0.078125	50.3	0.0527344	50.3	0.0683594	50.3	0.0200195	50.3	0.0429688	50.3	0.0273438	50.3	-0.0078125	50.3	0.0429688	50.3	0.0546875	50.3	0.0507813	50.3	0.0551758	50.3	0.0170898	50.3	0.0390625	50.3	0.0893555	50.3	-0.0117188	50.3	0.179688	50.3	0.0664063	50.3	0.0186768	50.3	0.144043
50.4	0.0791016	50.4	0.078125	50.4	0.0527344	50.4	0.0683594	50.4	0.0307617	50.4	0.0429688	50.4	0.0273438	50.4	-0.0078125	50.4	0.0429688	50.4	0.0546875	50.4	0.0507813	50.4	0.0664063	50.4	0.00830078	50.4	0.0390625	50.4	0.0893555	50.4	-0.0117188	50.4	0.179688	50.4	0.0664063	50.4	0.00744629	50.4	0.132813
50.5	0.0581055	50.5	0.078125	50.5	0.0605469	50.5	0.0683594	50.5	0.012207	50.5	0.0429688	50.5	0.027832	50.5	0	50.5	0.0429688	50.5	0.0541992	50.5	0.0507813	50.5	0.0664063	50.5	0.0175781	50.5	0.0390625	50.5	0.0893555	50.5	0	50.5	0.179688	50.5	0.0664063	50.5	0.00744629	50.5	0.132813
50.6	0.0581055	50.6	0.078125	50.6	0.0522461	50.6	0.0683594	50.6	0.0234375	50.6	0.0429688	50.6	0.0390625	50.6	0	50.6	0.0429688	50.6	0.0429688	50.6	0.0507813	50.6	0.0664063	50.6	0.0175781	50.6	0.0385742	50.6	0.0893555	50.6	0	50.6	0.179688	50.6	0.0664063	50.6	0.00744629	50.6	0.132813
50.7	0.0581055	50.7	0.078125	50.7	0.0429688	50.7	0.0683594	50.7	0.0234375	50.7	0.0429688	50.7	0.0390625	50.7	0	50.7	0.0424805	50.7	0.0429688	50.7	0.0507813	50.7	0.0776367	50.7	0.0175781	50.7	0.0292969	50.7	0.0893555	50.7	-0.000488281	50.7	0.179688	50.7	0.065918	50.7	0.00744629	50.7	0.132813
50.8	0.0698242	50.8	0.078125	50.8	0.0429688	50.8	0.0683594	50.8	0.0234375	50.8	0.0507813	50.8	0.0390625	50.8	0	50.8	0.0195313	50.8	0.0429688	50.8	0.0507813	50.8	0.0664063	50.8	0.0175781	50.8	0.0292969	50.8	0.0966797	50.8	-0.00976563	50.8	0.179688	50.8	0.0546875	50.8	0.00744629	50.8	0.132813
50.9	0.0581055	50.9	0.078125	50.9	0.0429688	50.9	0.0683594	50.9	0.0234375	50.9	0.0507813	50.9	0.0390625	50.9	0	50.9	0.0195313	50.9	0.0429688	50.9	0.0507813	50.9	0.0664063	50.9	0.0175781	50.9	0.0288086	50.9	0.0874023	50.9	-0.00976563	50.9	0.179688	50.9	0.0546875	50.9	0.00744629	50.9	0.132813
51	0.0581055	51	0.078125	51	0.0429688	51	0.0605469	51	0.0234375	51	0.0429688	51	0.0390625	51	0	51	0.0195313	51	0.0429688	51	0.0507813	51	0.0664063	51	0.0175781	51	0.0195313	51	0.0795898	51	-0.00976563	51	0.180054	51	0.0546875	51	0.00744629	51	0.132813
51.1	0.0581055	51.1	0.078125	51.1	0.0429688	51.1	0.0600586	51.1	0.0234375	51.1	0.0507813	51.1	0.0390625	51.1	0	51.1	0.0195313	51.1	0.0429688	51.1	0.050293	51.1	0.0664063	51.1	0.0175781	51.1	0.0195313	51.1	0.0795898	51.1	-0.00244141	51.1	0.1875	51.1	0.0546875	51.1	0.00744629	51.1	0.132813
51.2	0.0581055	51.2	0.078125	51.2	0.0429688	51.2	0.0507813	51.2	0.0234375	51.2	0.0429688	51.2	0.0385742	51.2	0	51.2	0.0195313	51.2	0.0429688	51.2	0.0390625	51.2	0.0664063	51.2	0.0175781	51.2	0.019043	51.2	0.0795898	51.2	-0.0112305	51.2	0.198853	51.2	0.0546875	51.2	0.019165	51.2	0.132813
51.3	0.0581055	51.3	0.078125	51.3	0.0429688	51.3	0.0390625	51.3	0.0229492	51.3	0.0429688	51.3	0.0273438	51.3	0	51.3	0.0195313	51.3	0.0429688	51.3	0.0390625	51.3	0.0664063	51.3	0.0175781	51.3	0.0102539	51.3	0.0795898	51.3	-0.00244141	51.3	0.191406	51.3	0.0543213	51.3	0.019165	51.3	0.132324
51.4	0.0576172	51.4	0.0664063	51.4	0.0424805	51.4	0.0390625	51.4	0.0117188	51.4	0.0429688	51.4	0.0273438	51.4	0	51.4	0.0195313	51.4	0.0429688	51.4	0.0390625	51.4	0.0664063	51.4	0.0175781	51.4	0.0195313	51.4	0.0795898	51.4	-0.0117188	51.4	0.191406	51.4	0.046875	51.4	0.019165	51.4	0.121094
51.5	0.0483398	51.5	0.0664063	51.5	0.0332031	51.5	0.0390625	51.5	0	51.5	0.0429688	51.5	0.0273438	51.5	0.0117188	51.5	0.0195313	51.5	0.0426025	51.5	0.0386963	51.5	0.0664063	51.5	0.0175781	51.5	0.019043	51.5	0.0795898	51.5	-0.0117188	51.5	0.191406	51.5	0.046875	51.5	0.019165	51.5	0.121094
51.6	0.0483398	51.6	0.0664063	51.6	0.0332031	51.6	0.0390625	51.6	0	51.6	0.0429688	51.6	0.0273438	51.6	0.0117188	51.6	0.0195313	51.6	0.0351563	51.6	0.03125	51.6	0.0777588	51.6	0.0175781	51.6	0.00976563	51.6	0.0791016	51.6	-0.0117188	51.6	0.190918	51.6	0.046875	51.6	0.0266113	51.6	0.120728
51.7	0.0488281	51.7	0.0585938	51.7	0.0332031	51.7	0.0390625	51.7	0	51.7	0.0429688	51.7	0.0273438	51.7	0.0117188	51.7	0.0195313	51.7	0.0355225	51.7	0.03125	51.7	0.0703125	51.7	0.0175781	51.7	0.00976563	51.7	0.0678711	51.7	-0.0117188	51.7	0.179688	51.7	0.0390625	51.7	0.019165	51.7	0.113281
51.8	0.0581055	51.8	0.0585938	51.8	0.0332031	51.8	0.0390625	51.8	0	51.8	0.0429688	51.8	0.0273438	51.8	0.0113525	51.8	0.0195313	51.8	0.0426025	51.8	0.03125	51.8	0.0703125	51.8	0.0175781	51.8	0.00976563	51.8	0.0678711	51.8	0	51.8	0.179688	51.8	0.0390625	51.8	0.019165	51.8	0.113281
51.9	0.0581055	51.9	0.0585938	51.9	0.0332031	51.9	0.0390625	51.9	0	51.9	0.0429688	51.9	0.0195313	51.9	0.00390625	51.9	0.0195313	51.9	0.0351563	51.9	0.03125	51.9	0.0703125	51.9	0.0175781	51.9	0.00976563	51.9	0.0678711	51.9	0	51.9	0.179688	51.9	0.0390625	51.9	0.019165	51.9	0.113281
52	0.0576172	52	0.0585938	52	0.0332031	52	0.0273438	52	0.000488281	52	0.0429688	52	0.0195313	52	0.00390625	52	0.0195313	52	0.0351563	52	0.0195313	52	0.0703125	52	0.0175781	52	0.00976563	52	0.0561523	52	-0.0117188	52	0.167603	52	0.0390625	52	0.019165	52	0.101563
52.1	0.0483398	52.1	0.0581055	52.1	0.0332031	52.1	0.0273438	52.1	0.0117188	52.1	0.0429688	52.1	0.0195313	52.1	0.00390625	52.1	0.0195313	52.1	0.0351563	52.1	0.0195313	52.1	0.0703125	52.1	0.00976563	52.1	0.00927734	52.1	0.0556641	52.1	-0.012207	52.1	0.171875	52.1	0.046875	52.1	0.019165	52.1	0.113281
52.2	0.0483398	52.2	0.0493164	52.2	0.0332031	52.2	0.0390625	52.2	0.0117188	52.2	0.0429688	52.2	0.0195313	52.2	0.00341797	52.2	0.0195313	52.2	0.0351563	52.2	0.019043	52.2	0.0703125	52.2	0.00976563	52.2	0	52.2	0.0463867	52.2	-0.0214844	52.2	0.160156	52.2	0.0390625	52.2	0.0186768	52.2	0.113281
52.3	0.0483398	52.3	0.0585938	52.3	0.0332031	52.3	0.0268555	52.3	0.0117188	52.3	0.0429688	52.3	0.019165	52.3	0	52.3	0.0195313	52.3	0.0351563	52.3	0.0078125	52.3	0.078125	52.3	0.00976563	52.3	0	52.3	0.0463867	52.3	-0.0214844	52.3	0.160522	52.3	0.0390625	52.3	0.00744629	52.3	0.113281
52.4	0.0483398	52.4	0.0585938	52.4	0.0214844	52.4	0.0292969	52.4	0.0117188	52.4	0.0429688	52.4	0.0117188	52.4	0	52.4	0.0195313	52.4	0.0351563	52.4	0.0078125	52.4	0.078125	52.4	0.00976563	52.4	0	52.4	0.0463867	52.4	-0.0214844	52.4	0.167969	52.4	0.0390625	52.4	0.00744629	52.4	0.113281
52.5	0.0405273	52.5	0.046875	52.5	0.0214844	52.5	0.0292969	52.5	0.0117188	52.5	0.0429688	52.5	0.0198975	52.5	0	52.5	0.0078125	52.5	0.0351563	52.5	0.0078125	52.5	0.0703125	52.5	0.00976563	52.5	0	52.5	0.0463867	52.5	-0.00976563	52.5	0.167603	52.5	0.0390625	52.5	0.019165	52.5	0.112793
52.6	0.0405273	52.6	0.046875	52.6	0.0214844	52.6	0.0292969	52.6	0.012085	52.6	0.0429688	52.6	0.0269775	52.6	0	52.6	0.0078125	52.6	0.0351563	52.6	0.0078125	52.6	0.078125	52.6	0.00976563	52.6	0	52.6	0.0463867	52.6	-0.0214844	52.6	0.160156	52.6	0.0390625	52.6	0.019165	52.6	0.101563
52.7	0.0405273	52.7	0.046875	52.7	0.0214844	52.7	0.0292969	52.7	0.019165	52.7	0.0429688	52.7	0.0195313	52.7	0	52.7	0.0078125	52.7	0.0351563	52.7	0.0078125	52.7	0.0703125	52.7	0.00976563	52.7	0	52.7	0.0463867	52.7	-0.00927734	52.7	0.160156	52.7	0.0390625	52.7	0.019165	52.7	0.101563
52.8	0.0405273	52.8	0.046875	52.8	0.0214844	52.8	0.0292969	52.8	0.012085	52.8	0.0429688	52.8	0.0195313	52.8	0	52.8	0.0078125	52.8	0.0351563	52.8	0.0078125	52.8	0.0698242	52.8	0.00976563	52.8	0	52.8	0.0463867	52.8	0	52.8	0.160156	52.8	0.046875	52.8	0.019165	52.8	0.101563
52.9	0.0405273	52.9	0.046875	52.9	0.0214844	52.9	0.0175781	52.9	0.0195313	52.9	0.0429688	52.9	0.0195313	52.9	0	52.9	0.0078125	52.9	0.034668	52.9	0.00744629	52.9	0.0585938	52.9	0.00976563	52.9	0	52.9	0.0458984	52.9	0	52.9	0.160156	52.9	0.0390625	52.9	0.019165	52.9	0.101563
53	0.0405273	53	0.0463867	53	0.0214844	53	0.0288086	53	0.0195313	53	0.0507813	53	0.0195313	53	0	53	0.0078125	53	0.0239258	53	0.000366211	53	0.0664063	53	0.00976563	53	-0.000488281	53	0.0483398	53	0	53	0.160156	53	0.0390625	53	0.019165	53	0.101196
53.1	0.0405273	53.1	0.0371094	53.1	0.0214844	53.1	0.0078125	53.1	0.0195313	53.1	0.0507813	53.1	0.0195313	53.1	0	53.1	0.0078125	53.1	0.0351563	53.1	0.0078125	53.1	0.0664063	53.1	0.00976563	53.1	-0.0175781	53.1	0.0483398	53.1	0	53.1	0.160156	53.1	0.0394287	53.1	0.0187988	53.1	0.09375
53.2	0.0405273	53.2	0.0371094	53.2	0.0209961	53.2	0.0078125	53.2	0.0195313	53.2	0.0507813	53.2	0.0195313	53.2	0	53.2	0	53.2	0.0351563	53.2	0	53.2	0.06604	53.2	0.0175781	53.2	-0.00976563	53.2	0.0483398	53.2	0	53.2	0.160156	53.2	0.046875	53.2	0.019165	53.2	0.09375
53.3	0.0405273	53.3	0.0371094	53.3	0.00976563	53.3	0.0078125	53.3	0.0195313	53.3	0.0507813	53.3	0.0195313	53.3	0	53.3	0	53.3	0.0229492	53.3	0	53.3	0.0585938	53.3	0.0175781	53.3	-0.00976563	53.3	0.0366211	53.3	0	53.3	0.160156	53.3	0.0465088	53.3	0.019165	53.3	0.0820313
53.4	0.0400391	53.4	0.0371094	53.4	0.00976563	53.4	0.0195313	53.4	0.0195313	53.4	0.0507813	53.4	0.0195313	53.4	0.000488281	53.4	0.00744629	53.4	0.0117188	53.4	0	53.4	0.0585938	53.4	0.0175781	53.4	-0.0102539	53.4	0.0371094	53.4	0	53.4	0.160156	53.4	0.046875	53.4	0.0195313	53.4	0.0820313
53.5	0.0307617	53.5	0.0371094	53.5	0.00976563	53.5	0.0078125	53.5	0.019165	53.5	0.050293	53.5	0.0195313	53.5	0.0117188	53.5	0	53.5	0.0117188	53.5	0.000488281	53.5	0.0581055	53.5	0.00976563	53.5	-0.0195313	53.5	0.0463867	53.5	0	53.5	0.152344	53.5	0.0390625	53.5	0.0266113	53.5	0.09375
53.6	0.0307617	53.6	0.0371094	53.6	0.00976563	53.6	0.0078125	53.6	0.0117188	53.6	0.0390625	53.6	0.019043	53.6	0.0117188	53.6	0	53.6	0.0117188	53.6	0	53.6	0.0473633	53.6	0.0175781	53.6	-0.0195313	53.6	0.0458984	53.6	0	53.6	0.152344	53.6	0.0472412	53.6	0.0195313	53.6	0.09375
53.7	0.0307617	53.7	0.0371094	53.7	0.00976563	53.7	0.0078125	53.7	0.0117188	53.7	0.0390625	53.7	0.00830078	53.7	0.0117188	53.7	0	53.7	0.0117188	53.7	0.0117188	53.7	0.0581055	53.7	0.0175781	53.7	-0.0195313	53.7	0.0292969	53.7	0	53.7	0.152344	53.7	0.046875	53.7	0.0269775	53.7	0.09375
53.8	0.0307617	53.8	0.0371094	53.8	0.00976563	53.8	0	53.8	0.0117188	53.8	0.0390625	53.8	0.0195313	53.8	0.0117188	53.8	0	53.8	0.0117188	53.8	0.0117188	53.8	0.046875	53.8	0.0175781	53.8	-0.0078125	53.8	0.0380859	53.8	0	53.8	0.151855	53.8	0.0465088	53.8	0.0269775	53.8	0.09375
53.9	0.019043	53.9	0.0371094	53.9	0.00976563	53.9	0	53.9	0.0112305	53.9	0.0390625	53.9	0.0195313	53.9	0.0234375	53.9	0	53.9	0.0117188	53.9	0.0117188	53.9	0.046875	53.9	0.0175781	53.9	-0.0078125	53.9	0.0288086	53.9	0	53.9	0.148438	53.9	0.0273438	53.9	0.0269775	53.9	0.0932617
54	0.019043	54	0.0371094	54	0.00976563	54	0	54	0	54	0.0390625	54	0.019043	54	0.0234375	54	0	54	0.0117188	54	0.0117188	54	0.046875	54	0.0175781	54	-0.00830078	54	0.0366211	54	0	54	0.148438	54	0.0273438	54	0.0269775	54	0.0820313
54.1	0.019043	54.1	0.0292969	54.1	0.00976563	54.1	0	54.1	0	54.1	0.0390625	54.1	0.00830078	54.1	0.0234375	54.1	-0.000488281	54.1	0.0117188	54.1	0.0117188	54.1	0.046875	54.1	0.0175781	54.1	-0.0195313	54.1	0.0366211	54.1	0.000488281	54.1	0.148438	54.1	0.0273438	54.1	0.0269775	54.1	0.0820313
54.2	0.0112305	54.2	0.0292969	54.2	0.00976563	54.2	0	54.2	0	54.2	0.0390625	54.2	0.0117188	54.2	0.0234375	54.2	-0.0112305	54.2	0.0117188	54.2	0	54.2	0.046875	54.2	0.0175781	54.2	-0.0195313	54.2	0.0288086	54.2	0.00927734	54.2	0.148438	54.2	0.0273438	54.2	0.0269775	54.2	0.0820313
54.3	0.019043	54.3	0.0292969	54.3	0.00976563	54.3	0.000488281	54.3	0	54.3	0.0386963	54.3	0.0117188	54.3	0.0234375	54.3	-0.000488281	54.3	0.0234375	54.3	0	54.3	0.0465088	54.3	0.0180664	54.3	-0.0195313	54.3	0.0288086	54.3	0.000488281	54.3	0.148438	54.3	0.0273438	54.3	0.0269775	54.3	0.0898438
54.4	0.019043	54.4	0.0292969	54.4	0.00976563	54.4	0.00927734	54.4	0	54.4	0.03125	54.4	0.0112305	54.4	0.0234375	54.4	-0.019043	54.4	0.0229492	54.4	0	54.4	0.0390625	54.4	0.0268555	54.4	-0.019043	54.4	0.0288086	54.4	0.00976563	54.4	0.148438	54.4	0.0273438	54.4	0.0269775	54.4	0.0820313
54.5	0.0112305	54.5	0.0288086	54.5	0.0214844	54.5	0	54.5	0	54.5	0.03125	54.5	0.000488281	54.5	0.0234375	54.5	0	54.5	0.0117188	54.5	0	54.5	0.0390625	54.5	0.0175781	54.5	0	54.5	0.0288086	54.5	0.00976563	54.5	0.148438	54.5	0.0273438	54.5	0.0266113	54.5	0.081665
54.6	0.0112305	54.6	0.0078125	54.6	0.0214844	54.6	0	54.6	0	54.6	0.03125	54.6	0.0112305	54.6	0.0234375	54.6	0	54.6	0.0117188	54.6	0	54.6	0.0390625	54.6	0.0175781	54.6	-0.000488281	54.6	0.0288086	54.6	0.00976563	54.6	0.148438	54.6	0.0195313	54.6	0.03125	54.6	0.0742188
54.7	0.019043	54.7	0.0078125	54.7	0.0214844	54.7	0	54.7	0	54.7	0.03125	54.7	0.000488281	54.7	0.0234375	54.7	0	54.7	0.0117188	54.7	0	54.7	0.0390625	54.7	0.0175781	54.7	-0.0117188	54.7	0.0288086	54.7	0.00976563	54.7	0.148438	54.7	0.0195313	54.7	0.0269775	54.7	0.0742188
54.8	0.0112305	54.8	0.0078125	54.8	0.00927734	54.8	0	54.8	0	54.8	0.03125	54.8	0.0112305	54.8	0.0307617	54.8	0	54.8	0.0117188	54.8	0	54.8	0.0390625	54.8	0.0175781	54.8	-0.0117188	54.8	0.0288086	54.8	0.00927734	54.8	0.148071	54.8	0.0195313	54.8	0.0269775	54.8	0.0820313
54.9	0.0112305	54.9	0.0078125	54.9	0	54.9	0	54.9	0	54.9	0.03125	54.9	-0.0117188	54.9	0.0117188	54.9	0	54.9	0.0117188	54.9	0	54.9	0.0385742	54.9	0.0175781	54.9	-0.0117188	54.9	0.0170898	54.9	0.000488281	54.9	0.140625	54.9	0.0195313	54.9	0.0269775	54.9	0.0820313
55	0.0112305	55	0.0078125	55	0	55	0	55	0	55	0.03125	55	-0.0112305	55	0.0117188	55	0	55	0.0117188	55	0	55	0.0273438	55	0.0175781	55	-0.0117188	55	0.0170898	55	0.00976563	55	0.140625	55	0.0195313	55	0.0269775	55	0.0820313
55.1	0.0112305	55.1	0.0078125	55.1	0	55.1	0	55.1	0	55.1	0.03125	55.1	-0.000488281	55.1	0.0117188	55.1	0	55.1	0.012207	55.1	0	55.1	0.0273438	55.1	0.0175781	55.1	-0.0117188	55.1	0.0170898	55.1	0.00976563	55.1	0.140625	55.1	0.0195313	55.1	0.0266113	55.1	0.0820313
55.2	0.0112305	55.2	0.0078125	55.2	0	55.2	0	55.2	0	55.2	0.03125	55.2	-0.0117188	55.2	0.0117188	55.2	0	55.2	0.0117188	55.2	0.000366211	55.2	0.0195313	55.2	0.0175781	55.2	-0.0117188	55.2	0.0170898	55.2	0.00976563	55.2	0.140625	55.2	0.0195313	55.2	0.0195313	55.2	0.081543
55.3	0.0112305	55.3	0.0078125	55.3	0	55.3	0	55.3	0	55.3	0.0234375	55.3	-0.0112305	55.3	0.0117188	55.3	0	55.3	0.0117188	55.3	0.0078125	55.3	0.0195313	55.3	0.0175781	55.3	-0.0117188	55.3	0.00927734	55.3	-0.00244141	55.3	0.140625	55.3	0.0078125	55.3	0.0266113	55.3	0.0703125
55.4	0.0112305	55.4	0.0078125	55.4	0	55.4	0	55.4	0	55.4	0.0234375	55.4	-0.000488281	55.4	0.0117188	55.4	0	55.4	0.0117188	55.4	0.0078125	55.4	0.0195313	55.4	0.0175781	55.4	-0.0117188	55.4	0.00878906	55.4	0	55.4	0.140625	55.4	0.0078125	55.4	0.019165	55.4	0.0703125
55.5	0.0112305	55.5	0.0078125	55.5	0	55.5	0	55.5	0	55.5	0.0234375	55.5	-0.0117188	55.5	0.0117188	55.5	0	55.5	0.0117188	55.5	0.0078125	55.5	0.0195313	55.5	0.0175781	55.5	-0.0117188	55.5	-0.000488281	55.5	0	55.5	0.140625	55.5	0.0078125	55.5	0.0195313	55.5	0.0703125
55.6	0.0112305	55.6	0.0078125	55.6	0	55.6	0	55.6	0	55.6	0.0234375	55.6	-0.0117188	55.6	0.0117188	55.6	0	55.6	0.0117188	55.6	0.0078125	55.6	0.019043	55.6	0.0170898	55.6	-0.0117188	55.6	0	55.6	0	55.6	0.140625	55.6	0.0078125	55.6	0.0386963	55.6	0.0703125
55.7	0.0112305	55.7	0.0078125	55.7	0	55.7	0	55.7	0	55.7	0.0234375	55.7	-0.0117188	55.7	0.0117188	55.7	0	55.7	0.0117188	55.7	0.0078125	55.7	0.0078125	55.7	0.0078125	55.7	-0.0117188	55.7	0.00878906	55.7	-0.0117188	55.7	0.140137	55.7	0.0078125	55.7	0.0383301	55.7	0.0703125
55.8	0.0112305	55.8	0.0078125	55.8	0	55.8	0	55.8	0	55.8	0.0117188	55.8	-0.0117188	55.8	0.0117188	55.8	0	55.8	0.0117188	55.8	0	55.8	0.00744629	55.8	0.0078125	55.8	-0.0117188	55.8	-0.012207	55.8	-0.0117188	55.8	0.128906	55.8	0.0078125	55.8	0.03125	55.8	0.0703125
55.9	-0.000488281	55.9	0.0078125	55.9	0	55.9	0	55.9	0	55.9	0.0117188	55.9	-0.0117188	55.9	0.0112305	55.9	0	55.9	0.00390625	55.9	0	55.9	-0.0113525	55.9	0.0078125	55.9	-0.0117188	55.9	-0.012207	55.9	-0.0117188	55.9	0.128906	55.9	0.0078125	55.9	0.0269775	55.9	0.0703125
56	-0.000488281	56	0	56	0	56	0	56	0	56	0.0112305	56	0	56	0.00830078	56	0.0112305	56	0.0117188	56	0	56	0.00744629	56	0.0078125	56	-0.0117188	56	-0.012207	56	0	56	0.128906	56	0.0078125	56	0.0269775	56	0.0703125
56.1	-0.000488281	56.1	0.0078125	56.1	0	56.1	0	56.1	0	56.1	0	56.1	0	56.1	0.0112305	56.1	0	56.1	0.0112305	56.1	0	56.1	0	56.1	0	56.1	-0.0112305	56.1	-0.012207	56.1	0	56.1	0.128906	56.1	0.0078125	56.1	0.0266113	56.1	0.0703125
56.2	-0.000488281	56.2	0	56.2	0	56.2	0	56.2	0	56.2	0	56.2	0	56.2	0	56.2	0	56.2	0	56.2	0	56.2	0	56.2	0	56.2	0	56.2	0	56.2	0	56.2	0.128906	56.2	-0.00390625	56.2	0.019165	56.2	0.0703125
56.3	0	56.3	-0.000488281	56.3	0	56.3	-0.000488281	56.3	0	56.3	0	56.3	0	56.3	-0.000366211	56.3	0	56.3	0	56.3	0	56.3	0	56.3	-0.000488281	56.3	0	56.3	0.00878906	56.3	0	56.3	0.121094	56.3	-0.00354004	56.3	0.019165	56.3	0.0703125
56.4	0.00878906	56.4	-0.0117188	56.4	0	56.4	-0.0112305	56.4	0	56.4	0	56.4	0	56.4	-0.0078125	56.4	0	56.4	-0.0078125	56.4	0	56.4	0	56.4	-0.00927734	56.4	0	56.4	-0.012207	56.4	0	56.4	0.120605	56.4	0.015625	56.4	0.0195313	56.4	0.0698242
56.5	0	56.5	-0.0112305	56.5	0	56.5	0	56.5	0	56.5	0	56.5	-0.000488281	56.5	-0.0078125	56.5	0	56.5	0	56.5	-0.0117188	56.5	-0.000488281	56.5	0.0078125	56.5	-0.000488281	56.5	-0.012207	56.5	-0.000488281	56.5	0.109375	56.5	0.00390625	56.5	0.0266113	56.5	0.0585938
56.6	0.00927734	56.6	0	56.6	0	56.6	0	56.6	0	56.6	0	56.6	-0.0112305	56.6	-0.0078125	56.6	-0.0117188	56.6	0	56.6	-0.0117188	56.6	-0.0234375	56.6	0.00732422	56.6	-0.0195313	56.6	-0.012207	56.6	-0.0214844	56.6	0.109375	56.6	0.00390625	56.6	0.0195313	56.6	0.0585938
56.7	0.00927734	56.7	0	56.7	0	56.7	-0.000488281	56.7	0	56.7	0	56.7	-0.000488281	56.7	-0.00830078	56.7	-0.0117188	56.7	0.000488281	56.7	0	56.7	-0.0117188	56.7	-0.00195313	56.7	-0.0195313	56.7	-0.012207	56.7	-0.0214844	56.7	0.0976563	56.7	0.00390625	56.7	0.0269775	56.7	0.0585938
56.8	0.00927734	56.8	0	56.8	0	56.8	-0.0117188	56.8	0	56.8	0	56.8	-0.0112305	56.8	-0.019043	56.8	-0.0112305	56.8	0.0112305	56.8	0.000488281	56.8	-0.0117188	56.8	-0.00195313	56.8	-0.0195313	56.8	-0.012207	56.8	-0.0214844	56.8	0.109375	56.8	0.00390625	56.8	0.0269775	56.8	0.0585938
56.9	0.00146484	56.9	-0.0117188	56.9	0	56.9	-0.0234375	56.9	0	56.9	0	56.9	-0.000488281	56.9	-0.0078125	56.9	0	56.9	0	56.9	0.0117188	56.9	-0.0117188	56.9	-0.00195313	56.9	-0.0195313	56.9	-0.012207	56.9	-0.0214844	56.9	0.109375	56.9	0.00390625	56.9	0.0266113	56.9	0.0582275
57	0.00146484	57	-0.0117188	57	0	57	-0.0117188	57	0	57	0	57	-0.0117188	57	-0.0078125	57	0	57	0	57	0.0117188	57	-0.0117188	57	-0.00195313	57	-0.0195313	57	-0.012207	57	-0.00927734	57	0.109009	57	-0.00390625	57	0.019165	57	0.0507813
57.1	0.00146484	57.1	-0.0117188	57.1	-0.0078125	57.1	-0.0117188	57.1	0	57.1	0	57.1	-0.012085	57.1	-0.0078125	57.1	0	57.1	0.000488281	57.1	0.0112305	57.1	-0.0117188	57.1	-0.00195313	57.1	-0.0195313	57.1	-0.012207	57.1	0	57.1	0.101563	57.1	-0.00390625	57.1	0.019165	57.1	0.0507813
57.2	0.00146484	57.2	-0.0117188	57.2	-0.0078125	57.2	-0.0117188	57.2	0	57.2	0	57.2	-0.0195313	57.2	-0.00830078	57.2	0	57.2	0.0112305	57.2	0.000488281	57.2	-0.0117188	57.2	-0.00195313	57.2	-0.0195313	57.2	-0.000488281	57.2	-0.000488281	57.2	0.101563	57.2	-0.00390625	57.2	0.019165	57.2	0.0507813
57.3	0.00146484	57.3	-0.0117188	57.3	-0.0078125	57.3	-0.0117188	57.3	0	57.3	0	57.3	-0.0195313	57.3	-0.019043	57.3	0.000366211	57.3	-0.0078125	57.3	0	57.3	-0.012085	57.3	-0.00195313	57.3	-0.0195313	57.3	-0.000488281	57.3	-0.00976563	57.3	0.0898438	57.3	-0.00390625	57.3	0.019165	57.3	0.0507813
57.4	-0.00976563	57.4	-0.0117188	57.4	-0.0195313	57.4	-0.0112305	57.4	0	57.4	0	57.4	-0.0195313	57.4	-0.00830078	57.4	0.0078125	57.4	-0.0078125	57.4	0.0117188	57.4	-0.0195313	57.4	-0.00195313	57.4	-0.019043	57.4	-0.000488281	57.4	-0.0214844	57.4	0.0898438	57.4	-0.00427246	57.4	0.019165	57.4	0.0507813
57.5	-0.000488281	57.5	-0.0117188	57.5	-0.0195313	57.5	0.00732422	57.5	0	57.5	0	57.5	-0.0195313	57.5	-0.0195313	57.5	0.0078125	57.5	-0.0078125	57.5	0.0117188	57.5	-0.0195313	57.5	-0.00195313	57.5	-0.0078125	57.5	-0.000488281	57.5	-0.0214844	57.5	0.0898438	57.5	-0.0117188	57.5	0.019165	57.5	0.0507813
57.6	-0.000488281	57.6	-0.0117188	57.6	-0.0195313	57.6	-0.00390625	57.6	-0.000488281	57.6	-0.0117188	57.6	-0.0200195	57.6	-0.0195313	57.6	0.0078125	57.6	0	57.6	0.0117188	57.6	-0.0195313	57.6	-0.00244141	57.6	-0.00830078	57.6	-0.000976563	57.6	-0.00976563	57.6	0.0898438	57.6	-0.0113525	57.6	0.019165	57.6	0.0507813
57.7	-0.000976563	57.7	0	57.7	-0.0195313	57.7	-0.00390625	57.7	-0.0117188	57.7	0	57.7	-0.03125	57.7	-0.0195313	57.7	0.0078125	57.7	-0.0078125	57.7	0.0117188	57.7	-0.0195313	57.7	-0.0112305	57.7	-0.0195313	57.7	-0.0214844	57.7	-0.00976563	57.7	0.0898438	57.7	-0.00390625	57.7	0.019165	57.7	0.0507813
57.8	-0.0102539	57.8	0	57.8	-0.0078125	57.8	0.0078125	57.8	-0.0112305	57.8	0	57.8	-0.03125	57.8	-0.0195313	57.8	0	57.8	0	57.8	0.0117188	57.8	-0.0195313	57.8	-0.00244141	57.8	-0.0195313	57.8	-0.000488281	57.8	-0.00976563	57.8	0.0898438	57.8	-0.00390625	57.8	0.0186768	57.8	0.0507813
57.9	-0.0102539	57.9	0	57.9	-0.0078125	57.9	-0.00390625	57.9	0	57.9	-0.000366211	57.9	-0.03125	57.9	-0.0195313	57.9	0	57.9	0	57.9	0.012207	57.9	-0.0195313	57.9	-0.0117188	57.9	-0.0195313	57.9	-0.000488281	57.9	-0.00976563	57.9	0.0898438	57.9	-0.00390625	57.9	0.00744629	57.9	0.0507813
58	-0.0102539	58	0	58	-0.0078125	58	-0.00439453	58	0	58	-0.0078125	58	-0.0316162	58	-0.0117188	58	0	58	0	58	0.0234375	58	-0.0195313	58	-0.0117188	58	-0.0195313	58	-0.000488281	58	-0.00976563	58	0.0898438	58	-0.00390625	58	0.00744629	58	0.0507813
58.1	-0.0180664	58.1	0	58.1	-0.0078125	58.1	-0.00195313	58.1	0	58.1	-0.0078125	58.1	-0.0308838	58.1	-0.0117188	58.1	0	58.1	-0.000366211	58.1	0.0234375	58.1	-0.0200195	58.1	0	58.1	-0.0195313	58.1	-0.000488281	58.1	-0.00976563	58.1	0.0898438	58.1	-0.00427246	58.1	0.00744629	58.1	0.0625
58.2	-0.0180664	58.2	0	58.2	-0.0078125	58.2	-0.0136719	58.2	0	58.2	-0.0078125	58.2	-0.03125	58.2	-0.012085	58.2	0.0078125	58.2	-0.0078125	58.2	0.0234375	58.2	-0.03125	58.2	0	58.2	-0.0307617	58.2	-0.000488281	58.2	-0.0214844	58.2	0.0898438	58.2	-0.0117188	58.2	0.00744629	58.2	0.0511475
58.3	-0.0180664	58.3	0	58.3	-0.0078125	58.3	-0.00195313	58.3	-0.000488281	58.3	-0.0078125	58.3	-0.0316162	58.3	-0.019165	58.3	0.0078125	58.3	-0.0078125	58.3	0.0117188	58.3	-0.0424805	58.3	0	58.3	-0.0195313	58.3	0	58.3	-0.0214844	58.3	0.0898438	58.3	-0.0113525	58.3	0.00744629	58.3	0.0582275
58.4	-0.0180664	58.4	0	58.4	-0.0078125	58.4	-0.00146484	58.4	-0.0117188	58.4	-0.0195313	58.4	-0.0390625	58.4	-0.0117188	58.4	0.0078125	58.4	-0.00744629	58.4	0.0117188	58.4	-0.03125	58.4	0	58.4	-0.0195313	58.4	-0.00244141	58.4	-0.0214844	58.4	0.0893555	58.4	-0.00341797	58.4	0.00793457	58.4	0.0507813
58.5	-0.0180664	58.5	-0.0117188	58.5	-0.0078125	58.5	0.0078125	58.5	0	58.5	-0.0200195	58.5	-0.0390625	58.5	-0.0117188	58.5	0.0078125	58.5	-0.000366211	58.5	0.0112305	58.5	-0.0195313	58.5	0	58.5	-0.0200195	58.5	-0.00244141	58.5	-0.0214844	58.5	0.078125	58.5	0.0078125	58.5	0.019165	58.5	0.0625
58.6	-0.0102539	58.6	0	58.6	-0.0078125	58.6	0.00732422	58.6	0	58.6	-0.03125	58.6	-0.0390625	58.6	-0.000366211	58.6	0.0195313	58.6	-0.0078125	58.6	0	58.6	-0.0195313	58.6	0	58.6	-0.03125	58.6	-0.00244141	58.6	-0.0214844	58.6	0.078125	58.6	0.00732422	58.6	0.0186768	58.6	0.0625
58.7	-0.0102539	58.7	0	58.7	-0.0078125	58.7	-0.00195313	58.7	0	58.7	-0.0307617	58.7	-0.0390625	58.7	-0.0078125	58.7	0.0195313	58.7	-0.0078125	58.7	0	58.7	-0.0195313	58.7	-0.000488281	58.7	-0.03125	58.7	-0.00244141	58.7	-0.0219727	58.7	0.078125	58.7	-0.00390625	58.7	0.00793457	58.7	0.0507813
58.8	-0.0102539	58.8	-0.000488281	58.8	-0.0078125	58.8	-0.00195313	58.8	0	58.8	-0.0195313	58.8	-0.0390625	58.8	-0.0078125	58.8	0.0195313	58.8	-0.0078125	58.8	0	58.8	-0.0195313	58.8	-0.00976563	58.8	-0.03125	58.8	-0.00244141	58.8	-0.0385742	58.8	0.078125	58.8	-0.015625	58.8	0.019165	58.8	0.0507813
58.9	-0.0102539	58.9	-0.0112305	58.9	-0.0078125	58.9	-0.00195313	58.9	0.0078125	58.9	-0.027832	58.9	-0.0390625	58.9	-0.0078125	58.9	0.0195313	58.9	-0.0078125	58.9	0	58.9	-0.0195313	58.9	-0.00927734	58.9	-0.03125	58.9	-0.00244141	58.9	-0.0214844	58.9	0.0664063	58.9	-0.015625	58.9	0.019165	58.9	0.050293
59	-0.0102539	59	0	59	-0.0078125	59	-0.00195313	59	0.0078125	59	-0.0390625	59	-0.0507813	59	-0.0078125	59	0.0195313	59	0.00390625	59	0	59	-0.0195313	59	0	59	-0.0385742	59	-0.00244141	59	-0.0292969	59	0.0664063	59	-0.015625	59	0.0117188	59	0.0390625
59.1	-0.0102539	59.1	0	59.1	-0.0078125	59.1	-0.00195313	59.1	0.0078125	59.1	-0.0390625	59.1	-0.0507813	59.1	-0.00830078	59.1	0.0195313	59.1	0.00341797	59.1	0	59.1	-0.0195313	59.1	0	59.1	-0.027832	59.1	-0.00244141	59.1	-0.0214844	59.1	0.0664063	59.1	-0.015625	59.1	0.019165	59.1	0.0390625
59.2	-0.0102539	59.2	-0.0117188	59.2	-0.0078125	59.2	-0.00195313	59.2	0	59.2	-0.0390625	59.2	-0.0390625	59.2	-0.0195313	59.2	0.0195313	59.2	-0.0078125	59.2	0	59.2	-0.0195313	59.2	0	59.2	-0.0390625	59.2	-0.00244141	59.2	-0.0292969	59.2	0.0664063	59.2	-0.00390625	59.2	0.019165	59.2	0.0390625
59.3	-0.0102539	59.3	-0.0117188	59.3	-0.0078125	59.3	-0.00195313	59.3	0	59.3	-0.0390625	59.3	-0.0395508	59.3	-0.0195313	59.3	0.0195313	59.3	-0.0078125	59.3	0.0117188	59.3	-0.0195313	59.3	-0.000488281	59.3	-0.0390625	59.3	-0.00244141	59.3	-0.0292969	59.3	0.0664063	59.3	-0.00390625	59.3	0.019165	59.3	0.0390625
59.4	-0.0102539	59.4	-0.012207	59.4	-0.0078125	59.4	-0.00195313	59.4	0	59.4	-0.0390625	59.4	-0.0507813	59.4	-0.0195313	59.4	0.0078125	59.4	-0.0078125	59.4	0.0117188	59.4	-0.0195313	59.4	-0.00976563	59.4	-0.0390625	59.4	-0.00244141	59.4	-0.0292969	59.4	0.06604	59.4	-0.00390625	59.4	0.019165	59.4	0.0390625
59.5	-0.0102539	59.5	-0.0234375	59.5	-0.0078125	59.5	-0.0131836	59.5	0.0078125	59.5	-0.0390625	59.5	-0.050293	59.5	-0.0195313	59.5	0.0078125	59.5	-0.0078125	59.5	0.0117188	59.5	-0.0117188	59.5	-0.00976563	59.5	-0.0390625	59.5	-0.00292969	59.5	-0.0292969	59.5	0.0585938	59.5	-0.00390625	59.5	0.019165	59.5	0.0390625
59.6	-0.0180664	59.6	-0.0234375	59.6	-0.0195313	59.6	-0.00439453	59.6	0.0078125	59.6	-0.0390625	59.6	-0.0390625	59.6	-0.0195313	59.6	0.0078125	59.6	-0.0078125	59.6	0.0117188	59.6	-0.0117188	59.6	-0.00976563	59.6	-0.0390625	59.6	-0.012207	59.6	-0.0292969	59.6	0.0585938	59.6	-0.015625	59.6	0.019165	59.6	0.0390625
59.7	-0.0180664	59.7	-0.0234375	59.7	-0.0195313	59.7	-0.0136719	59.7	0.0078125	59.7	-0.0390625	59.7	-0.0390625	59.7	-0.0195313	59.7	0	59.7	0.00390625	59.7	0.0112305	59.7	-0.0117188	59.7	-0.00976563	59.7	-0.0390625	59.7	-0.012207	59.7	-0.0297852	59.7	0.0585938	59.7	-0.015625	59.7	0.019165	59.7	0.0390625
59.8	-0.0180664	59.8	-0.0234375	59.8	-0.0195313	59.8	-0.0136719	59.8	0.0078125	59.8	-0.0390625	59.8	-0.0390625	59.8	-0.0195313	59.8	0	59.8	0.00390625	59.8	0	59.8	-0.0117188	59.8	-0.00976563	59.8	-0.0390625	59.8	-0.012207	59.8	-0.03125	59.8	0.0585938	59.8	-0.015625	59.8	0.019165	59.8	0.0390625
59.9	-0.0180664	59.9	-0.0234375	59.9	-0.0195313	59.9	-0.0136719	59.9	0.0078125	59.9	-0.0390625	59.9	-0.0390625	59.9	-0.0195313	59.9	0	59.9	0.00354004	59.9	0	59.9	-0.0195313	59.9	-0.00976563	59.9	-0.0390625	59.9	-0.0117188	59.9	-0.03125	59.9	0.0585938	59.9	-0.00390625	59.9	0.019165	59.9	0.0390625
60	-0.0180664	60	-0.0234375	60	-0.0195313	60	-0.00195313	60	0.0078125	60	-0.0507813	60	-0.0390625	60	-0.0195313	60	0	60	-0.00354004	60	0	60	-0.0117188	60	-0.00976563	60	-0.0390625	60	-0.00244141	60	-0.03125	60	0.0585938	60	-0.015625	60	0.019165	60	0.0395508
60.1	-0.0297852	60.1	-0.0234375	60.1	-0.0195313	60.1	-0.00195313	60.1	0	60.1	-0.0507813	60.1	-0.0395508	60.1	-0.0198975	60.1	0	60.1	0.00390625	60.1	0	60.1	-0.0117188	60.1	-0.00976563	60.1	-0.0390625	60.1	-0.00244141	60.1	-0.03125	60.1	0.0585938	60.1	-0.015625	60.1	0.019165	60.1	0.0507813
60.2	-0.0297852	60.2	-0.0117188	60.2	-0.0195313	60.2	-0.0136719	60.2	0.0078125	60.2	-0.050293	60.2	-0.0429688	60.2	-0.0273438	60.2	0	60.2	0.00390625	60.2	-0.000366211	60.2	-0.0117188	60.2	-0.00976563	60.2	-0.0390625	60.2	-0.00244141	60.2	-0.03125	60.2	0.0585938	60.2	-0.015625	60.2	0.019165	60.2	0.050293
60.3	-0.0297852	60.3	-0.0117188	60.3	-0.0195313	60.3	-0.00195313	60.3	0.0078125	60.3	-0.0390625	60.3	-0.0429688	60.3	-0.0273438	60.3	0	60.3	0.00390625	60.3	0	60.3	-0.0117188	60.3	-0.00976563	60.3	-0.0390625	60.3	-0.00244141	60.3	-0.03125	60.3	0.0507813	60.3	-0.0151367	60.3	0.019165	60.3	0.0390625
60.4	-0.0297852	60.4	-0.0117188	60.4	-0.019043	60.4	-0.00195313	60.4	0.0078125	60.4	-0.0390625	60.4	-0.0429688	60.4	-0.0273438	60.4	0	60.4	0.00390625	60.4	0	60.4	-0.0117188	60.4	-0.00976563	60.4	-0.0390625	60.4	-0.00244141	60.4	-0.03125	60.4	0.0507813	60.4	-0.00390625	60.4	0.019165	60.4	0.0390625
60.5	-0.0297852	60.5	-0.0117188	60.5	-0.0219727	60.5	-0.00195313	60.5	0	60.5	-0.0390625	60.5	-0.0429688	60.5	-0.027832	60.5	0.0078125	60.5	0.00390625	60.5	0	60.5	-0.0117188	60.5	-0.00976563	60.5	-0.0395508	60.5	-0.00292969	60.5	-0.03125	60.5	0.0507813	60.5	-0.0117188	60.5	0.019165	60.5	0.0390625
60.6	-0.0297852	60.6	-0.0117188	60.6	-0.03125	60.6	-0.00195313	60.6	0	60.6	-0.0390625	60.6	-0.0429688	60.6	-0.0390625	60.6	0.0078125	60.6	0.00390625	60.6	0	60.6	-0.0117188	60.6	-0.00976563	60.6	-0.0493164	60.6	-0.0117188	60.6	-0.03125	60.6	0.0507813	60.6	-0.0117188	60.6	0.019165	60.6	0.0395508
60.7	-0.0297852	60.7	-0.0117188	60.7	-0.03125	60.7	-0.00195313	60.7	0	60.7	-0.0390625	60.7	-0.0429688	60.7	-0.0390625	60.7	0.0078125	60.7	0.00390625	60.7	0	60.7	-0.0117188	60.7	-0.0102539	60.7	-0.0581055	60.7	-0.00292969	60.7	-0.03125	60.7	0.0507813	60.7	-0.00390625	60.7	0.019165	60.7	0.0507813
60.8	-0.0415039	60.8	-0.0117188	60.8	-0.03125	60.8	-0.00195313	60.8	0	60.8	-0.0390625	60.8	-0.03125	60.8	-0.0385742	60.8	0.0078125	60.8	0.00390625	60.8	0	60.8	-0.0117188	60.8	-0.0214844	60.8	-0.0493164	60.8	-0.012207	60.8	-0.0307617	60.8	0.0507813	60.8	-0.00390625	60.8	0.019165	60.8	0.050293
60.9	-0.0415039	60.9	-0.0234375	60.9	-0.03125	60.9	-0.00195313	60.9	0	60.9	-0.0390625	60.9	-0.03125	60.9	-0.027832	60.9	0.0078125	60.9	-0.00732422	60.9	0	60.9	-0.0113525	60.9	-0.0327148	60.9	-0.0585938	60.9	-0.000488281	60.9	-0.0214844	60.9	0.0507813	60.9	-0.0117188	60.9	0.019165	60.9	0.0390625
61	-0.0415039	61	-0.0234375	61	-0.03125	61	-0.00195313	61	0	61	-0.0390625	61	-0.03125	61	-0.050293	61	0	61	0.00390625	61	-0.0078125	61	-0.00390625	61	-0.00976563	61	-0.0585938	61	-0.0117188	61	-0.0292969	61	0.0507813	61	-0.0117188	61	0.019165	61	0.03125
61.1	-0.0415039	61.1	-0.0229492	61.1	-0.0385742	61.1	-0.00195313	61.1	0	61.1	-0.046875	61.1	-0.0429688	61.1	-0.0273438	61.1	0.000488281	61.1	-0.0078125	61.1	-0.0195313	61.1	-0.0112305	61.1	-0.0214844	61.1	-0.0585938	61.1	-0.00244141	61.1	-0.0292969	61.1	0.050293	61.1	-0.0117188	61.1	0.019165	61.1	0.03125
61.2	-0.0488281	61.2	-0.0117188	61.2	-0.0292969	61.2	-0.0131836	61.2	0.000488281	61.2	-0.0465088	61.2	-0.0429688	61.2	-0.0269775	61.2	0.0117188	61.2	0.00390625	61.2	-0.0195313	61.2	0.0078125	61.2	-0.0209961	61.2	-0.0585938	61.2	-0.00244141	61.2	-0.0292969	61.2	0.0390625	61.2	-0.0117188	61.2	0.019165	61.2	0.03125
61.3	-0.0395508	61.3	-0.0117188	61.3	-0.0410156	61.3	0.0078125	61.3	0.0117188	61.3	-0.0390625	61.3	-0.050293	61.3	-0.0195313	61.3	0.0117188	61.3	0.00390625	61.3	-0.0195313	61.3	0.0078125	61.3	-0.012207	61.3	-0.0703125	61.3	-0.00244141	61.3	-0.0288086	61.3	0.0390625	61.3	-0.0117188	61.3	0.019165	61.3	0.03125
61.4	-0.0395508	61.4	-0.0117188	61.4	-0.0410156	61.4	0.0078125	61.4	0.0117188	61.4	-0.03125	61.4	-0.0390625	61.4	-0.0195313	61.4	0.0117188	61.4	0.00390625	61.4	-0.019165	61.4	0.0078125	61.4	-0.0209961	61.4	-0.0703125	61.4	0.00976563	61.4	-0.0195313	61.4	0.0269775	61.4	-0.0117188	61.4	0.019165	61.4	0.0195313
61.5	-0.0395508	61.5	-0.012207	61.5	-0.0410156	61.5	0.0078125	61.5	0.0117188	61.5	-0.03125	61.5	-0.0390625	61.5	-0.019043	61.5	0.012085	61.5	0.00390625	61.5	-0.0117188	61.5	0.00817871	61.5	-0.0117188	61.5	-0.0698242	61.5	0.019043	61.5	-0.0195313	61.5	0.0195313	61.5	-0.0112305	61.5	0.019165	61.5	0.0195313
61.6	-0.0395508	61.6	-0.0234375	61.6	-0.0405273	61.6	0.0078125	61.6	0.012207	61.6	-0.03125	61.6	-0.0390625	61.6	-0.0078125	61.6	0.0078125	61.6	-0.0078125	61.6	-0.0117188	61.6	0.015625	61.6	0	61.6	-0.0605469	61.6	0.00732422	61.6	-0.019043	61.6	0.0195313	61.6	-0.000488281	61.6	0.019165	61.6	0.03125
61.7	-0.0395508	61.7	-0.0234375	61.7	-0.0371094	61.7	0.0078125	61.7	0.0234375	61.7	-0.03125	61.7	-0.0390625	61.7	-0.0078125	61.7	0.0078125	61.7	-0.0078125	61.7	-0.0117188	61.7	0.015625	61.7	-0.0117188	61.7	-0.0605469	61.7	0.00732422	61.7	-0.0214844	61.7	0.0195313	61.7	-0.0112305	61.7	0.019165	61.7	0.03125
61.8	-0.0395508	61.8	-0.0229492	61.8	-0.0371094	61.8	0.0200195	61.8	0.0234375	61.8	-0.03125	61.8	-0.0507813	61.8	-0.00744629	61.8	0.0078125	61.8	-0.00744629	61.8	-0.0112305	61.8	0.0161133	61.8	-0.0117188	61.8	-0.0605469	61.8	0.00732422	61.8	-0.0214844	61.8	0.0195313	61.8	-0.000488281	61.8	0.019165	61.8	0.03125
61.9	-0.0317383	61.9	-0.0112305	61.9	-0.0371094	61.9	0.03125	61.9	0.0307617	61.9	-0.03125	61.9	-0.0507813	61.9	0.000488281	61.9	0.0195313	61.9	0	61.9	0	61.9	0.0390625	61.9	-0.0112305	61.9	-0.0610352	61.9	0.00732422	61.9	-0.00927734	61.9	0.0195313	61.9	-0.0112305	61.9	0.019165	61.9	0.0308838
62	-0.03125	62	-0.00244141	62	-0.0371094	62	0.03125	62	0.0195313	62	-0.03125	62	-0.0507813	62	0.0112305	62	0.0195313	62	0	62	-0.000488281	62	0.0273438	62	-0.00195313	62	-0.0703125	62	0.00732422	62	-0.0117188	62	0.0195313	62	-0.000488281	62	0.019165	62	0.0234375
62.1	-0.0219727	62.1	-0.0117188	62.1	-0.0371094	62.1	0.03125	62.1	0.0195313	62.1	-0.0390625	62.1	-0.0507813	62.1	0	62.1	0.0200195	62.1	0	62.1	-0.0117188	62.1	0.027832	62.1	-0.00195313	62.1	-0.0698242	62.1	0.00732422	62.1	-0.0117188	62.1	0.0195313	62.1	-0.0112305	62.1	0.00744629	62.1	0.0234375
62.2	-0.0302734	62.2	-0.0117188	62.2	-0.0366211	62.2	0.03125	62.2	0.0200195	62.2	-0.0390625	62.2	-0.0507813	62.2	0	62.2	0.0307617	62.2	-0.0078125	62.2	-0.0117188	62.2	0.0390625	62.2	-0.00195313	62.2	-0.0605469	62.2	0.0078125	62.2	-0.03125	62.2	0.0195313	62.2	0	62.2	0.019165	62.2	0.0234375
62.3	-0.059082	62.3	-0.03125	62.3	-0.0273438	62.3	0.0200195	62.3	0.03125	62.3	-0.0390625	62.3	-0.0507813	62.3	0.000488281	62.3	0.0078125	62.3	-0.0078125	62.3	-0.0234375	62.3	0.0390625	62.3	-0.0214844	62.3	-0.0605469	62.3	0.0170898	62.3	-0.0390625	62.3	0.0195313	62.3	0	62.3	0.019165	62.3	0.0238037
62.4	-0.0585938	62.4	-0.0429688	62.4	-0.0390625	62.4	0.00976563	62.4	0.0316162	62.4	-0.0507813	62.4	-0.050415	62.4	0.0117188	62.4	0.0078125	62.4	-0.0273438	62.4	-0.03125	62.4	0.0394287	62.4	-0.0292969	62.4	-0.0605469	62.4	-0.00244141	62.4	-0.050293	62.4	0.0117188	62.4	0	62.4	0.019165	62.4	0.03125
62.5	-0.0615234	62.5	-0.0625	62.5	-0.0463867	62.5	-0.00976563	62.5	0.0390625	62.5	-0.0511475	62.5	-0.0424805	62.5	0.0117188	62.5	0.0078125	62.5	-0.0273438	62.5	-0.0511475	62.5	0.0273438	62.5	-0.0527344	62.5	-0.0605469	62.5	-0.0141602	62.5	-0.0527344	62.5	0.0195313	62.5	0	62.5	0.019165	62.5	0.0195313
62.6	-0.0786133	62.6	-0.0703125	62.6	-0.0488281	62.6	-0.0214844	62.6	0.0390625	62.6	-0.0582275	62.6	-0.03125	62.6	0	62.6	0.00830078	62.6	-0.0390625	62.6	-0.0585938	62.6	0.0273438	62.6	-0.0605469	62.6	-0.0805664	62.6	-0.0336914	62.6	-0.0605469	62.6	0.0195313	62.6	-0.000488281	62.6	0.019165	62.6	0.0195313
62.7	-0.0898438	62.7	-0.090332	62.7	-0.0683594	62.7	-0.0410156	62.7	0.0390625	62.7	-0.0507813	62.7	-0.0429688	62.7	0	62.7	0.0112305	62.7	-0.0585938	62.7	-0.078125	62.7	0.0078125	62.7	-0.0722656	62.7	-0.097168	62.7	-0.0336914	62.7	-0.0717773	62.7	0.0195313	62.7	-0.0117188	62.7	0.019165	62.7	0.0195313
62.8	-0.100098	62.8	-0.112793	62.8	-0.0800781	62.8	-0.0483398	62.8	0.03125	62.8	-0.0507813	62.8	-0.0429688	62.8	0	62.8	0	62.8	-0.0581055	62.8	-0.0898438	62.8	0.00830078	62.8	-0.0913086	62.8	-0.0996094	62.8	-0.0532227	62.8	-0.0820313	62.8	0.0195313	62.8	-0.0112305	62.8	0.019165	62.8	0.0195313
62.9	-0.100098	62.9	-0.121094	62.9	-0.0878906	62.9	-0.0507813	62.9	0.03125	62.9	-0.0507813	62.9	-0.0429688	62.9	0	62.9	-0.03125	62.9	-0.0551758	62.9	-0.0898438	62.9	0.000366211	62.9	-0.0898438	62.9	-0.111816	62.9	-0.0615234	62.9	-0.081543	62.9	0.0195313	62.9	0	62.9	0.019165	62.9	0.0195313
63	-0.119141	63	-0.132324	63	-0.0996094	63	-0.0703125	63	0	63	-0.0507813	63	-0.03125	63	-0.0200195	63	-0.0507813	63	-0.0776367	63	-0.0976563	63	-0.00390625	63	-0.101074	63	-0.128906	63	-0.0820313	63	-0.078125	63	0.0117188	63	0	63	0.00744629	63	0.019165
63.1	-0.109863	63.1	-0.14209	63.1	-0.119141	63.1	-0.081543	63.1	-0.019043	63.1	-0.0703125	63.1	-0.0308838	63.1	-0.0507813	63.1	-0.0703125	63.1	-0.065918	63.1	-0.108643	63.1	-0.0234375	63.1	-0.103516	63.1	-0.140625	63.1	-0.0844727	63.1	-0.0893555	63.1	0.0117188	63.1	0	63.1	0.019165	63.1	0.0117188
63.2	-0.121582	63.2	-0.151855	63.2	-0.119141	63.2	-0.0913086	63.2	-0.0273438	63.2	-0.0898438	63.2	-0.012085	63.2	-0.0698242	63.2	-0.0820313	63.2	-0.0543213	63.2	-0.078125	63.2	-0.0307617	63.2	-0.11084	63.2	-0.148438	63.2	-0.0917969	63.2	-0.0683594	63.2	0.0117188	63.2	0	63.2	0.00744629	63.2	0.012085
63.3	-0.121094	63.3	-0.142578	63.3	-0.119141	63.3	-0.101074	63.3	-0.0390625	63.3	-0.0893555	63.3	-0.03125	63.3	-0.0898438	63.3	-0.109375	63.3	-0.0581055	63.3	-0.078125	63.3	-0.0308838	63.3	-0.112793	63.3	-0.159668	63.3	-0.0917969	63.3	-0.0678711	63.3	0.0117188	63.3	0	63.3	0.00744629	63.3	0.0195313
63.4	-0.119141	63.4	-0.153809	63.4	-0.118652	63.4	-0.103516	63.4	-0.0664063	63.4	-0.09729	63.4	-0.050415	63.4	-0.109375	63.4	-0.120605	63.4	-0.0465088	63.4	-0.0893555	63.4	-0.034668	63.4	-0.103027	63.4	-0.157715	63.4	-0.0898438	63.4	-0.0581055	63.4	0.0117188	63.4	0	63.4	0.00744629	63.4	0.0117188
63.5	-0.121094	63.5	-0.163574	63.5	-0.116699	63.5	-0.110596	63.5	-0.0777588	63.5	-0.101563	63.5	-0.0620117	63.5	-0.12854	63.5	-0.12854	63.5	-0.0463867	63.5	-0.0773926	63.5	-0.0305176	63.5	-0.101074	63.5	-0.148438	63.5	-0.0922852	63.5	-0.0600586	63.5	0.0117188	63.5	0.000366211	63.5	0.00708008	63.5	0.0117188
63.6	-0.117188	63.6	-0.161621	63.6	-0.118652	63.6	-0.11084	63.6	-0.101563	63.6	-0.120605	63.6	-0.0625	63.6	-0.129272	63.6	-0.140625	63.6	-0.0344238	63.6	-0.0773926	63.6	-0.0109863	63.6	-0.108887	63.6	-0.159668	63.6	-0.0993652	63.6	-0.050293	63.6	0.0117188	63.6	0.0078125	63.6	-2.50111e-12	63.6	0
63.7	-0.119629	63.7	-0.163086	63.7	-0.120605	63.7	-0.110596	63.7	-0.120605	63.7	-0.128906	63.7	-0.0893555	63.7	-0.15979	63.7	-0.151855	63.7	-0.0344238	63.7	-0.0578613	63.7	-0.00317383	63.7	-0.110596	63.7	-0.148438	63.7	-0.0915527	63.7	-0.0480957	63.7	-0.000488281	63.7	0.0078125	63.7	0.00708008	63.7	0
63.8	-0.138428	63.8	-0.14917	63.8	-0.118408	63.8	-0.0793457	63.8	-0.116455	63.8	-0.148438	63.8	-0.0898438	63.8	-0.171387	63.8	-0.139893	63.8	-0.0148926	63.8	-0.0500488	63.8	-0.00341797	63.8	-0.098877	63.8	-0.147705	63.8	-0.0795898	63.8	-0.0400391	63.8	-0.0112305	63.8	0.0078125	63.8	-2.50111e-12	63.8	0
63.9	-0.130859	63.9	-0.139893	63.9	-0.118164	63.9	-0.0717773	63.9	-0.128906	63.9	-0.167969	63.9	-0.120361	63.9	-0.186768	63.9	-0.127686	63.9	-0.00732422	63.9	-0.0495605	63.9	0.00817871	63.9	-0.110596	63.9	-0.139893	63.9	-0.0700684	63.9	-0.0307617	63.9	0	63.9	0.00744629	63.9	0.00708008	63.9	0
64	-0.128174	64	-0.120361	64	-0.097168	64	-0.0698242	64	-0.15979	64	-0.199219	64	-0.120728	64	-0.210938	64	-0.0965576	64	-0.00280762	64	-0.0269775	64	-0.00341797	64	-0.11084	64	-0.128174	64	-0.0622559	64	-0.0288086	64	0	64	0	64	-0.000366211	64	0
64.1	-0.11084	64.1	-0.124512	64.1	-0.0878906	64.1	-0.0715332	64.1	-0.19043	64.1	-0.237549	64.1	-0.151611	64.1	-0.256592	64.1	-0.0808105	64.1	0.00488281	64.1	-0.0307617	64.1	-0.0113525	64.1	-0.101563	64.1	-0.108887	64.1	-0.0507813	64.1	-0.0305176	64.1	0	64.1	0.000366211	64.1	-0.000366211	64.1	0
64.2	-0.0898438	64.2	-0.112549	64.2	-0.106934	64.2	-0.0605469	64.2	-0.218018	64.2	-0.248779	64.2	-0.171387	64.2	-0.249268	64.2	-0.0690918	64.2	0.00427246	64.2	-0.0187988	64.2	-0.00292969	64.2	-0.132324	64.2	-0.118652	64.2	-0.0527344	64.2	-0.0307617	64.2	0	64.2	0.0078125	64.2	-0.000366211	64.2	0
64.3	-0.079834	64.3	-0.10083	64.3	-0.097168	64.3	-0.0834961	64.3	-0.245361	64.3	-0.269165	64.3	-0.209717	64.3	-0.269531	64.3	-0.0383301	64.3	0.00463867	64.3	-0.0187988	64.3	-0.0109863	64.3	-0.120361	64.3	-0.108887	64.3	-0.050293	64.3	-0.0285645	64.3	0	64.3	0.0078125	64.3	-0.000366211	64.3	0
64.4	-0.0681152	64.4	-0.0930176	64.4	-0.0874023	64.4	-0.0710449	64.4	-0.275757	64.4	-0.307373	64.4	-0.230957	64.4	-0.307373	64.4	-0.0491943	64.4	0.0124512	64.4	-0.0109863	64.4	-0.0109863	64.4	-0.108887	64.4	-0.0964355	64.4	-0.0407715	64.4	-0.0283203	64.4	0	64.4	0.0078125	64.4	-0.000366211	64.4	0
64.5	-0.0605469	64.5	-0.0930176	64.5	-0.0969238	64.5	-0.0617676	64.5	-0.28125	64.5	-0.327026	64.5	-0.290894	64.5	-0.328125	64.5	0.000732422	64.5	-0.0065918	64.5	-0.0109863	64.5	0.000732422	64.5	-0.130127	64.5	-0.0991211	64.5	-0.0598145	64.5	-0.0385742	64.5	-0.0078125	64.5	0.0078125	64.5	-0.000366211	64.5	0
64.6	-0.0698242	64.6	-0.112061	64.6	-0.108398	64.6	-0.0808105	64.6	-0.34021	64.6	-0.351929	64.6	-0.281982	64.6	-0.38562	64.6	0.0012207	64.6	-0.0065918	64.6	-0.0183105	64.6	0.0202637	64.6	-0.140869	64.6	-0.107666	64.6	-0.0610352	64.6	-0.0397949	64.6	-0.0078125	64.6	0.0078125	64.6	-0.000366211	64.6	0
64.7	-0.067627	64.7	-0.0605469	64.7	-0.106934	64.7	-0.0805664	64.7	-0.418457	64.7	-0.408569	64.7	-0.351563	64.7	-0.408447	64.7	-0.0179443	64.7	0.00500488	64.7	-0.0179443	64.7	0.0476074	64.7	-0.13208	64.7	-0.0981445	64.7	-0.0380859	64.7	-0.0495605	64.7	-0.0078125	64.7	0.0078125	64.7	-0.0078125	64.7	-0.0112305
64.8	-0.0695801	64.8	-0.0131836	64.8	-0.116455	64.8	-0.019043	64.8	-0.448486	64.8	-0.421875	64.8	-0.410645	64.8	-0.381592	64.8	0.0090332	64.8	0.0319824	64.8	0.027832	64.8	0.0473633	64.8	-0.0812988	64.8	-0.105713	64.8	0.0275879	64.8	0.0129395	64.8	-0.0078125	64.8	0.015625	64.8	-0.000366211	64.8	-0.0078125
64.9	-0.0285645	64.9	0.0183105	64.9	-0.0891113	64.9	0.0305176	64.9	-0.439941	64.9	-0.424805	64.9	-0.452637	64.9	-0.290894	64.9	0.0905762	64.9	0.102783	64.9	0.0909424	64.9	0.0710449	64.9	0.000732422	64.9	-0.057373	64.9	0.0788574	64.9	0.0605469	64.9	-0.0195313	64.9	0.0078125	64.9	-0.000366211	64.9	-0.0078125
65	0.029541	65	0.0690918	65	-0.0498047	65	0.120361	65	-0.244995	65	-0.348633	65	-0.472534	65	-0.134277	65	0.142212	65	0.146118	65	0.149658	65	0.130127	65	0.0478516	65	0.00976563	65	0.160889	65	0.112061	65	-0.0195313	65	0.0078125	65	-0.000366211	65	-0.0078125
65.1	0.0725098	65.1	0.147217	65.1	0.041748	65.1	0.219482	65.1	0.0428467	65.1	-0.108276	65.1	-0.281372	65.1	0.0279541	65.1	0.23291	65.1	0.223877	65.1	0.251221	65.1	0.180786	65.1	0.132324	65.1	0.0612793	65.1	0.267822	65.1	0.202881	65.1	-0.0195313	65.1	-0.00390625	65.1	-0.012085	65.1	-0.0078125
65.2	0.131592	65.2	0.249023	65.2	0.151855	65.2	0.278564	65.2	0.313721	65.2	0.16687	65.2	0.000366211	65.2	0.215332	65.2	0.321411	65.2	0.306763	65.2	0.332764	65.2	0.23877	65.2	0.210693	65.2	0.139893	65.2	0.338379	65.2	0.321045	65.2	-0.019165	65.2	-0.00390625	65.2	-0.012085	65.2	-0.0195313
65.3	0.21167	65.3	0.321533	65.3	0.233643	65.3	0.378906	65.3	0.418945	65.3	0.293091	65.3	0.27356	65.3	0.300781	65.3	0.3927	65.3	0.415283	65.3	0.400024	65.3	0.310913	65.3	0.302246	65.3	0.231689	65.3	0.410889	65.3	0.391846	65.3	-0.012085	65.3	-0.00341797	65.3	-0.012085	65.3	-0.0195313
65.4	0.270508	65.4	0.41748	65.4	0.303467	65.4	0.490967	65.4	0.411987	65.4	0.318726	65.4	0.337402	65.4	0.249268	65.4	0.501587	65.4	0.485962	65.4	0.482056	65.4	0.438721	65.4	0.380127	65.4	0.332764	65.4	0.498779	65.4	0.480225	65.4	-0.0195313	65.4	0.0078125	65.4	-0.012085	65.4	-0.0195313
65.5	0.360107	65.5	0.519287	65.5	0.394043	65.5	0.577148	65.5	0.35083	65.5	0.300293	65.5	0.21875	65.5	0.250732	65.5	0.572388	65.5	0.564087	65.5	0.571533	65.5	0.528931	65.5	0.448486	65.5	0.411377	65.5	0.579346	65.5	0.559814	65.5	-0.0195313	65.5	0.0078125	65.5	-0.0238037	65.5	-0.0273438
65.6	0.442383	65.6	0.598389	65.6	0.503174	65.6	0.630127	65.6	0.363647	65.6	0.302002	65.6	0.23877	65.6	0.351196	65.6	0.641113	65.6	0.613281	65.6	0.640625	65.6	0.628906	65.6	0.498535	65.6	0.491455	65.6	0.65918	65.6	0.619873	65.6	-0.019165	65.6	0.0078125	65.6	-0.0238037	65.6	-0.0269775
65.7	0.501221	65.7	0.648438	65.7	0.57373	65.7	0.677734	65.7	0.406982	65.7	0.421875	65.7	0.346924	65.7	0.381836	65.7	0.710205	65.7	0.66333	65.7	0.678467	65.7	0.667236	65.7	0.558594	65.7	0.554199	65.7	0.727295	65.7	0.63916	65.7	-0.012085	65.7	0.0078125	65.7	-0.0238037	65.7	-0.0198975
65.8	0.55957	65.8	0.674561	65.8	0.630859	65.8	0.688232	65.8	0.380737	65.8	0.401855	65.8	0.378418	65.8	0.344482	65.8	0.72876	65.8	0.701904	65.8	0.69812	65.8	0.697998	65.8	0.589111	65.8	0.620117	65.8	0.726563	65.8	0.678955	65.8	-0.03125	65.8	0.0078125	65.8	-0.0238037	65.8	-0.0273438
65.9	0.580566	65.9	0.696045	65.9	0.669189	65.9	0.689453	65.9	0.309204	65.9	0.411865	65.9	0.317627	65.9	0.426392	65.9	0.718018	65.9	0.721558	65.9	0.709351	65.9	0.745361	65.9	0.608398	65.9	0.670166	65.9	0.719238	65.9	0.686035	65.9	-0.03125	65.9	0.0078125	65.9	-0.0238037	65.9	-0.0386963
66	0.597656	66	0.716064	66	0.688721	66	0.667969	66	0.318481	66	0.507202	66	0.427612	66	0.496094	66	0.736206	66	0.744019	66	0.709229	66	0.783569	66	0.656982	66	0.668701	66	0.737305	66	0.69751	66	-0.03125	66	0.0078125	66	-0.0238037	66	-0.03125
66.1	0.5979	66.1	0.727783	66.1	0.692139	66.1	0.679199	66.1	0.522217	66.1	0.622192	66.1	0.572144	66.1	0.585449	66.1	0.706665	66.1	0.712769	66.1	0.686768	66.1	0.776123	66.1	0.627686	66.1	0.660156	66.1	0.728516	66.1	0.669189	66.1	-0.0390625	66.1	0.0078125	66.1	-0.0319824	66.1	-0.0316162
66.2	0.580078	66.2	0.727295	66.2	0.668457	66.2	0.668213	66.2	0.776123	66.2	0.743652	66.2	0.59436	66.2	0.62854	66.2	0.721436	66.2	0.682007	66.2	0.678955	66.2	0.765259	66.2	0.637451	66.2	0.670654	66.2	0.748291	66.2	0.649658	66.2	-0.0386963	66.2	0.0078125	66.2	-0.0394287	66.2	-0.0386963
66.3	0.5979	66.3	0.685791	66.3	0.622314	66.3	0.646973	66.3	0.825195	66.3	0.895752	66.3	0.575195	66.3	0.469116	66.3	0.716431	66.3	0.661987	66.3	0.670288	66.3	0.774536	66.3	0.626221	66.3	0.647705	66.3	0.725098	66.3	0.648438	66.3	-0.0307617	66.3	0.0078125	66.3	-0.0507813	66.3	-0.0390625
66.4	0.588135	66.4	0.662354	66.4	0.601807	66.4	0.615967	66.4	0.746094	66.4	0.537842	66.4	0.598633	66.4	0.473389	66.4	0.687866	66.4	0.641724	66.4	0.657349	66.4	0.735474	66.4	0.667969	66.4	0.639893	66.4	0.664551	66.4	0.647217	66.4	-0.012207	66.4	0.0078125	66.4	-0.0319824	66.4	-0.050293
66.5	0.525879	66.5	0.618408	66.5	0.588379	66.5	0.608398	66.5	0.667847	66.5	0.557861	66.5	0.397217	66.5	0.530029	66.5	0.658081	66.5	0.641724	66.5	0.619019	66.5	0.737793	66.5	0.666016	66.5	0.638916	66.5	0.576416	66.5	0.658203	66.5	-0.0307617	66.5	0.0078125	66.5	-0.0507813	66.5	-0.0395508
66.6	0.450684	66.6	0.587891	66.6	0.578857	66.6	0.569092	66.6	0.628784	66.6	0.506836	66.6	0.39917	66.6	0.618774	66.6	0.599243	66.6	0.553101	66.6	0.557861	66.6	0.726563	66.6	0.685547	66.6	0.655029	66.6	0.552246	66.6	0.661621	66.6	-0.0195313	66.6	0.0078125	66.6	-0.0437012	66.6	-0.0507813
66.7	0.470215	66.7	0.549805	66.7	0.490234	66.7	0.618408	66.7	0.533447	66.7	0.376099	66.7	0.458252	66.7	0.527344	66.7	0.577515	66.7	0.522949	66.7	0.538574	66.7	0.71936	66.7	0.539063	66.7	0.602051	66.7	0.442139	66.7	0.635498	66.7	-0.0195313	66.7	0.0078125	66.7	-0.0703125	66.7	-0.050293
66.8	0.333496	66.8	0.311279	66.8	0.494629	66.8	0.590088	66.8	0.422485	66.8	0.295288	66.8	0.525024	66.8	0.197388	66.8	0.538574	66.8	0.507324	66.8	0.493896	66.8	0.564819	66.8	0.414307	66.8	0.566895	66.8	0.404053	66.8	0.464111	66.8	-0.03125	66.8	0.000366211	66.8	-0.0823975	66.8	-0.0385742
66.9	0.428223	66.9	0.439697	66.9	0.497559	66.9	0.0827637	66.9	0.231567	66.9	0.419556	66.9	0.432129	66.9	5.29236	66.9	0.721558	66.9	0.493164	66.9	0.454102	66.9	1.06152	66.9	0.334229	66.9	0.541504	66.9	0.242432	66.9	0.163574	66.9	-0.0390625	66.9	0.0078125	66.9	-0.113159	66.9	-0.03479
67	0.521973	67	-0.445557	67	0.336182	67	-1.77295	67	-0.447021	67	-0.600464	67	0.174561	67	33.9218	67	-0.00402832	67	-1.07434	67	-0.0249023	67	4.2616	67	-1.59009	67	0.342041	67	-1.43872	67	3.14941	67	-0.0507813	67	0.0152588	67	-0.121094	67	-0.0394287
67.1	0.109863	67.1	-1.03052	67.1	-0.853271	67.1	2.59912	67.1	-0.587524	67.1	-0.451416	67.1	1.86511	67.1	81.5981	67.1	-0.0715332	67.1	-1.50745	67.1	1.04419	67.1	11.0798	67.1	-2.8772	67.1	-1.91479	67.1	-0.728027	67.1	25.9912	67.1	-0.0703125	67.1	-0.0195313	67.1	-0.133179	67.1	-0.078125
67.2	-0.605957	67.2	-0.221436	67.2	-0.792236	67.2	13.7058	67.2	-0.51062	67.2	0.826538	67.2	9.22998	67.2	136.304	67.2	-0.214111	67.2	-1.00171	67.2	2.47278	67.2	18.9144	67.2	-2.30005	67.2	-3.32129	67.2	4.823	67.2	68.25	67.2	-0.0898438	67.2	-0.0426025	67.2	-0.164429	67.2	-0.117676
67.3	-0.355957	67.3	0.00634766	67.3	1.20776	67.3	22.7051	67.3	-0.171997	67.3	2.41528	67.3	20.3375	67.3	194.471	67.3	0.258423	67.3	-0.108398	67.3	4.23108	67.3	29.2169	67.3	-1.31177	67.3	-2.16675	67.3	9.9873	67.3	117.719	67.3	-0.120361	67.3	-0.0625	67.3	-0.19104	67.3	-0.160156
67.4	0.129395	67.4	0.553467	67.4	2.57422	67.4	29.1982	67.4	0.290649	67.4	4.07092	67.4	31.9911	67.4	256.787	67.4	-0.00878906	67.4	0.320435	67.4	6.36658	67.4	40.5071	67.4	-0.592773	67.4	-0.893311	67.4	14.2568	67.4	166.326	67.4	-0.128906	67.4	-0.10083	67.4	-0.209229	67.4	-0.206543
67.5	0.267578	67.5	0.863037	67.5	3.56665	67.5	32.7954	67.5	0.342529	67.5	5.57825	67.5	43.5358	67.5	320.032	67.5	0.442627	67.5	0.677368	67.5	8.47119	67.5	52.3835	67.5	0.214111	67.5	0.465088	67.5	17.533	67.5	209.329	67.5	-0.15979	67.5	-0.112793	67.5	-0.20105	67.5	-0.237549
67.6	0.708252	67.6	1.11328	67.6	4.39551	67.6	35.5029	67.6	0.399414	67.6	7.31104	67.6	53.9855	67.6	383.468	67.6	0.38855	67.6	1.43201	67.6	10.2338	67.6	64.5808	67.6	0.755371	67.6	1.5896	67.6	19.8391	67.6	243.286	67.6	-0.179565	67.6	-0.133301	67.6	-0.162354	67.6	-0.266113
67.7	0.675537	67.7	1.21899	67.7	4.87671	67.7	37.3726	67.7	0.620605	67.7	8.58093	67.7	63.4727	67.7	445.916	67.7	0.514893	67.7	1.92151	67.7	12.0819	67.7	76.8655	67.7	1.27441	67.7	2.23413	67.7	21.6555	67.7	268.535	67.7	-0.116699	67.7	-0.19458	67.7	-0.0476074	67.7	-0.307495
67.8	0.82666	67.8	1.29126	67.8	5.00977	67.8	38.4443	67.8	0.607178	67.8	9.94177	67.8	72.0948	67.8	506.854	67.8	0.526733	67.8	2.22278	67.8	13.8154	67.8	88.6802	67.8	1.76978	67.8	3.0564	67.8	22.9614	67.8	286.743	67.8	-0.0394287	67.8	-0.213135	67.8	0.00842285	67.8	-0.0430908
67.9	0.869873	67.9	1.32422	67.9	5.40869	67.9	39.6733	67.9	0.66748	67.9	11.2634	67.9	79.5314	67.9	565.673	67.9	0.566772	67.9	2.552	67.9	15.6765	67.9	100.132	67.9	1.96118	67.9	3.66797	67.9	23.8311	67.9	299.322	67.9	0.0317383	67.9	-0.184814	67.9	0.194824	67.9	0.112305
68	0.978516	68	1.40454	68	5.60547	68	40.0361	68	0.694092	68	12.2852	68	86.3864	68	621.725	68	0.594482	68	2.81641	68	17.6061	68	110.722	68	2.21265	68	4.05786	68	24.4102	68	308.268	68	0.134521	68	0.208618	68	0.38208	68	0.314819
68.1	0.94751	68.1	1.49487	68.1	5.72949	68.1	40.7317	68.1	0.688599	68.1	13.2456	68.1	91.8579	68.1	675.302	68.1	0.598267	68.1	3.08887	68.1	19.2277	68.1	120.64	68.1	2.39282	68.1	4.26001	68.1	24.7405	68.1	314.923	68.1	0.245117	68.1	0.0753174	68.1	0.432861	68.1	0.325195
68.2	0.929199	68.2	1.55542	68.2	5.89014	68.2	40.8464	68.2	0.71936	68.2	14.1366	68.2	97.047	68.2	726.257	68.2	0.626099	68.2	3.37891	68.2	20.7465	68.2	129.65	68.2	2.573	68.2	4.63379	68.2	25.5088	68.2	319.66	68.2	0.384888	68.2	0.455566	68.2	0.481689	68.2	0.447388
68.3	0.90918	68.3	1.53418	68.3	5.94678	68.3	41.4666	68.3	0.748169	68.3	14.9984	68.3	101.489	68.3	773.853	68.3	0.625732	68.3	3.67249	68.3	22.2156	68.3	137.76	68.3	2.66626	68.3	4.67847	68.3	25.4651	68.3	323.578	68.3	0.502808	68.3	0.570435	68.3	0.479004	68.3	0.552002
68.4	0.879639	68.4	1.49512	68.4	5.9187	68.4	41.5969	68.4	0.777466	68.4	15.869	68.4	105.476	68.4	818.835	68.4	0.606567	68.4	3.91052	68.4	23.6964	68.4	144.759	68.4	2.74683	68.4	4.87769	68.4	25.6865	68.4	326.771	68.4	0.541138	68.4	0.629639	68.4	0.508667	68.4	0.532471
68.5	0.848389	68.5	1.46484	68.5	5.92725	68.5	41.6689	68.5	0.787476	68.5	16.7167	68.5	109.394	68.5	860.66	68.5	0.626587	68.5	4.10925	68.5	25.1066	68.5	150.866	68.5	2.83838	68.5	5.04785	68.5	25.9065	68.5	329.264	68.5	0.560669	68.5	0.609741	68.5	0.501953	68.5	0.512085
68.6	0.810059	68.6	1.44482	68.6	5.87964	68.6	41.7583	68.6	0.818237	68.6	17.326	68.6	112.695	68.6	899.79	68.6	0.619019	68.6	4.27893	68.6	26.4386	68.6	156.287	68.6	2.948	68.6	5.12769	68.6	26.0276	68.6	331.453	68.6	0.573486	68.6	0.578857	68.6	0.508179	68.6	0.480957
68.7	0.790527	68.7	1.42578	68.7	5.85034	68.7	41.8203	68.7	0.826538	68.7	17.8773	68.7	115.617	68.7	936.26	68.7	0.620361	68.7	4.50073	68.7	27.6964	68.7	160.958	68.7	3.00635	68.7	5.28906	68.7	26.2104	68.7	333.263	68.7	0.610107	68.7	0.547852	68.7	0.488403	68.7	0.473389
68.8	0.751465	68.8	1.41406	68.8	5.82129	68.8	41.9124	68.8	0.849243	68.8	18.3964	68.8	118.543	68.8	969.961	68.8	0.650757	68.8	4.7124	68.8	28.9471	68.8	164.805	68.8	3.07739	68.8	5.39893	68.8	26.3374	68.8	334.743	68.8	0.599731	68.8	0.521118	68.8	0.469116	68.8	0.473022
68.9	0.719727	68.9	1.3833	68.9	5.80005	68.9	41.9924	68.9	0.830444	68.9	18.9086	68.9	121.145	68.9	1000.95	68.9	0.670166	68.9	4.89954	68.9	30.1266	68.9	167.869	68.9	3.12842	68.9	5.46875	68.9	26.4277	68.9	336.145	68.9	0.598145	68.9	0.508179	68.9	0.468872	68.9	0.469238
69	0.690918	69	1.37524	69	5.77979	69	42.0254	69	0.842041	69	19.369	69	123.606	69	1029.78	69	0.678955	69	5.07922	69	31.2086	69	170.635	69	3.19873	69	5.52734	69	26.5298	69	337.283	69	0.582397	69	0.484863	69	0.461304	69	0.460449
69.1	0.650879	69.1	1.35425	69.1	5.74121	69.1	42.0955	69.1	0.846069	69.1	19.7484	69.1	125.637	69.1	1056.28	69.1	0.717163	69.1	5.27966	69.1	32.2085	69.1	173.096	69.1	3.27881	69.1	5.60059	69.1	26.6174	69.1	338.345	69.1	0.559082	69.1	0.476929	69.1	0.449219	69.1	0.430176
69.2	0.58667	69.2	1.36768	69.2	5.70044	69.2	42.1934	69.2	0.849976	69.2	19.9977	69.2	127.728	69.2	1080.5	69.2	0.728882	69.2	5.46985	69.2	33.1083	69.2	174.834	69.2	3.34619	69.2	5.68018	69.2	26.6858	69.2	339.318	69.2	0.539429	69.2	0.45752	69.2	0.437622	69.2	0.43042
69.3	0.547607	69.3	1.34839	69.3	5.66919	69.3	42.2275	69.3	0.849976	69.3	20.28	69.3	129.806	69.3	1102.93	69.3	0.72876	69.3	5.65002	69.3	34.0604	69.3	176.409	69.3	3.3584	69.3	5.71997	69.3	26.7585	69.3	340.115	69.3	0.52002	69.3	0.45752	69.3	0.441772	69.3	0.441895
69.4	0.509277	69.4	1.34424	69.4	5.63013	69.4	42.2244	69.4	0.829956	69.4	20.5175	69.4	131.545	69.4	1123.4	69.4	0.755981	69.4	5.78308	69.4	34.9003	69.4	177.635	69.4	3.41553	69.4	5.78979	69.4	26.8286	69.4	340.878	69.4	0.519897	69.4	0.449585	69.4	0.448853	69.4	0.453125
69.5	0.480713	69.5	1.32422	69.5	5.57153	69.5	42.2756	69.5	0.811768	69.5	20.7284	69.5	133.146	69.5	1142.23	69.5	0.748779	69.5	5.92029	69.5	35.7284	69.5	178.666	69.5	3.45654	69.5	5.8606	69.5	26.8855	69.5	341.635	69.5	0.508301	69.5	0.438232	69.5	0.4375	69.5	0.433594
69.6	0.438232	69.6	1.29688	69.6	5.55176	69.6	42.303	69.6	0.831543	69.6	20.975	69.6	134.857	69.6	1159.48	69.6	0.767944	69.6	6.05261	69.6	36.4984	69.6	179.484	69.6	3.49756	69.6	5.91919	69.6	26.9668	69.6	342.347	69.6	0.508301	69.6	0.445801	69.6	0.437622	69.6	0.43396
69.7	0.39917	69.7	1.26782	69.7	5.53052	69.7	42.3459	69.7	0.838257	69.7	21.2094	69.7	136.147	69.7	1175.28	69.7	0.78833	69.7	6.1698	69.7	37.1589	69.7	180.236	69.7	3.53784	69.7	5.96216	69.7	26.9985	69.7	343.046	69.7	0.512085	69.7	0.449951	69.7	0.449341	69.7	0.430176
69.8	0.368164	69.8	1.24731	69.8	5.49097	69.8	42.366	69.8	0.818726	69.8	21.3582	69.8	137.448	69.8	1189.74	69.8	0.81958	69.8	6.3031	69.8	37.837	69.8	180.968	69.8	3.53662	69.8	6.021	69.8	27.0469	69.8	343.628	69.8	0.507813	69.8	0.457397	69.8	0.449219	69.8	0.441772
69.9	0.338623	69.9	1.24756	69.9	5.4502	69.9	42.3855	69.9	0.818604	69.9	21.5179	69.9	138.986	69.9	1202.8	69.9	0.831055	69.9	6.43201	69.9	38.3383	69.9	181.436	69.9	3.56982	69.9	6.08105	69.9	27.0671	69.9	344.116	69.9	0.500488	69.9	0.465332	69.9	0.449341	69.9	0.441895
70	0.299805	70	1.25659	70	5.42847	70	42.4175	70	0.819214	70	21.6273	70	140.123	70	1214.91	70	0.858276	70	6.55298	70	38.9274	70	181.739	70	3.61646	70	6.11792	70	27.0981	70	344.597	70	0.512085	70	0.469238	70	0.449219	70	0.453613
70.1	0.268311	70.1	1.24536	70.1	5.39209	70.1	42.4558	70.1	0.810913	70.1	21.7605	70.1	141.189	70.1	1226.04	70.1	0.858154	70.1	6.67078	70.1	39.3899	70.1	182.025	70.1	3.62842	70.1	6.15942	70.1	27.1355	70.1	345.085	70.1	0.507446	70.1	0.469482	70.1	0.449585	70.1	0.453857
70.2	0.237061	70.2	1.25659	70.2	5.36938	70.2	42.4561	70.2	0.811279	70.2	21.9094	70.2	142.346	70.2	1236.01	70.2	0.869873	70.2	6.79224	70.2	39.9006	70.2	182.282	70.2	3.66919	70.2	6.20215	70.2	27.1787	70.2	345.577	70.2	0.492554	70.2	0.47998	70.2	0.476685	70.2	0.473022
70.3	0.209717	70.3	1.24683	70.3	5.32935	70.3	42.4961	70.3	0.800049	70.3	22.0297	70.3	143.385	70.3	1245.4	70.3	0.877808	70.3	6.92371	70.3	40.3383	70.3	182.445	70.3	3.69653	70.3	6.21997	70.3	27.239	70.3	346.047	70.3	0.48877	70.3	0.457764	70.3	0.500366	70.3	0.491821
70.4	0.190186	70.4	1.2356	70.4	5.2981	70.4	42.5386	70.4	0.799561	70.4	22.0883	70.4	144.436	70.4	1254.05	70.4	0.870361	70.4	6.99097	70.4	40.7675	70.4	182.617	70.4	3.72021	70.4	6.27856	70.4	27.2898	70.4	346.405	70.4	0.500732	70.4	0.477051	70.4	0.526978	70.4	0.504272
70.5	0.15918	70.5	1.24683	70.5	5.27808	70.5	42.5669	70.5	0.780029	70.5	22.1826	70.5	145.389	70.5	1261.91	70.5	0.889648	70.5	7.09216	70.5	41.0953	70.5	182.746	70.5	3.74878	70.5	6.32104	70.5	27.3091	70.5	346.75	70.5	0.531738	70.5	0.457764	70.5	0.539429	70.5	0.53125
70.6	0.127686	70.6	1.23706	70.6	5.24121	70.6	42.5967	70.6	0.780518	70.6	22.2372	70.6	146.248	70.6	1269.04	70.6	0.897339	70.6	7.19373	70.6	41.35	70.6	182.815	70.6	3.75732	70.6	6.33105	70.6	27.3381	70.6	347.117	70.6	0.519897	70.6	0.477295	70.6	0.566528	70.6	0.539551
70.7	0.108154	70.7	1.22534	70.7	5.21997	70.7	42.606	70.7	0.78833	70.7	22.3	70.7	146.994	70.7	1275.84	70.7	0.921143	70.7	7.2644	70.7	41.6003	70.7	182.847	70.7	3.80591	70.7	6.36084	70.7	27.3484	70.7	347.437	70.7	0.550781	70.7	0.496094	70.7	0.570313	70.7	0.5625
70.8	0.0690918	70.8	1.21558	70.8	5.19995	70.8	42.6492	70.8	0.787842	70.8	22.3699	70.8	147.76	70.8	1282.08	70.8	0.940186	70.8	7.34253	70.8	41.8578	70.8	182.887	70.8	3.82935	70.8	6.4292	70.8	27.3794	70.8	347.746	70.8	0.558594	70.8	0.507813	70.8	0.578247	70.8	0.543701
70.9	0.0380859	70.9	1.21802	70.9	5.15161	70.9	42.6953	70.9	0.787964	70.9	22.4207	70.9	148.534	70.9	1287.85	70.9	0.928467	70.9	7.42004	70.9	42.1003	70.9	182.855	70.9	3.84912	70.9	6.45044	70.9	27.3975	70.9	348.036	70.9	0.570313	70.9	0.516357	70.9	0.598022	70.9	0.5625
71	0.0200195	71	1.21753	71	5.13232	71	42.7349	71	0.780029	71	22.4677	71	149.256	71	1293.16	71	0.928955	71	7.46362	71	42.3187	71	182.794	71	3.87622	71	6.48193	71	27.4382	71	348.379	71	0.578613	71	0.558228	71	0.617554	71	0.570313
71.1	-0.0134277	71.1	1.21802	71.1	5.12061	71.1	42.7583	71.1	0.780518	71.1	22.499	71.1	149.998	71.1	1298.18	71.1	0.937134	71.1	7.53394	71.1	42.5687	71.1	182.734	71.1	3.88794	71.1	6.5188	71.1	27.4578	71.1	348.66	71.1	0.570679	71.1	0.570313	71.1	0.648804	71.1	0.570313
71.2	-0.0498047	71.2	1.20581	71.2	5.09888	71.2	42.7773	71.2	0.780518	71.2	22.5383	71.2	150.678	71.2	1302.74	71.2	0.959961	71.2	7.57349	71.2	42.7488	71.2	182.714	71.2	3.90771	71.2	6.54248	71.2	27.4968	71.2	348.949	71.2	0.578125	71.2	0.558594	71.2	0.667603	71.2	0.581299
71.3	-0.0598145	71.3	1.20801	71.3	5.07935	71.3	42.7976	71.3	0.780029	71.3	22.5696	71.3	151.288	71.3	1307.21	71.3	0.956299	71.3	7.63208	71.3	42.9089	71.3	182.684	71.3	3.93701	71.3	6.56958	71.3	27.5205	71.3	349.188	71.3	0.578125	71.3	0.570313	71.3	0.681396	71.3	0.564087
71.4	-0.0913086	71.4	1.19458	71.4	5.06006	71.4	42.8169	71.4	0.768799	71.4	22.6083	71.4	151.885	71.4	1311.2	71.4	0.956299	71.4	7.68237	71.4	43.0383	71.4	182.645	71.4	3.94629	71.4	6.60083	71.4	27.5471	71.4	349.438	71.4	0.578613	71.4	0.576904	71.4	0.741211	71.4	0.610962
71.5	-0.112305	71.5	1.20581	71.5	5.0498	71.5	42.8367	71.5	0.780029	71.5	22.6394	71.5	152.487	71.5	1314.89	71.5	0.968384	71.5	7.74109	71.5	43.1273	71.5	182.564	71.5	3.9563	71.5	6.60864	71.5	27.5457	71.5	349.707	71.5	0.601929	71.5	0.547607	71.5	0.835938	71.5	0.556396
71.6	-0.122314	71.6	1.19629	71.6	5.02856	71.6	42.8755	71.6	0.756714	71.6	22.6516	71.6	153.037	71.6	1318.68	71.6	0.990967	71.6	7.79565	71.6	43.179	71.6	182.494	71.6	3.97583	71.6	6.64014	71.6	27.5576	71.6	349.931	71.6	0.63501	71.6	0.579712	71.6	0.456299	71.6	0.412354
71.7	-0.149658	71.7	1.19458	71.7	5.00903	71.7	42.9067	71.7	0.760986	71.7	22.7102	71.7	153.557	71.7	1322.07	71.7	0.979736	71.7	7.81128	71.7	43.2479	71.7	182.427	71.7	3.97607	71.7	6.66113	71.7	27.5789	71.7	350.18	71.7	0.767334	71.7	0.610596	71.7	0.163818	71.7	0.194214
71.8	-0.169189	71.8	1.2063	71.8	4.9895	71.8	42.9465	71.8	0.75293	71.8	22.7605	71.8	154.104	71.8	1325.34	71.8	0.979736	71.8	7.83093	71.8	43.2875	71.8	182.365	71.8	3.99756	71.8	6.6792	71.8	27.5869	71.8	350.339	71.8	0.235962	71.8	0.263794	71.8	-0.123169	71.8	-0.0297852
71.9	-0.188965	71.9	1.20581	71.9	4.97021	71.9	42.9771	71.9	0.756714	71.9	22.7688	71.9	154.596	71.9	1328.37	71.9	0.991455	71.9	7.86621	71.9	43.3503	71.9	182.306	71.9	4.00708	71.9	6.70044	71.9	27.6179	71.9	350.54	71.9	0.184814	71.9	-0.074585	71.9	-0.350708	71.9	-0.256348
72	-0.202393	72	1.19629	72	4.95996	72	43.0085	72	0.749268	72	22.7878	72	155.108	72	1331.24	72	0.990967	72	7.90125	72	43.3969	72	182.216	72	4.01904	72	6.7085	72	27.6375	72	350.758	72	-0.170654	72	-0.366211	72	-0.581177	72	-0.419556
72.1	-0.229736	72.1	1.19409	72.1	4.93872	72.1	43.0281	72.1	0.741455	72.1	22.8196	72.1	155.557	72.1	1334.05	72.1	0.987549	72.1	7.92505	72.1	43.4281	72.1	182.126	72.1	4.02661	72.1	6.74146	72.1	27.6494	72.1	350.97	72.1	-0.424683	72.1	-0.626587	72.1	-0.52063	72.1	-0.438721
72.2	-0.249268	72.2	1.19604	72.2	4.91919	72.2	43.0669	72.2	0.741211	72.2	22.8391	72.2	156.014	72.2	1336.78	72.2	0.991455	72.2	7.9519	72.2	43.4597	72.2	182.044	72.2	4.02661	72.2	6.7417	72.2	27.6589	72.2	351.18	72.2	-0.493774	72.2	-0.633545	72.2	-0.553223	72.2	-0.452026
72.3	-0.26123	72.3	1.17871	72.3	4.89185	72.3	43.0872	72.3	0.737549	72.3	22.8508	72.3	156.436	72.3	1339.13	72.3	0.990967	72.3	7.98315	72.3	43.4867	72.3	181.944	72.3	4.02661	72.3	6.74927	72.3	27.6665	72.3	351.356	72.3	-0.512817	72.3	-0.634399	72.3	-0.583618	72.3	-0.500732
72.4	-0.282471	72.4	1.18433	72.4	4.87988	72.4	43.1372	72.4	0.737549	72.4	22.8699	72.4	156.877	72.4	1341.55	72.4	0.979736	72.4	7.99146	72.4	43.4984	72.4	181.865	72.4	4.02686	72.4	6.7688	72.4	27.6765	72.4	351.516	72.4	-0.520508	72.4	-0.634888	72.4	-0.616821	72.4	-0.508545
72.5	-0.302002	72.5	1.17505	72.5	4.85889	72.5	43.157	72.5	0.749268	72.5	22.8586	72.5	157.295	72.5	1343.92	72.5	0.999268	72.5	8.01099	72.5	43.5105	72.5	181.783	72.5	4.04053	72.5	6.78052	72.5	27.6882	72.5	351.7	72.5	-0.544067	72.5	-0.684814	72.5	-0.702026	72.5	-0.535889
72.6	-0.321533	72.6	1.17847	72.6	4.84106	72.6	43.1687	72.6	0.749268	72.6	22.8704	72.6	157.686	72.6	1346.2	72.6	0.991455	72.6	8.03394	72.6	43.5378	72.6	181.724	72.6	4.0481	72.6	6.78076	72.6	27.708	72.6	351.91	72.6	-0.578613	72.6	-0.725464	72.6	-0.754883	72.6	-0.467651
72.7	-0.34082	72.7	1.16748	72.7	4.82153	72.7	43.1768	72.7	0.741699	72.7	22.8894	72.7	158.077	72.7	1348.39	72.7	0.999268	72.7	8.04224	72.7	43.5492	72.7	181.646	72.7	4.0481	72.7	6.79004	72.7	27.729	72.7	352.036	72.7	-0.602783	72.7	-0.806152	72.7	-0.287598	72.7	-0.144897
72.8	-0.352783	72.8	1.17651	72.8	4.80225	72.8	43.1995	72.8	0.749268	72.8	22.8973	72.8	158.455	72.8	1350.59	72.8	0.999023	72.8	8.05005	72.8	43.5378	72.8	181.556	72.8	4.0481	72.8	6.80005	72.8	27.7273	72.8	352.188	72.8	-0.341553	72.8	-0.615723	72.8	0.0408936	72.8	0.22937
72.9	-0.372803	72.9	1.16724	72.9	4.79248	72.9	43.2158	72.9	0.749268	72.9	22.8896	72.9	158.82	72.9	1352.5	72.9	0.999268	72.9	8.07263	72.9	43.5262	72.9	181.473	72.9	4.04834	72.9	6.80029	72.9	27.739	72.9	352.348	72.9	-0.0762939	72.9	0.101074	72.9	0.285278	72.9	0.392212
73	-0.401611	73	1.15552	73	4.78271	73	43.239	73	0.749268	73	22.9091	73	159.186	73	1354.45	73	1.00708	73	8.05396	73	43.5295	73	181.364	73	4.06982	73	6.82178	73	27.7468	73	352.489	73	0.254395	73	0.281982	73	0.346069	73	0.429321
73.1	-0.421387	73.1	1.15894	73.1	4.77075	73.1	43.2461	73.1	0.749268	73.1	22.9011	73.1	159.557	73.1	1356.19	73.1	0.998901	73.1	8.09326	73.1	43.5067	73.1	181.267	73.1	4.07739	73.1	6.83911	73.1	27.7468	73.1	352.61	73.1	0.375488	73.1	0.375732	73.1	0.307861	73.1	0.38208
73.2	-0.442627	73.2	1.14771	73.2	4.75146	73.2	43.259	73.2	0.76123	73.2	22.8899	73.2	159.909	73.2	1357.99	73.2	0.991211	73.2	8.10083	73.2	43.4979	73.2	181.165	73.2	4.06592	73.2	6.83936	73.2	27.7583	73.2	352.758	73.2	0.446899	73.2	0.364868	73.2	0.34021	73.2	0.363281
73.3	-0.462158	73.3	1.14771	73.3	4.74146	73.3	43.2859	73.3	0.780518	73.3	22.8899	73.3	160.225	73.3	1359.7	73.3	0.987549	73.3	8.10083	73.3	43.4711	73.3	181.083	73.3	4.08716	73.3	6.86035	73.3	27.7488	73.3	352.899	73.3	0.408081	73.3	0.328125	73.3	0.447632	73.3	0.472656
73.4	-0.482178	73.4	1.14746	73.4	4.72217	73.4	43.2979	73.4	0.780518	73.4	22.9089	73.4	160.526	73.4	1361.45	73.4	0.999268	73.4	8.11206	73.4	43.4589	73.4	180.996	73.4	4.08716	73.4	6.85889	73.4	27.7566	73.4	353.02	73.4	0.429688	73.4	0.385132	73.4	0.405884	73.4	0.451416
73.5	-0.499512	73.5	1.14575	73.5	4.7124	73.5	43.3171	73.5	0.780518	73.5	22.9098	73.5	160.846	73.5	1363.07	73.5	0.998779	73.5	8.11292	73.5	43.4207	73.5	180.908	73.5	4.0874	73.5	6.88013	73.5	27.7686	73.5	353.149	73.5	0.518799	73.5	0.436768	73.5	0.489136	73.5	0.380127
73.6	-0.520752	73.6	1.14575	73.6	4.70996	73.6	43.3489	73.6	0.780762	73.6	22.9402	73.6	161.147	73.6	1364.65	73.6	0.987549	73.6	8.14331	73.6	43.4086	73.6	180.832	73.6	4.09668	73.6	6.88037	73.6	27.7896	73.6	353.29	73.6	0.497925	73.6	0.399536	73.6	0.663574	73.6	0.293701
73.7	-0.540283	73.7	1.14526	73.7	4.68115	73.7	43.3796	73.7	0.780151	73.7	22.929	73.7	161.468	73.7	1366.18	73.7	0.987549	73.7	8.13208	73.7	43.4089	73.7	180.763	73.7	4.10669	73.7	6.90186	73.7	27.7878	73.7	353.438	73.7	0.5802	73.7	0.567139	73.7	0.748169	73.7	0.457397
73.8	-0.560303	73.8	1.12793	73.8	4.67896	73.8	43.4075	73.8	0.772949	73.8	22.9285	73.8	161.776	73.8	1367.73	73.8	0.987549	73.8	8.14331	73.8	43.3969	73.8	180.723	73.8	4.10693	73.8	6.91162	73.8	27.7959	73.8	353.559	73.8	0.775635	73.8	0.714966	73.8	0.658813	73.8	0.76001
73.9	-0.591064	73.9	1.12622	73.9	4.65967	73.9	43.4265	73.9	0.780518	73.9	22.9172	73.9	162.065	73.9	1369.25	73.9	0.999268	73.9	8.1438	73.9	43.389	73.9	180.653	73.9	4.10864	73.9	6.9209	73.9	27.8171	73.9	353.677	73.9	0.779053	73.9	0.615479	73.9	0.6521	73.9	1.08167
74	-0.602783	74	1.12622	74	4.6499	74	43.4465	74	0.780762	74	22.9207	74	162.339	74	1370.76	74	1.01099	74	8.15112	74	43.3694	74	180.614	74	4.1167	74	6.91919	74	27.8171	74	353.821	74	0.726196	74	0.516113	74	0.590088	74	0.774902
74.1	-0.610596	74.1	1.12646	74.1	4.63989	74.1	43.4658	74.1	0.78833	74.1	22.9094	74.1	162.616	74.1	1372.21	74.1	1.01831	74.1	8.13989	74.1	43.3583	74.1	180.594	74.1	4.13037	74.1	6.93115	74.1	27.8286	74.1	353.938	74.1	0.65625	74.1	0.414795	74.1	0.455078	74.1	0.67334
74.2	-0.630127	74.2	1.12817	74.2	4.62061	74.2	43.4695	74.2	0.788696	74.2	22.9094	74.2	162.889	74.2	1373.55	74.2	0.999268	74.2	8.15161	74.2	43.35	74.2	180.552	74.2	4.13794	74.2	6.94067	74.2	27.8386	74.2	354.067	74.2	0.556885	74.2	0.39563	74.2	0.44165	74.2	0.543091
74.3	-0.649414	74.3	1.12793	74.3	4.60889	74.3	43.4968	74.3	0.800049	74.3	22.9089	74.3	163.166	74.3	1374.86	74.3	0.999268	74.3	8.16333	74.3	43.3308	74.3	180.554	74.3	4.13818	74.3	6.94067	74.3	27.8464	74.3	354.18	74.3	0.463379	74.3	0.358154	74.3	0.34375	74.3	0.398926
74.4	-0.653564	74.4	1.12622	74.4	4.59888	74.4	43.4973	74.4	0.79248	74.4	22.9094	74.4	163.417	74.4	1376.17	74.4	1.0105	74.4	8.17114	74.4	43.3503	74.4	180.604	74.4	4.14771	74.4	6.94092	74.4	27.8464	74.4	354.29	74.4	0.392334	74.4	0.395508	74.4	0.219604	74.4	0.41394
74.5	-0.672852	74.5	1.12646	74.5	4.57959	74.5	43.5164	74.5	0.800049	74.5	22.9094	74.5	163.698	74.5	1377.48	74.5	0.999268	74.5	8.18286	74.5	43.3583	74.5	180.633	74.5	4.14014	74.5	6.94849	74.5	27.8467	74.5	354.431	74.5	0.537354	74.5	0.0065918	74.5	-0.425537	74.5	0.0457764
74.6	-0.68335	74.6	1.13599	74.6	4.5813	74.6	43.5168	74.6	0.78833	74.6	22.9089	74.6	163.948	74.6	1378.79	74.6	0.999268	74.6	8.19409	74.6	43.3499	74.6	180.691	74.6	4.14941	74.6	6.96045	74.6	27.8677	74.6	354.552	74.6	0.0229492	74.6	-0.257324	74.6	-4.4635	74.6	2.42737
74.7	-0.700684	74.7	1.12842	74.7	4.56152	74.7	43.5361	74.7	0.780762	74.7	22.8977	74.7	164.206	74.7	1380.13	74.7	0.999268	74.7	8.19067	74.7	43.3578	74.7	180.765	74.7	4.14795	74.7	6.97021	74.7	27.8777	74.7	354.669	74.7	-4.66858	74.7	-3.44409	74.7	-2.83789	74.7	25.4122
74.8	-0.72168	74.8	1.13818	74.8	4.54053	74.8	43.5403	74.8	0.808228	74.8	22.8977	74.8	164.448	74.8	1381.33	74.8	0.999268	74.8	8.20239	74.8	43.3773	74.8	180.831	74.8	4.146	74.8	6.97974	74.8	27.8779	74.8	354.77	74.8	-15.2194	74.8	-9.24036	74.8	6.4176	74.8	67.5933
74.9	-0.731689	74.9	1.146	74.9	4.53052	74.9	43.5476	74.9	0.812012	74.9	22.8973	74.9	164.71	74.9	1382.51	74.9	0.999512	74.9	8.21411	74.9	43.389	74.9	180.883	74.9	4.16748	74.9	6.9917	74.9	27.8875	74.9	354.88	74.9	-16.5872	74.9	-8.33826	74.9	17.3496	74.9	103.885
75	-0.739502	75	1.15552	75	4.51123	75	43.5598	75	0.808228	75	22.8896	75	164.98	75	1383.7	75	1.00708	75	8.22144	75	43.3811	75	181.004	75	4.177	75	7.00146	75	27.8872	75	354.997	75	-13.6509	75	-5.46936	75	27.4908	75	125.48
75.1	-0.759033	75.1	1.13623	75.1	4.50903	75.1	43.5679	75.1	0.82373	75.1	22.886	75.1	165.229	75.1	1384.86	75.1	1.0188	75.1	8.22229	75.1	43.3895	75.1	181.101	75.1	4.177	75.1	7.00928	75.1	27.8972	75.1	355.107	75.1	-10.6759	75.1	-2.30591	75.1	36.6156	75.1	136.542
75.2	-0.770508	75.2	1.14575	75.2	4.48975	75.2	43.5986	75.2	0.831299	75.2	22.8899	75.2	165.468	75.2	1386.03	75.2	1.0188	75.2	8.24512	75.2	43.4006	75.2	181.203	75.2	4.16943	75.2	7.01904	75.2	27.8972	75.2	355.22	75.2	-8.26318	75.2	0.190918	75.2	43.8584	75.2	141.8
75.3	-0.782227	75.3	1.1377	75.3	4.47998	75.3	43.6104	75.3	0.819824	75.3	22.8899	75.3	165.698	75.3	1387.19	75.3	1.0188	75.3	8.24146	75.3	43.4091	75.3	181.303	75.3	4.1792	75.3	7.02881	75.3	27.8972	75.3	355.33	75.3	-6.00671	75.3	2.41235	75.3	49.0934	75.3	144.759
75.4	-0.780518	75.4	1.12451	75.4	4.47021	75.4	43.615	75.4	0.819946	75.4	22.8784	75.4	165.906	75.4	1388.36	75.4	1.01123	75.4	8.25317	75.4	43.4402	75.4	181.394	75.4	4.18677	75.4	7.03833	75.4	27.9087	75.4	355.43	75.4	-4.33606	75.4	4.38074	75.4	52.5701	75.4	146.643
75.5	-0.800049	75.5	1.13818	75.5	4.45825	75.5	43.6379	75.5	0.839355	75.5	22.886	75.5	166.136	75.5	1389.5	75.5	1.02734	75.5	8.27271	75.5	43.4792	75.5	181.523	75.5	4.1792	75.5	7.03076	75.5	27.9072	75.5	355.529	75.5	-2.86755	75.5	6.01282	75.5	55.2512	75.5	147.8
75.6	-0.811523	75.6	1.13623	75.6	4.45068	75.6	43.6577	75.6	0.839478	75.6	22.8782	75.6	166.35	75.6	1390.55	75.6	1.05005	75.6	8.26099	75.6	43.5179	75.6	181.652	75.6	4.18896	75.6	7.04053	75.6	27.917	75.6	355.63	75.6	-1.87488	75.6	7.56018	75.6	56.7775	75.6	148.724
75.7	-0.821289	75.7	1.146	75.7	4.44092	75.7	43.6692	75.7	0.851074	75.7	22.8782	75.7	166.57	75.7	1391.6	75.7	1.0387	75.7	8.27295	75.7	43.5378	75.7	181.773	75.7	4.19849	75.7	7.05029	75.7	27.9382	75.7	355.7	75.7	-1.15857	75.7	8.6156	75.7	57.6909	75.7	149.496
75.8	-0.831055	75.8	1.14795	75.8	4.43091	75.8	43.6772	75.8	0.85083	75.8	22.8782	75.8	166.788	75.8	1392.66	75.8	1.05029	75.8	8.28052	75.8	43.577	75.8	181.894	75.8	4.19873	75.8	7.05029	75.8	27.9268	75.8	355.79	75.8	-0.428467	75.8	9.5166	75.8	58.2844	75.8	150.157
75.9	-0.82959	75.9	1.14575	75.9	4.41162	75.9	43.697	75.9	0.839844	75.9	22.8704	75.9	166.999	75.9	1393.72	75.9	1.03833	75.9	8.29224	75.9	43.6086	75.9	182.023	75.9	4.20068	75.9	7.06787	75.9	27.9285	75.9	355.888	75.9	0.067627	75.9	10.2761	75.9	58.8044	75.9	150.583
76	-0.850586	76	1.13818	76	4.40186	76	43.7278	76	0.851074	76	22.8589	76	167.218	76	1394.74	76	1.03125	76	8.30469	76	43.6707	76	182.164	76	4.19678	76	7.06982	76	27.9404	76	355.978	76	0.257813	76	10.9353	76	59.2084	76	151.129
76.1	-0.852539	76.1	1.13623	76.1	4.39014	76.1	43.7397	76.1	0.839478	76.1	22.8586	76.1	167.406	76.1	1395.73	76.1	1.03857	76.1	8.32349	76.1	43.7175	76.1	182.293	76.1	4.20654	76.1	7.07178	76.1	27.9502	76.1	356.06	76.1	0.711304	76.1	11.4994	76.1	59.4589	76.1	151.623
76.2	-0.862305	76.2	1.13623	76.2	4.38037	76.2	43.7478	76.2	0.851074	76.2	22.859	76.2	167.617	76.2	1396.79	76.2	1.05042	76.2	8.3313	76.2	43.7679	76.2	182.423	76.2	4.19678	76.2	7.06982	76.2	27.9463	76.2	356.138	76.2	0.933228	76.2	11.8862	76.2	59.6313	76.2	152.074
76.3	-0.860596	76.3	1.14575	76.3	4.37842	76.3	43.7708	76.3	0.84729	76.3	22.8508	76.3	167.807	76.3	1397.78	76.3	1.05029	76.3	8.3313	76.3	43.8191	76.3	182.567	76.3	4.19922	76.3	7.07959	76.3	27.9561	76.3	356.228	76.3	1.17932	76.3	12.2322	76.3	59.8292	76.3	152.384
76.4	-0.879883	76.4	1.146	76.4	4.36865	76.4	43.7788	76.4	0.851074	76.4	22.8511	76.4	167.988	76.4	1398.71	76.4	1.05823	76.4	8.34326	76.4	43.8586	76.4	182.707	76.4	4.21826	76.4	7.08154	76.4	27.958	76.4	356.31	76.4	1.37988	76.4	12.5913	76.4	59.9828	76.4	152.776
76.5	-0.87793	76.5	1.14795	76.5	4.35889	76.5	43.7981	76.5	0.839478	76.5	22.8508	76.5	168.167	76.5	1399.6	76.5	1.0625	76.5	8.36255	76.5	43.9169	76.5	182.825	76.5	4.21631	76.5	7.08008	76.5	27.9678	76.5	356.4	76.5	1.57983	76.5	12.8811	76.5	60.1625	76.5	153.119
76.6	-0.889648	76.6	1.13818	76.6	4.34912	76.6	43.8101	76.6	0.851074	76.6	22.8391	76.6	168.366	76.6	1400.46	76.6	1.06201	76.6	8.36292	76.6	43.9709	76.6	182.972	76.6	4.21826	76.6	7.09131	76.6	27.978	76.6	356.478	76.6	1.74231	76.6	13.1707	76.6	60.3042	76.6	153.448
76.7	-0.891602	76.7	1.14795	76.7	4.33984	76.7	43.8259	76.7	0.851196	76.7	22.8203	76.7	168.566	76.7	1401.31	76.7	1.06982	76.7	8.38623	76.7	43.9993	76.7	183.082	76.7	4.22803	76.7	7.08984	76.7	27.9893	76.7	356.56	76.7	1.90454	76.7	13.3839	76.7	60.421	76.7	153.806
76.8	-0.901367	76.8	1.14648	76.8	4.35107	76.8	43.8374	76.8	0.843262	76.8	22.8315	76.8	168.746	76.8	1402.15	76.8	1.06604	76.8	8.3938	76.8	44.0575	76.8	183.191	76.8	4.23047	76.8	7.10107	76.8	27.9878	76.8	356.638	76.8	2.03162	76.8	13.5238	76.8	60.4945	76.8	154.128
76.9	-0.911133	76.9	1.16943	76.9	4.34131	76.9	43.8572	76.9	0.839355	76.9	22.8274	76.9	168.929	76.9	1403.01	76.9	1.06982	76.9	8.38232	76.9	44.1003	76.9	183.293	76.9	4.23779	76.9	7.10938	76.9	27.999	76.9	356.708	76.9	2.06494	76.9	13.6456	76.9	60.5675	76.9	154.487
77	-0.920898	77	1.16602	77	4.32959	77	43.8804	77	0.827759	77	22.8198	77	169.105	77	1403.85	77	1.05823	77	8.39026	77	44.1594	77	183.415	77	4.23828	77	7.10938	77	28.0088	77	356.798	77	2.16235	77	13.7562	77	60.6914	77	154.827
77.1	-0.918945	77.1	1.16553	77.1	4.31982	77.1	43.8962	77.1	0.832031	77.1	22.8082	77.1	169.277	77.1	1404.67	77.1	1.06982	77.1	8.40552	77.1	44.1909	77.1	183.524	77.1	4.24609	77.1	7.12891	77.1	28.0073	77.1	356.868	77.1	2.22217	77.1	13.8768	77.1	60.7621	77.1	155.128
77.2	-0.928711	77.2	1.16748	77.2	4.31006	77.2	43.9111	77.2	0.839355	77.2	22.8198	77.2	169.46	77.2	1405.49	77.2	1.05859	77.2	8.40576	77.2	44.2493	77.2	183.634	77.2	4.25708	77.2	7.12842	77.2	28.0186	77.2	356.931	77.2	2.32458	77.2	13.955	77.2	60.844	77.2	155.457
77.3	-0.930664	77.3	1.16553	77.3	4.30029	77.3	43.9158	77.3	0.828125	77.3	22.8082	77.3	169.629	77.3	1406.32	77.3	1.07031	77.3	8.40161	77.3	44.3	77.3	183.734	77.3	4.24609	77.3	7.13086	77.3	28.019	77.3	356.986	77.3	2.40662	77.3	14.0719	77.3	60.9227	77.3	155.777
77.4	-0.941895	77.4	1.16748	77.4	4.29053	77.4	43.9194	77.4	0.839478	77.4	22.812	77.4	169.808	77.4	1407.14	77.4	1.07776	77.4	8.40186	77.4	44.3503	77.4	183.813	77.4	4.25781	77.4	7.13867	77.4	28.0269	77.4	357.037	77.4	2.47693	77.4	14.1268	77.4	61.0171	77.4	156.097
77.5	-0.941895	77.5	1.16553	77.5	4.28125	77.5	43.9392	77.5	0.832031	77.5	22.8082	77.5	169.968	77.5	1407.89	77.5	1.08154	77.5	8.40161	77.5	44.3782	77.5	183.903	77.5	4.25732	77.5	7.1499	77.5	28.0386	77.5	357.119	77.5	2.5542	77.5	14.1737	77.5	61.1066	77.5	156.391
77.6	-0.930664	77.6	1.16797	77.6	4.28052	77.6	43.9507	77.6	0.831543	77.6	22.8008	77.6	170.148	77.6	1408.64	77.6	1.07031	77.6	8.4137	77.6	44.4094	77.6	183.984	77.6	4.25928	77.6	7.15234	77.6	28.0464	77.6	357.197	77.6	2.62573	77.6	14.225	77.6	61.1848	77.6	156.687
77.7	-0.94043	77.7	1.16797	77.7	4.26172	77.7	43.959	77.7	0.819946	77.7	22.812	77.7	170.316	77.7	1409.38	77.7	1.07813	77.7	8.41357	77.7	44.4602	77.7	184.032	77.7	4.25781	77.7	7.15967	77.7	28.0459	77.7	357.259	77.7	2.70032	77.7	14.2758	77.7	61.2676	77.7	156.965
77.8	-0.942383	77.8	1.1792	77.8	4.26123	77.8	43.9783	77.8	0.824219	77.8	22.8004	77.8	170.456	77.8	1410.14	77.8	1.08948	77.8	8.42151	77.8	44.5188	77.8	184.126	77.8	4.25781	77.8	7.16211	77.8	28.0483	77.8	357.318	77.8	2.75842	77.8	14.3461	77.8	61.3687	77.8	157.258
77.9	-0.95166	77.9	1.17725	77.9	4.25146	77.9	43.9897	77.9	0.82373	77.9	22.8003	77.9	170.597	77.9	1410.88	77.9	1.08203	77.9	8.43311	77.9	44.55	77.9	184.224	77.9	4.26904	77.9	7.16211	77.9	28.0674	77.9	357.4	77.9	2.81799	77.9	14.385	77.9	61.4355	77.9	157.555
78	-0.952148	78	1.16797	78	4.25195	78	43.9976	78	0.812134	78	22.7886	78	170.769	78	1411.61	78	1.08936	78	8.43311	78	44.5698	78	184.287	78	4.26758	78	7.16992	78	28.0581	78	357.451	78	2.896	78	14.4235	78	61.5164	78	157.84
78.1	-0.961914	78.1	1.1792	78.1	4.25146	78.1	44.0056	78.1	0.812012	78.1	22.7887	78.1	170.909	78.1	1412.33	78.1	1.08984	78.1	8.43323	78.1	44.6086	78.1	184.356	78.1	4.2793	78.1	7.18164	78.1	28.0693	78.1	357.51	78.1	2.96643	78.1	14.4363	78.1	61.557	78.1	158.118
78.2	-0.959961	78.2	1.17578	78.2	4.24951	78.2	44.0293	78.2	0.8125	78.2	22.7808	78.2	171.039	78.2	1413	78.2	1.08936	78.2	8.43311	78.2	44.6594	78.2	184.416	78.2	4.2793	78.2	7.18164	78.2	28.0679	78.2	357.58	78.2	3.03625	78.2	14.4828	78.2	61.6465	78.2	158.4
78.3	-0.969727	78.3	1.18701	78.3	4.23975	78.3	44.0364	78.3	0.812012	78.3	22.777	78.3	171.175	78.3	1413.66	78.3	1.07813	78.3	8.44104	78.3	44.679	78.3	184.485	78.3	4.2793	78.3	7.18164	78.3	28.0796	78.3	357.65	78.3	3.08704	78.3	14.5071	78.3	61.7358	78.3	158.688
78.4	-0.979004	78.4	1.18555	78.4	4.23047	78.4	44.041	78.4	0.800781	78.4	22.769	78.4	171.308	78.4	1414.37	78.4	1.08948	78.4	8.43311	78.4	44.7104	78.4	184.516	78.4	4.28711	78.4	7.18945	78.4	28.0874	78.4	357.72	78.4	3.1344	78.4	14.5453	78.4	61.8059	78.4	158.938
78.5	-0.979492	78.5	1.19727	78.5	4.2417	78.5	44.0601	78.5	0.808228	78.5	22.7695	78.5	171.441	78.5	1415.01	78.5	1.08984	78.5	8.43323	78.5	44.7375	78.5	184.544	78.5	4.29834	78.5	7.18945	78.5	28.0991	78.5	357.787	78.5	3.18933	78.5	14.5769	78.5	61.8574	78.5	159.22
78.6	-0.981445	78.6	1.19678	78.6	4.23193	78.6	44.0681	78.6	0.800781	78.6	22.7692	78.6	171.558	78.6	1415.68	78.6	1.08936	78.6	8.43286	78.6	44.761	78.6	184.594	78.6	4.28906	78.6	7.18945	78.6	28.0991	78.6	357.861	78.6	3.23621	78.6	14.6039	78.6	61.939	78.6	159.477
78.7	-0.993164	78.7	1.19482	78.7	4.22266	78.7	44.0801	78.7	0.8125	78.7	22.7612	78.7	171.687	78.7	1416.32	78.7	1.08984	78.7	8.43311	78.7	44.7886	78.7	184.615	78.7	4.30078	78.7	7.18945	78.7	28.1069	78.7	357.9	78.7	3.27502	78.7	14.6355	78.7	61.9858	78.7	159.728
78.8	-1.00244	78.8	1.19678	78.8	4.22266	78.8	44.0913	78.8	0.812012	78.8	22.7496	78.8	171.816	78.8	1416.96	78.8	1.08948	78.8	8.43311	78.8	44.8278	78.8	184.696	78.8	4.30029	78.8	7.20117	78.8	28.1187	78.8	357.97	78.8	3.31824	78.8	14.6672	78.8	62.0371	78.8	159.997
78.9	-0.991211	78.9	1.1875	78.9	4.22217	78.9	44.0996	78.9	0.808594	78.9	22.7534	78.9	171.937	78.9	1417.6	78.9	1.08984	78.9	8.44104	78.9	44.8508	78.9	184.703	78.9	4.29102	78.9	7.20117	78.9	28.1182	78.9	358.037	78.9	3.37732	78.9	14.6667	78.9	62.1073	78.9	160.239
79	-1.00098	79	1.19873	79	4.2124	79	44.1189	79	0.808228	79	22.7422	79	172.058	79	1418.22	79	1.10107	79	8.44482	79	44.8823	79	184.696	79	4.29883	79	7.20117	79	28.1089	79	358.111	79	3.44714	79	14.6946	79	62.1665	79	160.497
79.1	-1.01025	79.1	1.19727	79.1	4.20313	79.1	44.1304	79.1	0.8125	79.1	22.7422	79.1	172.187	79.1	1418.85	79.1	1.08984	79.1	8.44104	79.1	44.8899	79.1	184.723	79.1	4.29883	79.1	7.2085	79.1	28.1089	79.1	358.181	79.1	3.48621	79.1	14.7333	79.1	62.2484	79.1	160.728
79.2	-1.01074	79.2	1.19678	79.2	4.20264	79.2	44.1265	79.2	0.8125	79.2	22.7417	79.2	172.297	79.2	1419.48	79.2	1.08984	79.2	8.44482	79.2	44.9214	79.2	184.735	79.2	4.29834	79.2	7.19971	79.2	28.1279	79.2	358.24	79.2	3.52502	79.2	14.7571	79.2	62.3265	79.2	160.989
79.3	-1.02051	79.3	1.19922	79.3	4.19141	79.3	44.1384	79.3	0.819824	79.3	22.7383	79.3	172.429	79.3	1420.08	79.3	1.08948	79.3	8.45276	79.3	44.9371	79.3	184.736	79.3	4.28906	79.3	7.20898	79.3	28.1187	79.3	358.291	79.3	3.53748	79.3	14.7878	79.3	62.4043	79.3	161.227
79.4	-1.01807	79.4	1.19873	79.4	4.19092	79.4	44.1387	79.4	0.808594	79.4	22.7379	79.4	172.546	79.4	1420.66	79.4	1.08203	79.4	8.44482	79.4	44.9407	79.4	184.786	79.4	4.30078	79.4	7.2085	79.4	28.1187	79.4	358.35	79.4	3.59985	79.4	14.807	79.4	62.4359	79.4	161.439
79.5	-1.03027	79.5	1.19727	79.5	4.18164	79.5	44.1577	79.5	0.819946	79.5	22.7305	79.5	172.675	79.5	1421.25	79.5	1.08936	79.5	8.45313	79.5	44.9604	79.5	184.794	79.5	4.30078	79.5	7.19971	79.5	28.1299	79.5	358.4	79.5	3.66638	79.5	14.8269	79.5	62.5059	79.5	161.681
79.6	-1.02783	79.6	1.19678	79.6	4.16943	79.6	44.158	79.6	0.812012	79.6	22.7417	79.6	172.8	79.6	1421.83	79.6	1.07813	79.6	8.45239	79.6	44.9797	79.6	184.813	79.6	4.30078	79.6	7.2207	79.6	28.1284	79.6	358.439	79.6	3.70544	79.6	14.8464	79.6	62.5845	79.6	161.9
79.7	-1.02832	79.7	1.19922	79.7	4.17188	79.7	44.1694	79.7	0.800781	79.7	22.7301	79.7	172.91	79.7	1422.42	79.7	1.08984	79.7	8.44531	79.7	44.9879	79.7	184.833	79.7	4.30859	79.7	7.2207	79.7	28.1284	79.7	358.486	79.7	3.75574	79.7	14.8665	79.7	62.639	79.7	162.118
79.8	-1.0376	79.8	1.19873	79.8	4.17139	79.8	44.1777	79.8	0.812012	79.8	22.7227	79.8	173.027	79.8	1422.98	79.8	1.08948	79.8	8.45264	79.8	45.0112	79.8	184.864	79.8	4.30859	79.8	7.2207	79.8	28.1284	79.8	358.548	79.8	3.81824	79.8	14.8972	79.8	62.7172	79.8	162.329
79.9	-1.03809	79.9	1.1875	79.9	4.16211	79.9	44.1892	79.9	0.800781	79.9	22.7227	79.9	173.14	79.9	1423.52	79.9	1.08154	79.9	8.44104	79.9	45.0305	79.9	184.865	79.9	4.30859	79.9	7.2207	79.9	28.1401	79.9	358.607	79.9	3.83826	79.9	14.913	79.9	62.7681	79.9	162.541
80	-1.0415	80	1.19531	80	4.16162	80	44.2012	80	0.808228	80	22.7222	80	173.257	80	1424.08	80	1.08203	80	8.44531	80	45.0386	80	184.888	80	4.30859	80	7.22119	80	28.1479	80	358.642	80	3.87732	80	14.937	80	62.8304	80	162.755
80.1	-1.04199	80.1	1.19531	80.1	4.14063	80.1	44.2202	80.1	0.792969	80.1	22.7109	80.1	173.367	80.1	1424.62	80.1	1.08984	80.1	8.45264	80.1	45.0504	80.1	184.915	80.1	4.31982	80.1	7.23047	80.1	28.1479	80.1	358.67	80.1	3.89722	80.1	14.995	80.1	62.889	80.1	162.971
80.2	-1.05908	80.2	1.20654	80.2	4.14014	80.2	44.2166	80.2	0.800293	80.2	22.7106	80.2	173.48	80.2	1425.14	80.2	1.08936	80.2	8.45276	80.2	45.0698	80.2	184.916	80.2	4.30859	80.2	7.23047	80.2	28.1597	80.2	358.732	80.2	3.93628	80.2	15.03	80.2	62.9559	80.2	163.216
80.3	-1.05957	80.3	1.19727	80.3	4.13086	80.3	44.2207	80.3	0.789063	80.3	22.7104	80.3	173.586	80.3	1425.68	80.3	1.07776	80.3	8.44482	80.3	45.0891	80.3	184.904	80.3	4.30859	80.3	7.23047	80.3	28.1592	80.3	358.783	80.3	3.97498	80.3	15.0378	80.3	63.0176	80.3	163.431
80.4	-1.06104	80.4	1.20459	80.4	4.13037	80.4	44.2397	80.4	0.788696	80.4	22.6914	80.4	173.679	80.4	1426.2	80.4	1.08203	80.4	8.44104	80.4	45.0891	80.4	184.934	80.4	4.30859	80.4	7.24219	80.4	28.1499	80.4	358.818	80.4	4.01746	80.4	15.0657	80.4	63.0692	80.4	163.638
80.5	-1.06152	80.5	1.19531	80.5	4.12109	80.5	44.2402	80.5	0.78125	80.5	22.6914	80.5	173.789	80.5	1426.73	80.5	1.08203	80.5	8.44482	80.5	45.0894	80.5	184.904	80.5	4.30859	80.5	7.24219	80.5	28.1499	80.5	358.861	80.5	4.02625	80.5	15.0852	80.5	63.1586	80.5	163.841
80.6	-1.0708	80.6	1.20703	80.6	4.12061	80.6	44.2593	80.6	0.78125	80.6	22.6909	80.6	173.89	80.6	1427.24	80.6	1.08154	80.6	8.43359	80.6	45.0973	80.6	184.916	80.6	4.30859	80.6	7.24219	80.6	28.1577	80.6	358.896	80.6	4.05005	80.6	15.1086	80.6	63.1976	80.6	164.048
80.7	-1.0708	80.7	1.20654	80.7	4.11133	80.7	44.2559	80.7	0.780762	80.7	22.6797	80.7	173.995	80.7	1427.75	80.7	1.06995	80.7	8.44482	80.7	45.1204	80.7	184.927	80.7	4.31641	80.7	7.24219	80.7	28.1694	80.7	358.959	80.7	4.09985	80.7	15.1277	80.7	63.2363	80.7	164.248
80.8	-1.07129	80.8	1.19727	80.8	4.11133	80.8	44.2676	80.8	0.78125	80.8	22.6797	80.8	174.109	80.8	1428.24	80.8	1.0625	80.8	8.44104	80.8	45.1206	80.8	184.916	80.8	4.31641	80.8	7.24219	80.8	28.1694	80.8	359.009	80.8	4.10828	80.8	15.1355	80.8	63.2953	80.8	164.462
80.9	-1.08057	80.9	1.19727	80.9	4.10303	80.9	44.2869	80.9	0.78125	80.9	22.6793	80.9	174.207	80.9	1428.73	80.9	1.06201	80.9	8.43359	80.9	45.1282	80.9	184.915	80.9	4.31641	80.9	7.24219	80.9	28.1689	80.9	359.049	80.9	4.11987	80.9	15.1552	80.9	63.3652	80.9	164.677
81	-1.08057	81	1.19727	81	4.0918	81	44.291	81	0.788696	81	22.6602	81	174.308	81	1429.22	81	1.05859	81	8.44482	81	45.1204	81	184.896	81	4.32813	81	7.24219	81	28.1582	81	359.1	81	4.15894	81	15.1868	81	63.4164	81	164.868
81.1	-1.08105	81.1	1.2085	81.1	4.09131	81.1	44.2988	81.1	0.78125	81.1	22.6602	81.1	174.418	81.1	1429.72	81.1	1.05823	81.1	8.44104	81.1	45.1206	81.1	184.893	81.1	4.32813	81.1	7.24219	81.1	28.1689	81.1	359.15	81.1	4.18591	81.1	15.1985	81.1	63.4746	81.1	165.06
81.2	-1.09033	81.2	1.19922	81.2	4.08203	81.2	44.3101	81.2	0.780762	81.2	22.6597	81.2	174.519	81.2	1430.2	81.2	1.06201	81.2	8.43311	81.2	45.1403	81.2	184.895	81.2	4.32813	81.2	7.24219	81.2	28.1655	81.2	359.201	81.2	4.20544	81.2	15.2292	81.2	63.5254	81.2	165.247
81.3	-1.09082	81.3	1.20703	81.3	4.07031	81.3	44.3071	81.3	0.769531	81.3	22.6484	81.3	174.597	81.3	1430.66	81.3	1.05078	81.3	8.42188	81.3	45.1519	81.3	184.853	81.3	4.32813	81.3	7.24219	81.3	28.166	81.3	359.229	81.3	4.22888	81.3	15.2258	81.3	63.577	81.3	165.419
81.4	-1.10059	81.4	1.20703	81.4	4.07031	81.4	44.3296	81.4	0.780884	81.4	22.6481	81.4	174.687	81.4	1431.12	81.4	1.05078	81.4	8.43323	81.4	45.1594	81.4	184.864	81.4	4.33594	81.4	7.24219	81.4	28.189	81.4	359.279	81.4	4.26831	81.4	15.2488	81.4	63.6465	81.4	165.599
81.5	-1.09814	81.5	1.20703	81.5	4.07031	81.5	44.3262	81.5	0.773438	81.5	22.6406	81.5	174.801	81.5	1431.59	81.5	1.05029	81.5	8.42529	81.5	45.1598	81.5	184.846	81.5	4.33594	81.5	7.25	81.5	28.189	81.5	359.31	81.5	4.28003	81.5	15.2571	81.5	63.6976	81.5	165.778
81.6	-1.09863	81.6	1.21875	81.6	4.07031	81.6	44.3376	81.6	0.772949	81.6	22.6401	81.6	174.91	81.6	1432.05	81.6	1.04688	81.6	8.41406	81.6	45.1826	81.6	184.853	81.6	4.33594	81.6	7.25049	81.6	28.189	81.6	359.338	81.6	4.28796	81.6	15.2761	81.6	63.7562	81.6	165.94
81.7	-1.10986	81.7	1.21875	81.7	4.06982	81.7	44.3379	81.7	0.761719	81.7	22.6289	81.7	175	81.7	1432.52	81.7	1.04651	81.7	8.4137	81.7	45.1676	81.7	184.837	81.7	4.33594	81.7	7.25977	81.7	28.1885	81.7	359.389	81.7	4.32996	81.7	15.2961	81.7	63.8066	81.7	166.142
81.8	-1.10986	81.8	1.22607	81.8	4.06055	81.8	44.3496	81.8	0.769531	81.8	22.6289	81.8	175.086	81.8	1432.98	81.8	1.05078	81.8	8.41357	81.8	45.1792	81.8	184.838	81.8	4.33594	81.8	7.26025	81.8	28.189	81.8	359.439	81.8	4.33862	81.8	15.3269	81.8	63.8773	81.8	166.318
81.9	-1.12207	81.9	1.2168	81.9	4.06055	81.9	44.3613	81.9	0.769531	81.9	22.6289	81.9	175.179	81.9	1433.42	81.9	1.05029	81.9	8.40234	81.9	45.1793	81.9	184.844	81.9	4.33594	81.9	7.26953	81.9	28.189	81.9	359.482	81.9	4.37732	81.9	15.3352	81.9	63.9243	81.9	166.498
82	-1.13135	82	1.2168	82	4.06006	82	44.3687	82	0.769043	82	22.6289	82	175.289	82	1433.88	82	1.03906	82	8.41357	82	45.1907	82	184.813	82	4.33594	82	7.26221	82	28.189	82	359.521	82	4.40857	82	15.3665	82	63.9794	82	166.669
82.1	-1.12012	82.1	1.2168	82.1	4.05078	82.1	44.3691	82.1	0.769531	82.1	22.6285	82.1	175.379	82.1	1434.31	82.1	1.0387	82.1	8.40198	82.1	45.1909	82.1	184.806	82.1	4.33594	82.1	7.27344	82.1	28.1968	82.1	359.549	82.1	4.42761	82.1	15.386	82.1	64.0492	82.1	166.818
82.2	-1.12939	82.2	1.2168	82.2	4.05078	82.2	44.377	82.2	0.769165	82.2	22.6211	82.2	175.48	82.2	1434.74	82.2	1.03125	82.2	8.39453	82.2	45.1909	82.2	184.801	82.2	4.33594	82.2	7.27344	82.2	28.189	82.2	359.58	82.2	4.44019	82.2	15.4172	82.2	64.1078	82.2	167.001
82.3	-1.12939	82.3	1.22803	82.3	4.05078	82.3	44.3887	82.3	0.761719	82.3	22.6206	82.3	175.566	82.3	1435.16	82.3	1.03125	82.3	8.39404	82.3	45.1871	82.3	184.763	82.3	4.33594	82.3	7.27344	82.3	28.1968	82.3	359.619	82.3	4.45471	82.3	15.4485	82.3	64.166	82.3	167.15
82.4	-1.12988	82.4	1.21875	82.4	4.05078	82.4	44.3887	82.4	0.761719	82.4	22.6094	82.4	175.671	82.4	1435.61	82.4	1.03125	82.4	8.39026	82.4	45.1907	82.4	184.747	82.4	4.33594	82.4	7.27393	82.4	28.1968	82.4	359.646	82.4	4.44763	82.4	15.4758	82.4	64.2172	82.4	167.299
82.5	-1.13916	82.5	1.21875	82.5	4.05029	82.5	44.4082	82.5	0.769043	82.5	22.609	82.5	175.757	82.5	1436.03	82.5	1.03076	82.5	8.39404	82.5	45.1792	82.5	184.724	82.5	4.33643	82.5	7.2832	82.5	28.1968	82.5	359.682	82.5	4.47144	82.5	15.4988	82.5	64.2754	82.5	167.458
82.6	-1.13916	82.6	1.21826	82.6	4.0293	82.6	44.4199	82.6	0.757813	82.6	22.6016	82.6	175.828	82.6	1436.46	82.6	1.01953	82.6	8.38281	82.6	45.179	82.6	184.684	82.6	4.35938	82.6	7.2832	82.6	28.2085	82.6	359.701	82.6	4.51794	82.6	15.4954	82.6	64.3187	82.6	167.599
82.7	-1.13965	82.7	1.20898	82.7	4.0293	82.7	44.4277	82.7	0.769165	82.7	22.6011	82.7	175.918	82.7	1436.88	82.7	1.01953	82.7	8.38281	82.7	45.1676	82.7	184.645	82.7	4.35938	82.7	7.2832	82.7	28.2085	82.7	359.751	82.7	4.52954	82.7	15.5266	82.7	64.3778	82.7	167.778
82.8	-1.14941	82.8	1.20898	82.8	4.02148	82.8	44.4277	82.8	0.761719	82.8	22.582	82.8	176.007	82.8	1437.29	82.8	1.01917	82.8	8.39417	82.8	45.1709	82.8	184.606	82.8	4.35938	82.8	7.2832	82.8	28.2085	82.8	359.779	82.8	4.54529	82.8	15.5464	82.8	64.436	82.8	167.888
82.9	-1.15869	82.9	1.20898	82.9	4.021	82.9	44.4395	82.9	0.761719	82.9	22.5898	82.9	176.097	82.9	1437.68	82.9	1.01172	82.9	8.38623	82.9	45.1676	82.9	184.566	82.9	4.35938	82.9	7.28369	82.9	28.2085	82.9	359.811	82.9	4.54529	82.9	15.5657	82.9	64.4984	82.9	168.036
83	-1.15869	83	1.2085	83	4.01172	83	44.4473	83	0.761719	83	22.5898	83	176.16	83	1438.09	83	1.01123	83	8.38281	83	45.1594	83	184.505	83	4.35938	83	7.29297	83	28.2085	83	359.85	83	4.5769	83	15.5969	83	64.5575	83	168.189
83.1	-1.15918	83.1	1.19727	83.1	4.01172	83.1	44.4473	83.1	0.76123	83.1	22.5894	83.1	176.219	83.1	1438.48	83.1	1	83.1	8.38245	83.1	45.1597	83.1	184.455	83.1	4.35938	83.1	7.29297	83.1	28.2163	83.1	359.881	83.1	4.59607	83.1	15.6165	83.1	64.6395	83.1	168.339
83.2	-1.16846	83.2	1.19727	83.2	3.99951	83.2	44.459	83.2	0.761719	83.2	22.5781	83.2	176.289	83.2	1438.88	83.2	1.00781	83.2	8.375	83.2	45.1477	83.2	184.434	83.2	4.35938	83.2	7.29346	83.2	28.2163	83.2	359.92	83.2	4.60815	83.2	15.6282	83.2	64.7094	83.2	168.529
83.3	-1.16846	83.3	1.20508	83.3	3.99023	83.3	44.459	83.3	0.761719	83.3	22.5781	83.3	176.378	83.3	1439.3	83.3	1.00745	83.3	8.37451	83.3	45.1285	83.3	184.396	83.3	4.35938	83.3	7.30273	83.3	28.2163	83.3	359.958	83.3	4.62817	83.3	15.6597	83.3	64.7567	83.3	168.67
83.4	-1.16895	83.4	1.20508	83.4	3.99023	83.4	44.4668	83.4	0.761719	83.4	22.5778	83.4	176.449	83.4	1439.68	83.4	1	83.4	8.37451	83.4	45.1323	83.4	184.364	83.4	4.35938	83.4	7.30273	83.4	28.2163	83.4	359.979	83.4	4.64734	83.4	15.675	83.4	64.827	83.4	168.81
83.5	-1.17822	83.5	1.20459	83.5	3.99023	83.5	44.4668	83.5	0.769531	83.5	22.5703	83.5	176.519	83.5	1440.06	83.5	1	83.5	8.36328	83.5	45.1282	83.5	184.333	83.5	4.35938	83.5	7.29102	83.5	28.2163	83.5	360.01	83.5	4.67847	83.5	15.6946	83.5	64.889	83.5	168.978
83.6	-1.17822	83.6	1.20703	83.6	3.98242	83.6	44.4785	83.6	0.769165	83.6	22.5703	83.6	176.578	83.6	1440.47	83.6	0.999512	83.6	8.36292	83.6	45.1204	83.6	184.305	83.6	4.35938	83.6	7.29102	83.6	28.2163	83.6	360.049	83.6	4.698	83.6	15.718	83.6	64.9364	83.6	169.108
83.7	-1.17871	83.7	1.20703	83.7	3.98242	83.7	44.4785	83.7	0.761719	83.7	22.562	83.7	176.656	83.7	1440.85	83.7	0.988281	83.7	8.35547	83.7	45.1011	83.7	184.267	83.7	4.35938	83.7	7.29102	83.7	28.2163	83.7	360.08	83.7	4.71802	83.7	15.7261	83.7	64.9989	83.7	169.26
83.8	-1.18799	83.8	1.20703	83.8	3.98242	83.8	44.4783	83.8	0.773438	83.8	22.5508	83.8	176.746	83.8	1441.25	83.8	0.999512	83.8	8.35547	83.8	45.109	83.8	184.228	83.8	4.35938	83.8	7.2915	83.8	28.2163	83.8	360.13	83.8	4.73706	83.8	15.7574	83.8	65.038	83.8	169.42
83.9	-1.18799	83.9	1.20703	83.9	3.97021	83.9	44.4788	83.9	0.772949	83.9	22.5504	83.9	176.809	83.9	1441.63	83.9	0.987915	83.9	8.35498	83.9	45.1011	83.9	184.203	83.9	4.35938	83.9	7.30078	83.9	28.228	83.9	360.15	83.9	4.74536	83.9	15.769	83.9	65.0883	83.9	169.58
84	-1.18848	84	1.20654	84	3.96094	84	44.4861	84	0.769531	84	22.5313	84	176.878	84	1442.01	84	0.980469	84	8.34338	84	45.0891	84	184.154	84	4.35938	84	7.30127	84	28.2163	84	360.189	84	4.77625	84	15.7844	84	65.1163	84	169.729
84.1	-1.19971	84.1	1.19727	84.1	3.96094	84.1	44.4905	84.1	0.769531	84.1	22.5313	84.1	176.938	84.1	1442.4	84.1	0.980469	84.1	8.33594	84.1	45.0698	84.1	184.134	84.1	4.37109	84.1	7.31055	84.1	28.228	84.1	360.228	84.1	4.7998	84.1	15.7961	84.1	65.1938	84.1	169.87
84.2	-1.21143	84.2	1.19727	84.2	3.95313	84.2	44.4978	84.2	0.78125	84.2	22.5308	84.2	177.039	84.2	1442.76	84.2	0.980469	84.2	8.33545	84.2	45.0699	84.2	184.106	84.2	4.37109	84.2	7.31055	84.2	28.228	84.2	360.252	84.2	4.82739	84.2	15.7964	84.2	65.2101	84.2	170.029
84.3	-1.21143	84.3	1.19727	84.3	3.94141	84.3	44.502	84.3	0.78125	84.3	22.5078	84.3	177.128	84.3	1443.14	84.3	0.97998	84.3	8.32422	84.3	45.0618	84.3	184.064	84.3	4.37109	84.3	7.31055	84.3	28.228	84.3	360.291	84.3	4.84729	84.3	15.8242	84.3	65.2684	84.3	170.163
84.4	-1.21143	84.4	1.20898	84.4	3.94141	84.4	44.51	84.4	0.780884	84.4	22.5078	84.4	177.168	84.4	1443.5	84.4	0.96875	84.4	8.32422	84.4	45.0503	84.4	184.025	84.4	4.37939	84.4	7.31055	84.4	28.228	84.4	360.322	84.4	4.87036	84.4	15.8551	84.4	65.3196	84.4	170.33
84.5	-1.21191	84.5	1.20898	84.5	3.94092	84.5	44.5176	84.5	0.773438	84.5	22.5	84.5	177.238	84.5	1443.86	84.5	0.968384	84.5	8.32385	84.5	45.0387	84.5	183.994	84.5	4.38867	84.5	7.31055	84.5	28.228	84.5	360.35	84.5	4.88989	84.5	15.8789	84.5	65.3698	84.5	170.459
84.6	-1.22119	84.6	1.2085	84.6	3.93164	84.6	44.5176	84.6	0.772949	84.6	22.4996	84.6	177.32	84.6	1444.21	84.6	0.949219	84.6	8.32422	84.6	45.0308	84.6	183.978	84.6	4.38867	84.6	7.31104	84.6	28.228	84.6	360.389	84.6	4.90967	84.6	15.8979	84.6	65.4247	84.6	170.569
84.7	-1.22119	84.7	1.19922	84.7	3.93164	84.7	44.5293	84.7	0.769531	84.7	22.4917	84.7	177.379	84.7	1444.54	84.7	0.960938	84.7	8.32373	84.7	45.019	84.7	183.936	84.7	4.38867	84.7	7.32031	84.7	28.228	84.7	360.432	84.7	4.94849	84.7	15.9176	84.7	65.4758	84.7	170.701
84.8	-1.22168	84.8	1.19922	84.8	3.93164	84.8	44.5293	84.8	0.769043	84.8	22.4805	84.8	177.468	84.8	1444.88	84.8	0.960938	84.8	8.31201	84.8	45.0071	84.8	183.916	84.8	4.38867	84.8	7.32031	84.8	28.228	84.8	360.451	84.8	4.96021	84.8	15.9297	84.8	65.538	84.8	170.831
84.9	-1.23877	84.9	1.19922	84.9	3.92383	84.9	44.5293	84.9	0.769531	84.9	22.4805	84.9	177.519	84.9	1445.21	84.9	0.960449	84.9	8.30042	84.9	44.9879	84.9	183.885	84.9	4.38867	84.9	7.32031	84.9	28.2363	84.9	360.49	84.9	4.97974	84.9	15.9487	84.9	65.6007	84.9	170.967
85	-1.23926	85	1.19922	85	3.92383	85	44.5293	85	0.769165	85	22.4688	85	177.598	85	1445.55	85	0.949219	85	8.29297	85	44.98	85	183.866	85	4.40039	85	7.30908	85	28.2397	85	360.498	85	4.9917	85	15.9766	85	65.6473	85	171.111
85.1	-1.24854	85.1	1.19873	85.1	3.92383	85.1	44.5371	85.1	0.761719	85.1	22.4684	85.1	177.667	85.1	1445.89	85.1	0.949219	85.1	8.29248	85.1	44.9684	85.1	183.865	85.1	4.40039	85.1	7.31836	85.1	28.2397	85.1	360.529	85.1	5.01904	85.1	15.9957	85.1	65.6984	85.1	171.221
85.2	-1.24902	85.2	1.19727	85.2	3.92383	85.2	44.5371	85.2	0.761719	85.2	22.4609	85.2	177.746	85.2	1446.22	85.2	0.948853	85.2	8.28088	85.2	44.9604	85.2	183.833	85.2	4.40039	85.2	7.31836	85.2	28.2476	85.2	360.549	85.2	5.0387	85.2	16.0195	85.2	65.7375	85.2	171.358
85.3	-1.2583	85.3	1.19727	85.3	3.92334	85.3	44.5376	85.3	0.76123	85.3	22.4526	85.3	177.809	85.3	1446.57	85.3	0.941406	85.3	8.27344	85.3	44.9606	85.3	183.794	85.3	4.40088	85.3	7.33057	85.3	28.2397	85.3	360.592	85.3	5.06958	85.3	16.0503	85.3	65.8195	85.3	171.49
85.4	-1.2583	85.4	1.19727	85.4	3.90039	85.4	44.5488	85.4	0.761719	85.4	22.4414	85.4	177.878	85.4	1446.9	85.4	0.941406	85.4	8.27295	85.4	44.9526	85.4	183.756	85.4	4.41016	85.4	7.32813	85.4	28.2402	85.4	360.611	85.4	5.08154	85.4	16.0469	85.4	65.8586	85.4	171.612
85.5	-1.25098	85.5	1.19727	85.5	3.90039	85.5	44.5605	85.5	0.769531	85.5	22.4414	85.5	177.949	85.5	1447.23	85.5	0.940918	85.5	8.25391	85.5	44.9407	85.5	183.723	85.5	4.40967	85.5	7.32813	85.5	28.2495	85.5	360.627	85.5	5.10901	85.5	16.0659	85.5	65.9288	85.5	171.76
85.6	-1.26025	85.6	1.20898	85.6	3.90039	85.6	44.5605	85.6	0.769531	85.6	22.4297	85.6	178.02	85.6	1447.56	85.6	0.929688	85.6	8.25354	85.6	44.9214	85.6	183.662	85.6	4.40039	85.6	7.32813	85.6	28.2495	85.6	360.658	85.6	5.12842	85.6	16.0739	85.6	65.9559	85.6	171.889
85.7	-1.26025	85.7	1.19727	85.7	3.8999	85.7	44.5605	85.7	0.769165	85.7	22.4297	85.7	178.058	85.7	1447.89	85.7	0.929688	85.7	8.24561	85.7	44.9176	85.7	183.626	85.7	4.40088	85.7	7.32813	85.7	28.25	85.7	360.682	85.7	5.14026	85.7	16.0898	85.7	65.9996	85.7	172.022
85.8	-1.26074	85.8	1.19727	85.8	3.87891	85.8	44.5684	85.8	0.773438	85.8	22.4297	85.8	178.136	85.8	1448.25	85.8	0.929688	85.8	8.22266	85.8	44.9102	85.8	183.587	85.8	4.41748	85.8	7.32861	85.8	28.2593	85.8	360.689	85.8	5.15918	85.8	16.1094	85.8	66.0577	85.8	172.17
85.9	-1.27002	85.9	1.19678	85.9	3.87891	85.9	44.5684	85.9	0.773438	85.9	22.4292	85.9	178.199	85.9	1448.55	85.9	0.929688	85.9	8.22229	85.9	44.9097	85.9	183.537	85.9	4.4082	85.9	7.33203	85.9	28.2593	85.9	360.721	85.9	5.15588	85.9	16.1284	85.9	66.0969	85.9	172.292
86	-1.27832	86	1.1875	86	3.87891	86	44.5684	86	0.78125	86	22.4102	86	178.281	86	1448.88	86	0.929321	86	8.21484	86	44.8981	86	183.493	86	4.40869	86	7.33203	86	28.2588	86	360.752	86	5.1792	86	16.1367	86	66.1476	86	172.44
86.1	-1.2876	86.1	1.1875	86.1	3.87061	86.1	44.5684	86.1	0.78125	86.1	22.4098	86.1	178.328	86.1	1449.19	86.1	0.921875	86.1	8.21436	86.1	44.8896	86.1	183.446	86.1	4.41797	86.1	7.33203	86.1	28.2573	86.1	360.771	86.1	5.18713	86.1	16.1442	86.1	66.2063	86.1	172.557
86.2	-1.2876	86.2	1.1875	86.2	3.86133	86.2	44.5801	86.2	0.79248	86.2	22.4023	86.2	178.398	86.2	1449.51	86.2	0.921387	86.2	8.20313	86.2	44.8668	86.2	183.396	86.2	4.41797	86.2	7.33252	86.2	28.2573	86.2	360.791	86.2	5.21094	86.2	16.168	86.2	66.257	86.2	172.702
86.3	-1.28027	86.3	1.1875	86.3	3.86133	86.3	44.5801	86.3	0.78125	86.3	22.4023	86.3	178.457	86.3	1449.84	86.3	0.910156	86.3	8.20264	86.3	44.8594	86.3	183.352	86.3	4.41797	86.3	7.3418	86.3	28.2578	86.3	360.818	86.3	5.24146	86.3	16.1797	86.3	66.2961	86.3	172.819
86.4	-1.29932	86.4	1.1875	86.4	3.84961	86.4	44.5801	86.4	0.78125	86.4	22.4019	86.4	178.515	86.4	1450.14	86.4	0.910156	86.4	8.19104	86.4	44.8586	86.4	183.294	86.4	4.41797	86.4	7.3418	86.4	28.2671	86.4	360.838	86.4	5.2417	86.4	16.1992	86.4	66.3507	86.4	172.968
86.5	-1.29199	86.5	1.1875	86.5	3.84961	86.5	44.5801	86.5	0.780884	86.5	22.3906	86.5	178.57	86.5	1450.44	86.5	0.910156	86.5	8.18359	86.5	44.8398	86.5	183.235	86.5	4.41797	86.5	7.33008	86.5	28.2671	86.5	360.869	86.5	5.24963	86.5	16.2188	86.5	66.4094	86.5	173.093
86.6	-1.30127	86.6	1.1875	86.6	3.84912	86.6	44.5801	86.6	0.78125	86.6	22.3906	86.6	178.648	86.6	1450.74	86.6	0.910156	86.6	8.18311	86.6	44.8394	86.6	183.186	86.6	4.41797	86.6	7.33008	86.6	28.2676	86.6	360.9	86.6	5.26123	86.6	16.2383	86.6	66.4484	86.6	173.202
86.7	-1.30127	86.7	1.1875	86.7	3.83984	86.7	44.5801	86.7	0.780762	86.7	22.3906	86.7	178.718	86.7	1451.04	86.7	0.910156	86.7	8.16406	86.7	44.8274	86.7	183.146	86.7	4.41797	86.7	7.33057	86.7	28.2769	86.7	360.912	86.7	5.2688	86.7	16.2573	86.7	66.4991	86.7	173.362
86.8	-1.30908	86.8	1.1875	86.8	3.83984	86.8	44.5881	86.8	0.769531	86.8	22.3903	86.8	178.789	86.8	1451.36	86.8	0.909668	86.8	8.1637	86.8	44.8086	86.8	183.095	86.8	4.41846	86.8	7.33984	86.8	28.2769	86.8	360.932	86.8	5.26953	86.8	16.2578	86.8	66.5579	86.8	173.479
86.9	-1.30957	86.9	1.1875	86.9	3.83984	86.9	44.5957	86.9	0.780762	86.9	22.3828	86.9	178.847	86.9	1451.65	86.9	0.886719	86.9	8.15625	86.9	44.8079	86.9	183.044	86.9	4.42773	86.9	7.33984	86.9	28.2769	86.9	360.951	86.9	5.30005	86.9	16.2773	86.9	66.5895	86.9	173.581
87	-1.31885	87	1.1875	87	3.83936	87	44.5957	87	0.769531	87	22.3828	87	178.898	87	1451.96	87	0.898438	87	8.15625	87	44.7886	87	182.985	87	4.42773	87	7.34033	87	28.2886	87	360.982	87	5.30078	87	16.2852	87	66.6476	87	173.71
87.1	-1.31934	87.1	1.1875	87.1	3.83008	87.1	44.6074	87.1	0.769531	87.1	22.3706	87.1	178.977	87.1	1452.24	87.1	0.886719	87.1	8.15576	87.1	44.777	87.1	182.923	87.1	4.42773	87.1	7.3501	87.1	28.2886	87.1	361.002	87.1	5.33154	87.1	16.3086	87.1	66.7063	87.1	173.831
87.2	-1.32861	87.2	1.1875	87.2	3.83008	87.2	44.6072	87.2	0.769531	87.2	22.3594	87.2	179.047	87.2	1452.51	87.2	0.886353	87.2	8.13281	87.2	44.769	87.2	182.896	87.2	4.42773	87.2	7.35156	87.2	28.2891	87.2	361.021	87.2	5.33948	87.2	16.3164	87.2	66.7496	87.2	173.94
87.3	-1.32861	87.3	1.18701	87.3	3.82959	87.3	44.5996	87.3	0.769165	87.3	22.3594	87.3	179.089	87.3	1452.8	87.3	0.871094	87.3	8.14417	87.3	44.7574	87.3	182.833	87.3	4.42773	87.3	7.35156	87.3	28.2983	87.3	361.041	87.3	5.35107	87.3	16.3359	87.3	66.8077	87.3	174.042
87.4	-1.3291	87.4	1.17773	87.4	3.82031	87.4	44.6116	87.4	0.761719	87.4	22.3594	87.4	179.148	87.4	1453.09	87.4	0.871094	87.4	8.13672	87.4	44.7495	87.4	182.795	87.4	4.42773	87.4	7.35156	87.4	28.2983	87.4	361.061	87.4	5.35889	87.4	16.3477	87.4	66.8586	87.4	174.159
87.5	-1.3501	87.5	1.17773	87.5	3.8125	87.5	44.6191	87.5	0.769531	87.5	22.3594	87.5	179.207	87.5	1453.37	87.5	0.878906	87.5	8.13623	87.5	44.7379	87.5	182.768	87.5	4.42773	87.5	7.35205	87.5	28.2983	87.5	361.1	87.5	5.36682	87.5	16.3672	87.5	66.9093	87.5	174.257
87.6	-1.3501	87.6	1.17773	87.6	3.81201	87.6	44.6191	87.6	0.769531	87.6	22.359	87.6	179.261	87.6	1453.65	87.6	0.870605	87.6	8.125	87.6	44.73	87.6	182.744	87.6	4.42773	87.6	7.34961	87.6	28.2983	87.6	361.119	87.6	5.37842	87.6	16.3746	87.6	66.9484	87.6	174.382
87.7	-1.3501	87.7	1.17725	87.7	3.79102	87.7	44.6274	87.7	0.780762	87.7	22.3398	87.7	179.309	87.7	1453.92	87.7	0.859375	87.7	8.12463	87.7	44.718	87.7	182.705	87.7	4.42773	87.7	7.34961	87.7	28.2866	87.7	361.138	87.7	5.38635	87.7	16.3784	87.7	66.9875	87.7	174.522
87.8	-1.3501	87.8	1.16797	87.8	3.79102	87.8	44.6387	87.8	0.769531	87.8	22.3394	87.8	179.348	87.8	1454.2	87.8	0.859375	87.8	8.11719	87.8	44.6987	87.8	182.677	87.8	4.42773	87.8	7.34961	87.8	28.2983	87.8	361.158	87.8	5.39063	87.8	16.3867	87.8	67.0504	87.8	174.612
87.9	-1.3501	87.9	1.16016	87.9	3.79102	87.9	44.6387	87.9	0.769165	87.9	22.3281	87.9	179.41	87.9	1454.48	87.9	0.859375	87.9	8.10498	87.9	44.6871	87.9	182.646	87.9	4.42773	87.9	7.3418	87.9	28.2866	87.9	361.178	87.9	5.40967	87.9	16.3984	87.9	67.109	87.9	174.721
88	-1.3501	88	1.16016	88	3.79102	88	44.6387	88	0.761719	88	22.3281	88	179.457	88	1454.76	88	0.859375	88	8.09375	88	44.6792	88	182.604	88	4.42773	88	7.3418	88	28.2988	88	361.197	88	5.4176	88	16.418	88	67.1671	88	174.831
88.1	-1.3501	88.1	1.16016	88.1	3.7832	88.1	44.6387	88.1	0.76123	88.1	22.3276	88.1	179.508	88.1	1455.03	88.1	0.859009	88.1	8.09326	88.1	44.6676	88.1	182.565	88.1	4.42773	88.1	7.34229	88.1	28.2964	88.1	361.228	88.1	5.4292	88.1	16.4258	88.1	67.218	88.1	174.94
88.2	-1.35059	88.2	1.16016	88.2	3.7832	88.2	44.6387	88.2	0.762207	88.2	22.3164	88.2	179.558	88.2	1455.32	88.2	0.851563	88.2	8.08167	88.2	44.6602	88.2	182.544	88.2	4.42773	88.2	7.35156	88.2	28.3081	88.2	361.252	88.2	5.42932	88.2	16.4453	88.2	67.2574	88.2	175.042
88.3	-1.35986	88.3	1.16016	88.3	3.771	88.3	44.6387	88.3	0.772949	88.3	22.3164	88.3	179.605	88.3	1455.61	88.3	0.851074	88.3	8.0625	88.3	44.6597	88.3	182.486	88.3	4.43945	88.3	7.35156	88.3	28.3076	88.3	361.279	88.3	5.44141	88.3	16.457	88.3	67.3077	88.3	175.139
88.4	-1.37158	88.4	1.16016	88.4	3.76172	88.4	44.6387	88.4	0.769531	88.4	22.3086	88.4	179.66	88.4	1455.88	88.4	0.839844	88.4	8.06201	88.4	44.6399	88.4	182.454	88.4	4.43994	88.4	7.33984	88.4	28.2988	88.4	361.299	88.4	5.46045	88.4	16.4688	88.4	67.359	88.4	175.241
88.5	-1.37158	88.5	1.16016	88.5	3.76172	88.5	44.6387	88.5	0.769531	88.5	22.3086	88.5	179.718	88.5	1456.14	88.5	0.839844	88.5	8.05078	88.5	44.6289	88.5	182.416	88.5	4.44922	88.5	7.33984	88.5	28.3076	88.5	361.33	88.5	5.46826	88.5	16.4766	88.5	67.4055	88.5	175.331
88.6	-1.36035	88.6	1.16016	88.6	3.76172	88.6	44.6387	88.6	0.769531	88.6	22.2965	88.6	179.758	88.6	1456.42	88.6	0.839844	88.6	8.05042	88.6	44.6284	88.6	182.384	88.6	4.4375	88.6	7.33984	88.6	28.2988	88.6	361.35	88.6	5.4762	88.6	16.4883	88.6	67.4601	88.6	175.44
88.7	-1.36963	88.7	1.16016	88.7	3.76123	88.7	44.6389	88.7	0.769531	88.7	22.2891	88.7	179.809	88.7	1456.69	88.7	0.839844	88.7	8.03516	88.7	44.609	88.7	182.346	88.7	4.4375	88.7	7.34033	88.7	28.3081	88.7	361.369	88.7	5.48779	88.7	16.4961	88.7	67.5074	88.7	175.538
88.8	-1.36963	88.8	1.16016	88.8	3.75	88.8	44.6465	88.8	0.769531	88.8	22.2813	88.8	179.867	88.8	1456.97	88.8	0.839478	88.8	8.03467	88.8	44.6089	88.8	182.314	88.8	4.4375	88.8	7.34961	88.8	28.3081	88.8	361.381	88.8	5.48828	88.8	16.5078	88.8	67.5579	88.8	175.62
88.9	-1.38135	88.9	1.16016	88.9	3.75	88.9	44.6465	88.9	0.769165	88.9	22.2813	88.9	179.917	88.9	1457.24	88.9	0.832031	88.9	8.02344	88.9	44.5895	88.9	182.282	88.9	4.4375	88.9	7.3418	88.9	28.3081	88.9	361.4	88.9	5.50745	88.9	16.5156	88.9	67.6012	88.9	175.709
89	-1.38184	89	1.15967	89	3.75	89	44.6465	89	0.761719	89	22.2813	89	179.957	89	1457.49	89	0.832031	89	8.02344	89	44.5815	89	182.236	89	4.4375	89	7.33008	89	28.3081	89	361.42	89	5.51123	89	16.5273	89	67.6515	89	175.78
89.1	-1.37939	89.1	1.14844	89.1	3.75	89.1	44.6465	89.1	0.773438	89.1	22.2808	89.1	180.039	89.1	1457.75	89.1	0.831543	89.1	8.01135	89.1	44.5699	89.1	182.197	89.1	4.4375	89.1	7.33008	89.1	28.3081	89.1	361.439	89.1	5.50781	89.1	16.5469	89.1	67.6871	89.1	175.87
89.2	-1.39111	89.2	1.14844	89.2	3.73779	89.2	44.647	89.2	0.773438	89.2	22.2578	89.2	180.097	89.2	1458.02	89.2	0.820313	89.2	8.00391	89.2	44.562	89.2	182.165	89.2	4.4375	89.2	7.33008	89.2	28.3086	89.2	361.459	89.2	5.52698	89.2	16.5586	89.2	67.7491	89.2	175.971
89.3	-1.3916	89.3	1.14844	89.3	3.72852	89.3	44.6582	89.3	0.773438	89.3	22.2578	89.3	180.148	89.3	1458.29	89.3	0.820313	89.3	8.00342	89.3	44.5504	89.3	182.116	89.3	4.4375	89.3	7.31885	89.3	28.3179	89.3	361.479	89.3	5.53857	89.3	16.5664	89.3	67.7766	89.3	176.05
89.4	-1.40283	89.4	1.14844	89.4	3.72852	89.4	44.6699	89.4	0.78125	89.4	22.2578	89.4	180.199	89.4	1458.54	89.4	0.820313	89.4	7.98438	89.4	44.5425	89.4	182.095	89.4	4.43799	89.4	7.33008	89.4	28.3179	89.4	361.501	89.4	5.53906	89.4	16.5859	89.4	67.8278	89.4	176.144
89.5	-1.40283	89.5	1.14844	89.5	3.7207	89.5	44.6699	89.5	0.780762	89.5	22.2574	89.5	180.257	89.5	1458.78	89.5	0.820313	89.5	7.98438	89.5	44.5308	89.5	182.057	89.5	4.44727	89.5	7.32227	89.5	28.3062	89.5	361.51	89.5	5.55823	89.5	16.5977	89.5	67.8785	89.5	176.229
89.6	-1.40283	89.6	1.14795	89.6	3.72021	89.6	44.6699	89.6	0.769531	89.6	22.25	89.6	180.316	89.6	1459.02	89.6	0.820313	89.6	7.98389	89.6	44.5192	89.6	182.025	89.6	4.43945	89.6	7.32227	89.6	28.3062	89.6	361.529	89.6	5.56982	89.6	16.6172	89.6	67.9098	89.6	176.323
89.7	-1.40283	89.7	1.13867	89.7	3.71094	89.7	44.6699	89.7	0.769531	89.7	22.2422	89.7	180.375	89.7	1459.28	89.7	0.808594	89.7	7.97229	89.7	44.5195	89.7	181.975	89.7	4.43945	89.7	7.32227	89.7	28.3062	89.7	361.549	89.7	5.57813	89.7	16.6289	89.7	67.9601	89.7	176.402
89.8	-1.40332	89.8	1.13867	89.8	3.71045	89.8	44.6782	89.8	0.769531	89.8	22.2422	89.8	180.43	89.8	1459.53	89.8	0.820313	89.8	7.96484	89.8	44.5188	89.8	181.955	89.8	4.43945	89.8	7.31104	89.8	28.3062	89.8	361.568	89.8	5.58936	89.8	16.6367	89.8	67.9879	89.8	176.503
89.9	-1.4126	89.9	1.13867	89.9	3.70166	89.9	44.6816	89.9	0.78125	89.9	22.2422	89.9	180.488	89.9	1459.77	89.9	0.820313	89.9	7.96484	89.9	44.4995	89.9	181.913	89.9	4.43945	89.9	7.33154	89.9	28.3062	89.9	361.588	89.9	5.59766	89.9	16.6484	89.9	68.0266	89.9	176.6
90	-1.4126	90	1.12695	90	3.71094	90	44.6816	90	0.780884	90	22.2422	90	180.539	90	1460.01	90	0.820313	90	7.96436	90	44.4883	90	181.896	90	4.43994	90	7.31104	90	28.3062	90	361.607	90	5.61682	90	16.6563	90	68.0699	90	176.683
90.1	-1.4126	90.1	1.12695	90.1	3.71045	90.1	44.6816	90.1	0.773438	90.1	22.2305	90.1	180.578	90.1	1460.27	90.1	0.819824	90.1	7.95276	90.1	44.4879	90.1	181.857	90.1	4.4375	90.1	7.32031	90.1	28.3062	90.1	361.631	90.1	5.62109	90.1	16.668	90.1	68.1285	90.1	176.781
90.2	-1.4126	90.2	1.12695	90.2	3.68945	90.2	44.6819	90.2	0.773438	90.2	22.2305	90.2	180.629	90.2	1460.52	90.2	0.808594	90.2	7.93359	90.2	44.48	90.2	181.825	90.2	4.4375	90.2	7.32031	90.2	28.2983	90.2	361.639	90.2	5.62842	90.2	16.6758	90.2	68.1788	90.2	176.858
90.3	-1.41309	90.3	1.12695	90.3	3.68945	90.3	44.6973	90.3	0.773438	90.3	22.23	90.3	180.691	90.3	1460.72	90.3	0.808594	90.3	7.93311	90.3	44.468	90.3	181.775	90.3	4.4375	90.3	7.32031	90.3	28.2983	90.3	361.662	90.3	5.62891	90.3	16.688	90.3	68.2067	90.3	176.948
90.4	-1.43018	90.4	1.12646	90.4	3.68896	90.4	44.6973	90.4	0.772949	90.4	22.2188	90.4	180.75	90.4	1460.93	90.4	0.796509	90.4	7.92188	90.4	44.4487	90.4	181.735	90.4	4.4375	90.4	7.32031	90.4	28.2983	90.4	361.682	90.4	5.64807	90.4	16.707	90.4	68.2574	90.4	177.038
90.5	-1.43018	90.5	1.11719	90.5	3.67188	90.5	44.6973	90.5	0.761719	90.5	22.2188	90.5	180.789	90.5	1461.19	90.5	0.800781	90.5	7.92188	90.5	44.4293	90.5	181.673	90.5	4.4375	90.5	7.32031	90.5	28.2983	90.5	361.701	90.5	5.64063	90.5	16.7183	90.5	68.2883	90.5	177.124
90.6	-1.43018	90.6	1.11719	90.6	3.67188	90.6	44.6973	90.6	0.761719	90.6	22.2109	90.6	180.836	90.6	1461.43	90.6	0.800781	90.6	7.92151	90.6	44.4214	90.6	181.614	90.6	4.43799	90.6	7.3125	90.6	28.2983	90.6	361.721	90.6	5.65967	90.6	16.7188	90.6	68.3077	90.6	177.198
90.7	-1.43066	90.7	1.11719	90.7	3.67139	90.7	44.6973	90.7	0.761719	90.7	22.2109	90.7	180.867	90.7	1461.67	90.7	0.800781	90.7	7.91406	90.7	44.4098	90.7	181.564	90.7	4.44727	90.7	7.31299	90.7	28.2983	90.7	361.732	90.7	5.65979	90.7	16.7266	90.7	68.3395	90.7	177.281
90.8	-1.43994	90.8	1.11719	90.8	3.66211	90.8	44.6973	90.8	0.769531	90.8	22.2106	90.8	180.898	90.8	1461.89	90.8	0.800293	90.8	7.90576	90.8	44.4019	90.8	181.517	90.8	4.43945	90.8	7.32227	90.8	28.2983	90.8	361.751	90.8	5.66016	90.8	16.7466	90.8	68.3785	90.8	177.363
90.9	-1.43994	90.9	1.11719	90.9	3.66211	90.9	44.6973	90.9	0.769531	90.9	22.2031	90.9	180.949	90.9	1462.13	90.9	0.777344	90.9	7.89453	90.9	44.3903	90.9	181.466	90.9	4.43945	90.9	7.32227	90.9	28.2983	90.9	361.76	90.9	5.67139	90.9	16.7578	90.9	68.4293	90.9	177.452
91	-1.43994	91	1.11719	91	3.6499	91	44.6973	91	0.769531	91	22.2026	91	181.008	91	1462.37	91	0.776978	91	7.89417	91	44.3818	91	181.423	91	4.43945	91	7.31055	91	28.2983	91	361.791	91	5.66797	91	16.7695	91	68.4758	91	177.55
91.1	-1.43994	91.1	1.11719	91.1	3.64063	91.1	44.6973	91.1	0.769531	91.1	22.1797	91.1	181.066	91.1	1462.58	91.1	0.769897	91.1	7.87451	91.1	44.3594	91.1	181.376	91.1	4.43994	91.1	7.31104	91.1	28.2983	91.1	361.811	91.1	5.67969	91.1	16.7773	91.1	68.5192	91.1	177.628
91.2	-1.43994	91.2	1.11719	91.2	3.64063	91.2	44.709	91.2	0.769043	91.2	22.1797	91.2	181.109	91.2	1462.83	91.2	0.777344	91.2	7.875	91.2	44.359	91.2	181.337	91.2	4.44922	91.2	7.32031	91.2	28.2983	91.2	361.83	91.2	5.69922	91.2	16.7891	91.2	68.5695	91.2	177.711
91.3	-1.43994	91.3	1.10547	91.3	3.64063	91.3	44.709	91.3	0.75	91.3	22.1797	91.3	181.137	91.3	1463.06	91.3	0.777344	91.3	7.875	91.3	44.3511	91.3	181.294	91.3	4.4375	91.3	7.32031	91.3	28.2979	91.3	361.85	91.3	5.69873	91.3	16.8008	91.3	68.5973	91.3	177.804
91.4	-1.45215	91.4	1.10547	91.4	3.64063	91.4	44.709	91.4	0.757813	91.4	22.168	91.4	181.187	91.4	1463.29	91.4	0.776978	91.4	7.86279	91.4	44.3395	91.4	181.249	91.4	4.4375	91.4	7.3125	91.4	28.2886	91.4	361.861	91.4	5.70667	91.4	16.809	91.4	68.6403	91.4	177.878
91.5	-1.46143	91.5	1.10547	91.5	3.64063	91.5	44.709	91.5	0.757813	91.5	22.168	91.5	181.238	91.5	1463.53	91.5	0.769531	91.5	7.85156	91.5	44.3315	91.5	181.229	91.5	4.4375	91.5	7.31299	91.5	28.2886	91.5	361.869	91.5	5.7113	91.5	16.8359	91.5	68.6793	91.5	177.948
91.6	-1.46143	91.6	1.10498	91.6	3.64063	91.6	44.709	91.6	0.757446	91.6	22.168	91.6	181.27	91.6	1463.73	91.6	0.769531	91.6	7.8512	91.6	44.3199	91.6	181.206	91.6	4.4375	91.6	7.32227	91.6	28.2769	91.6	361.889	91.6	5.7262	91.6	16.8477	91.6	68.7296	91.6	178.031
91.7	-1.46143	91.7	1.0957	91.7	3.63232	91.7	44.709	91.7	0.75	91.7	22.1598	91.7	181.328	91.7	1463.95	91.7	0.769531	91.7	7.84375	91.7	44.312	91.7	181.186	91.7	4.4375	91.7	7.32227	91.7	28.2886	91.7	361.912	91.7	5.73047	91.7	16.8555	91.7	68.7574	91.7	178.109
91.8	-1.46143	91.8	1.0957	91.8	3.62305	91.8	44.7095	91.8	0.75	91.8	22.1523	91.8	181.355	91.8	1464.16	91.8	0.769043	91.8	7.84375	91.8	44.3008	91.8	181.147	91.8	4.4375	91.8	7.32227	91.8	28.2769	91.8	361.92	91.8	5.73828	91.8	16.8672	91.8	68.7961	91.8	178.191
91.9	-1.46143	91.9	1.0957	91.9	3.62305	91.9	44.7207	91.9	0.761719	91.9	22.1523	91.9	181.398	91.9	1464.38	91.9	0.757813	91.9	7.84375	91.9	44.3004	91.9	181.128	91.9	4.43799	91.9	7.31055	91.9	28.2769	91.9	361.939	91.9	5.75	91.9	16.8867	91.9	68.8278	91.9	178.261
92	-1.46143	92	1.0957	92	3.62305	92	44.7207	92	0.75	92	22.1523	92	181.449	92	1464.61	92	0.769531	92	7.84326	92	44.2925	92	181.107	92	4.44922	92	7.31055	92	28.2773	92	361.959	92	5.76904	92	16.8984	92	68.8785	92	178.331
92.1	-1.46143	92.1	1.0957	92.1	3.62305	92.1	44.7207	92.1	0.761719	92.1	22.1401	92.1	181.5	92.1	1464.82	92.1	0.757813	92.1	7.83167	92.1	44.269	92.1	181.063	92.1	4.43799	92.1	7.31104	92.1	28.2866	92.1	361.971	92.1	5.76953	92.1	16.9063	92.1	68.9293	92.1	178.382
92.2	-1.46973	92.2	1.0957	92.2	3.61133	92.2	44.7207	92.2	0.761719	92.2	22.1289	92.2	181.539	92.2	1465.03	92.2	0.769531	92.2	7.82422	92.2	44.2578	92.2	181.005	92.2	4.44727	92.2	7.32031	92.2	28.2866	92.2	361.99	92.2	5.77698	92.2	16.9185	92.2	68.9796	92.2	178.464
92.3	-1.47119	92.3	1.09521	92.3	3.61133	92.3	44.7207	92.3	0.75	92.3	22.1211	92.3	181.586	92.3	1465.25	92.3	0.769165	92.3	7.82422	92.3	44.2574	92.3	180.955	92.3	4.44727	92.3	7.32031	92.3	28.2866	92.3	362.01	92.3	5.78125	92.3	16.9375	92.3	69.0192	92.3	178.538
92.4	-1.47119	92.4	1.08594	92.4	3.61133	92.4	44.7207	92.4	0.75	92.4	22.1289	92.4	181.629	92.4	1465.46	92.4	0.749512	92.4	7.82373	92.4	44.2495	92.4	180.904	92.4	4.44727	92.4	7.30908	92.4	28.2788	92.4	362.029	92.4	5.78857	92.4	16.9492	92.4	69.0579	92.4	178.628
92.5	-1.47119	92.5	1.08594	92.5	3.61084	92.5	44.7209	92.5	0.761719	92.5	22.1206	92.5	181.668	92.5	1465.68	92.5	0.75	92.5	7.8125	92.5	44.2383	92.5	180.876	92.5	4.44727	92.5	7.31836	92.5	28.2788	92.5	362.041	92.5	5.78906	92.5	16.9492	92.5	69.1012	92.5	178.691
92.6	-1.47119	92.6	1.08594	92.6	3.59961	92.6	44.7285	92.6	0.75	92.6	22.1094	92.6	181.719	92.6	1465.88	92.6	0.75	92.6	7.80432	92.6	44.2379	92.6	180.806	92.6	4.43945	92.6	7.31836	92.6	28.2788	92.6	362.061	92.6	5.79688	92.6	16.9688	92.6	69.1403	92.6	178.78
92.7	-1.47168	92.7	1.07813	92.7	3.5918	92.7	44.7285	92.7	0.761719	92.7	22.1094	92.7	181.789	92.7	1466.13	92.7	0.75	92.7	7.79639	92.7	44.23	92.7	180.744	92.7	4.43994	92.7	7.31055	92.7	28.2788	92.7	362.08	92.7	5.80859	92.7	16.9766	92.7	69.1793	92.7	178.839
92.8	-1.48096	92.8	1.08594	92.8	3.5918	92.8	44.7285	92.8	0.761719	92.8	22.109	92.8	181.809	92.8	1466.35	92.8	0.749634	92.8	7.78516	92.8	44.2188	92.8	180.697	92.8	4.44922	92.8	7.31055	92.8	28.2788	92.8	362.088	92.8	5.82776	92.8	16.9886	92.8	69.2296	92.8	178.902
92.9	-1.48096	92.9	1.08594	92.9	3.5918	92.9	44.7285	92.9	0.761719	92.9	22.0898	92.9	181.847	92.9	1466.57	92.9	0.742188	92.9	7.78516	92.9	44.2184	92.9	180.646	92.9	4.44922	92.9	7.31104	92.9	28.2788	92.9	362.1	92.9	5.83154	92.9	16.9961	92.9	69.2496	92.9	178.98
93	-1.48877	93	1.08594	93	3.5918	93	44.7285	93	0.761719	93	22.0898	93	181.891	93	1466.8	93	0.742188	93	7.78516	93	44.2104	93	180.594	93	4.44922	93	7.32031	93	28.2788	93	362.107	93	5.82861	93	17.0161	93	69.2887	93	179.062
93.1	-1.48877	93.1	1.08594	93.1	3.5918	93.1	44.7285	93.1	0.761719	93.1	22.0898	93.1	181.949	93.1	1467	93.1	0.742188	93.1	7.78479	93.1	44.1989	93.1	180.524	93.1	4.44922	93.1	7.32031	93.1	28.2671	93.1	362.127	93.1	5.85107	93.1	17.0386	93.1	69.3395	93.1	179.12
93.2	-1.48877	93.2	1.08594	93.2	3.58008	93.2	44.729	93.2	0.761719	93.2	22.0815	93.2	181.977	93.2	1467.19	93.2	0.742188	93.2	7.76563	93.2	44.1831	93.2	180.467	93.2	4.44922	93.2	7.32031	93.2	28.2671	93.2	362.139	93.2	5.85938	93.2	17.0352	93.2	69.3782	93.2	179.171
93.3	-1.48877	93.3	1.08594	93.3	3.58008	93.3	44.7402	93.3	0.761719	93.3	22.0703	93.3	182.027	93.3	1467.41	93.3	0.742188	93.3	7.76563	93.3	44.1792	93.3	180.423	93.3	4.4375	93.3	7.32031	93.3	28.2671	93.3	362.146	93.3	5.85901	93.3	17.0474	93.3	69.4098	93.3	179.23
93.4	-1.48926	93.4	1.09717	93.4	3.58008	93.4	44.7402	93.4	0.761719	93.4	22.0703	93.4	182.078	93.4	1467.61	93.4	0.741699	93.4	7.76514	93.4	44.1676	93.4	180.376	93.4	4.43799	93.4	7.30908	93.4	28.2671	93.4	362.17	93.4	5.85938	93.4	17.0781	93.4	69.4489	93.4	179.292
93.5	-1.49854	93.5	1.08789	93.5	3.58008	93.5	44.7285	93.5	0.76123	93.5	22.0703	93.5	182.136	93.5	1467.83	93.5	0.730469	93.5	7.75391	93.5	44.1597	93.5	180.326	93.5	4.44727	93.5	7.32031	93.5	28.2593	93.5	362.178	93.5	5.87109	93.5	17.0781	93.5	69.4913	93.5	179.331
93.6	-1.49854	93.6	1.08789	93.6	3.58008	93.6	44.7285	93.6	0.750488	93.6	22.0582	93.6	182.175	93.6	1468.04	93.6	0.730469	93.6	7.74219	93.6	44.1484	93.6	180.275	93.6	4.44727	93.6	7.32031	93.6	28.2593	93.6	362.178	93.6	5.88232	93.6	17.098	93.6	69.5192	93.6	179.409
93.7	-1.49854	93.7	1.08789	93.7	3.56836	93.7	44.7285	93.7	0.761719	93.7	22.0508	93.7	182.219	93.7	1468.25	93.7	0.730469	93.7	7.74219	93.7	44.1481	93.7	180.244	93.7	4.43945	93.7	7.32031	93.7	28.2593	93.7	362.197	93.7	5.87891	93.7	17.1055	93.7	69.5582	93.7	179.46
93.8	-1.49902	93.8	1.07617	93.8	3.56836	93.8	44.7285	93.8	0.76123	93.8	22.0508	93.8	182.27	93.8	1468.42	93.8	0.730469	93.8	7.74219	93.8	44.1406	93.8	180.197	93.8	4.44727	93.8	7.32031	93.8	28.2593	93.8	362.197	93.8	5.89014	93.8	17.1255	93.8	69.5973	93.8	179.523
93.9	-1.5083	93.9	1.07617	93.9	3.56836	93.9	44.7285	93.9	0.757813	93.9	22.0503	93.9	182.308	93.9	1468.61	93.9	0.730469	93.9	7.7417	93.9	44.1401	93.9	180.154	93.9	4.43945	93.9	7.3208	93.9	28.2593	93.9	362.201	93.9	5.88672	93.9	17.1367	93.9	69.6359	93.9	179.589
94	-1.5083	94	1.07617	94	3.56787	94	44.7285	94	0.75	94	22.0313	94	182.348	94	1468.81	94	0.730469	94	7.73047	94	44.1285	94	180.114	94	4.43945	94	7.33008	94	28.2598	94	362.221	94	5.89807	94	17.1367	94	69.6676	94	179.64
94.1	-1.5083	94.1	1.08789	94.1	3.55859	94.1	44.7285	94.1	0.757813	94.1	22.0313	94.1	182.387	94.1	1469	94.1	0.72998	94.1	7.7301	94.1	44.1206	94.1	180.065	94.1	4.43945	94.1	7.32227	94.1	28.2573	94.1	362.221	94.1	5.89844	94.1	17.1484	94.1	69.7067	94.1	179.71
94.2	-1.5083	94.2	1.08789	94.2	3.55859	94.2	44.7207	94.2	0.757813	94.2	22.0313	94.2	182.425	94.2	1469.2	94.2	0.71875	94.2	7.72266	94.2	44.1094	94.2	180.037	94.2	4.43994	94.2	7.32227	94.2	28.2573	94.2	362.24	94.2	5.91016	94.2	17.1563	94.2	69.7454	94.2	179.781
94.3	-1.5083	94.3	1.07568	94.3	3.55859	94.3	44.7207	94.3	0.757813	94.3	22.0195	94.3	182.48	94.3	1469.39	94.3	0.718384	94.3	7.72266	94.3	44.1089	94.3	180.005	94.3	4.44922	94.3	7.32275	94.3	28.2573	94.3	362.252	94.3	5.91797	94.3	17.168	94.3	69.777	94.3	179.839
94.4	-1.50879	94.4	1.06641	94.4	3.55859	94.4	44.7209	94.4	0.757813	94.4	22.0195	94.4	182.539	94.4	1469.59	94.4	0.699219	94.4	7.71484	94.4	44.109	94.4	179.955	94.4	4.44922	94.4	7.33203	94.4	28.2573	94.4	362.26	94.4	5.92969	94.4	17.1685	94.4	69.8199	94.4	179.902
94.5	-1.52002	94.5	1.06641	94.5	3.55078	94.5	44.7285	94.5	0.757446	94.5	22.0195	94.5	182.578	94.5	1469.79	94.5	0.710938	94.5	7.71436	94.5	44.0894	94.5	179.916	94.5	4.44922	94.5	7.32031	94.5	28.2573	94.5	362.271	94.5	5.94873	94.5	17.1875	94.5	69.859	94.5	179.972
94.6	-1.52002	94.6	1.06641	94.6	3.55078	94.6	44.7285	94.6	0.75	94.6	22.0078	94.6	182.598	94.6	1469.99	94.6	0.699219	94.6	7.70313	94.6	44.0778	94.6	179.874	94.6	4.4375	94.6	7.32031	94.6	28.2573	94.6	362.291	94.6	5.94922	94.6	17.2109	94.6	69.8981	94.6	180.038
94.7	-1.52002	94.7	1.06641	94.7	3.55078	94.7	44.7285	94.7	0.761719	94.7	22.0078	94.7	182.636	94.7	1470.16	94.7	0.699219	94.7	7.69104	94.7	44.0698	94.7	179.846	94.7	4.4375	94.7	7.3208	94.7	28.2456	94.7	362.299	94.7	5.95703	94.7	17.2191	94.7	69.9371	94.7	180.082
94.8	-1.53174	94.8	1.06641	94.8	3.55078	94.8	44.7285	94.8	0.76123	94.8	22.0078	94.8	182.668	94.8	1470.36	94.8	0.699219	94.8	7.68359	94.8	44.0586	94.8	179.808	94.8	4.44922	94.8	7.32227	94.8	28.2456	94.8	362.31	94.8	5.96838	94.8	17.2383	94.8	69.9679	94.8	180.14
94.9	-1.53223	94.9	1.06641	94.9	3.55078	94.9	44.7168	94.9	0.75	94.9	22.0074	94.9	182.699	94.9	1470.56	94.9	0.69873	94.9	7.69531	94.9	44.0579	94.9	179.787	94.9	4.4375	94.9	7.32227	94.9	28.2383	94.9	362.311	94.9	5.96875	94.9	17.2461	94.9	70.0074	94.9	180.198
95	-1.5415	95	1.06641	95	3.55078	95	44.7168	95	0.75	95	22	95	182.75	95	1470.74	95	0.6875	95	7.68311	95	44.0391	95	179.756	95	4.4375	95	7.32227	95	28.2495	95	362.318	95	5.98047	95	17.2578	95	70.0465	95	180.261
95.1	-1.5415	95.1	1.06641	95.1	3.55078	95.1	44.7173	95.1	0.75	95.1	22.0004	95.1	182.789	95.1	1470.94	95.1	0.6875	95.1	7.67188	95.1	44.0383	95.1	179.725	95.1	4.4375	95.1	7.32227	95.1	28.2495	95.1	362.33	95.1	5.9917	95.1	17.2656	95.1	70.0852	95.1	180.32
95.2	-1.5415	95.2	1.06641	95.2	3.55078	95.2	44.7285	95.2	0.75	95.2	21.9996	95.2	182.816	95.2	1471.1	95.2	0.6875	95.2	7.67188	95.2	44.0195	95.2	179.686	95.2	4.4375	95.2	7.31055	95.2	28.249	95.2	362.338	95.2	5.98828	95.2	17.2773	95.2	70.1207	95.2	180.37
95.3	-1.5415	95.3	1.06641	95.3	3.53906	95.3	44.7285	95.3	0.749634	95.3	21.9922	95.3	182.867	95.3	1471.28	95.3	0.6875	95.3	7.67188	95.3	44.0117	95.3	179.647	95.3	4.43799	95.3	7.31104	95.3	28.2383	95.3	362.35	95.3	6	95.3	17.2852	95.3	70.1598	95.3	180.429
95.4	-1.52979	95.4	1.06641	95.4	3.53906	95.4	44.7285	95.4	0.742188	95.4	21.9917	95.4	182.898	95.4	1471.48	95.4	0.687134	95.4	7.6637	95.4	44.0112	95.4	179.626	95.4	4.44678	95.4	7.32031	95.4	28.2378	95.4	362.357	95.4	6.00745	95.4	17.2856	95.4	70.1984	95.4	180.503
95.5	-1.54199	95.5	1.06641	95.5	3.53906	95.5	44.7285	95.5	0.742188	95.5	21.9805	95.5	182.93	95.5	1471.66	95.5	0.679688	95.5	7.65625	95.5	43.9996	95.5	179.573	95.5	4.4375	95.5	7.32031	95.5	28.2378	95.5	362.369	95.5	6.01123	95.5	17.3086	95.5	70.2262	95.5	180.55
95.6	-1.55127	95.6	1.06641	95.6	3.53955	95.6	44.7285	95.6	0.741699	95.6	21.9805	95.6	182.98	95.6	1471.84	95.6	0.679688	95.6	7.65625	95.6	43.9922	95.6	179.545	95.6	4.43799	95.6	7.3208	95.6	28.2378	95.6	362.377	95.6	6.00781	95.6	17.3203	95.6	70.2574	95.6	180.601
95.7	-1.55127	95.7	1.05859	95.7	3.54883	95.7	44.7285	95.7	0.730469	95.7	21.9805	95.7	183.008	95.7	1472.02	95.7	0.679199	95.7	7.65576	95.7	43.9917	95.7	179.518	95.7	4.44727	95.7	7.33008	95.7	28.2378	95.7	362.389	95.7	6.01953	95.7	17.3207	95.7	70.2961	95.7	180.652
95.8	-1.55127	95.8	1.05859	95.8	3.54102	95.8	44.7207	95.8	0.730469	95.8	21.9684	95.8	183.039	95.8	1472.21	95.8	0.667969	95.8	7.64453	95.8	43.9684	95.8	179.486	95.8	4.44727	95.8	7.3418	95.8	28.2378	95.8	362.4	95.8	6.02698	95.8	17.3359	95.8	70.3278	95.8	180.71
95.9	-1.55127	95.9	1.05859	95.9	3.54053	95.9	44.7207	95.9	0.730469	95.9	21.9609	95.9	183.078	95.9	1472.39	95.9	0.667603	95.9	7.63232	95.9	43.9609	95.9	179.456	95.9	4.44727	95.9	7.33008	95.9	28.23	95.9	362.408	95.9	6.03125	95.9	17.3477	95.9	70.3707	95.9	180.761
96	-1.55127	96	1.05859	96	3.53125	96	44.7207	96	0.730469	96	21.9604	96	183.105	96	1472.59	96	0.660156	96	7.62109	96	43.9604	96	179.436	96	4.4585	96	7.33008	96	28.23	96	362.42	96	6.05078	96	17.356	96	70.4093	96	180.82
96.1	-1.55127	96.1	1.05859	96.1	3.53125	96.1	44.7207	96.1	0.730469	96.1	21.9492	96.1	183.136	96.1	1472.76	96.1	0.652344	96.1	7.62109	96.1	43.9489	96.1	179.416	96.1	4.44971	96.1	7.32227	96.1	28.23	96.1	362.428	96.1	6.06201	96.1	17.3789	96.1	70.4489	96.1	180.878
96.2	-1.55127	96.2	1.05811	96.2	3.53125	96.2	44.709	96.2	0.730469	96.2	21.9492	96.2	183.168	96.2	1472.96	96.2	0.651855	96.2	7.62073	96.2	43.9409	96.2	179.377	96.2	4.4585	96.2	7.32275	96.2	28.2305	96.2	362.439	96.2	6.05859	96.2	17.3789	96.2	70.4879	96.2	180.941
96.3	-1.55176	96.3	1.04883	96.3	3.53125	96.3	44.709	96.3	0.730469	96.3	21.9492	96.3	183.21	96.3	1473.16	96.3	0.640625	96.3	7.61328	96.3	43.9297	96.3	179.346	96.3	4.44922	96.3	7.32031	96.3	28.228	96.3	362.447	96.3	6.07031	96.3	17.3867	96.3	70.5192	96.3	180.98
96.4	-1.56104	96.4	1.04883	96.4	3.53125	96.4	44.7092	96.4	0.730469	96.4	21.9492	96.4	183.246	96.4	1473.34	96.4	0.648438	96.4	7.61328	96.4	43.9293	96.4	179.307	96.4	4.44922	96.4	7.3208	96.4	28.228	96.4	362.459	96.4	6.07813	96.4	17.3988	96.4	70.5465	96.4	181.042
96.5	-1.56104	96.5	1.04883	96.5	3.51953	96.5	44.7168	96.5	0.730469	96.5	21.9492	96.5	183.289	96.5	1473.51	96.5	0.648438	96.5	7.61328	96.5	43.9214	96.5	179.276	96.5	4.44922	96.5	7.33008	96.5	28.228	96.5	362.471	96.5	6.08984	96.5	17.4063	96.5	70.5895	96.5	181.093
96.6	-1.56104	96.6	1.04883	96.6	3.51953	96.6	44.7051	96.6	0.730469	96.6	21.9409	96.6	183.32	96.6	1473.68	96.6	0.648438	96.6	7.61328	96.6	43.9102	96.6	179.256	96.6	4.44922	96.6	7.33008	96.6	28.228	96.6	362.471	96.6	6.09717	96.6	17.418	96.6	70.6285	96.6	181.159
96.7	-1.54932	96.7	1.04883	96.7	3.51953	96.7	44.7051	96.7	0.730469	96.7	21.9297	96.7	183.359	96.7	1473.86	96.7	0.648071	96.7	7.61279	96.7	43.9102	96.7	179.214	96.7	4.44971	96.7	7.33008	96.7	28.2202	96.7	362.479	96.7	6.09766	96.7	17.4263	96.7	70.6672	96.7	181.21
96.8	-1.54932	96.8	1.04834	96.8	3.51953	96.8	44.7056	96.8	0.730469	96.8	21.9297	96.8	183.41	96.8	1474.03	96.8	0.640625	96.8	7.60156	96.8	43.9094	96.8	179.197	96.8	4.44727	96.8	7.31836	96.8	28.2202	96.8	362.49	96.8	6.09729	96.8	17.4492	96.8	70.691	96.8	181.253
96.9	-1.54932	96.9	1.03906	96.9	3.51953	96.9	44.7163	96.9	0.730469	96.9	21.9176	96.9	183.43	96.9	1474.21	96.9	0.640625	96.9	7.6012	96.9	43.8906	96.9	179.155	96.9	4.45898	96.9	7.31885	96.9	28.2207	96.9	362.498	96.9	6.10938	96.9	17.457	96.9	70.7296	96.9	181.312
97	-1.5498	97	1.03906	97	3.51953	97	44.7051	97	0.730469	97	21.9102	97	183.457	97	1474.38	97	0.640625	97	7.58594	97	43.9019	97	179.135	97	4.45898	97	7.32031	97	28.2183	97	362.502	97	6.12109	97	17.457	97	70.7496	97	181.362
97.1	-1.5708	97.1	1.03906	97.1	3.51953	97.1	44.6978	97.1	0.71875	97.1	21.9102	97.1	183.496	97.1	1474.56	97.1	0.640625	97.1	7.58594	97.1	43.8785	97.1	179.096	97.1	4.45898	97.1	7.32031	97.1	28.2183	97.1	362.521	97.1	6.12109	97.1	17.4688	97.1	70.7887	97.1	181.41
97.2	-1.5708	97.2	1.03906	97.2	3.51953	97.2	44.709	97.2	0.730469	97.2	21.9102	97.2	183.531	97.2	1474.73	97.2	0.640137	97.2	7.58545	97.2	43.8706	97.2	179.077	97.2	4.45898	97.2	7.32031	97.2	28.2183	97.2	362.521	97.2	6.12891	97.2	17.4688	97.2	70.8278	97.2	181.46
97.3	-1.5708	97.3	1.02734	97.3	3.51172	97.3	44.709	97.3	0.730469	97.3	21.9102	97.3	183.57	97.3	1474.88	97.3	0.628906	97.3	7.57422	97.3	43.8594	97.3	179.069	97.3	4.45898	97.3	7.32031	97.3	28.2183	97.3	362.541	97.3	6.14063	97.3	17.4769	97.3	70.8668	97.3	181.492
97.4	-1.55908	97.4	1.02734	97.4	3.51172	97.4	44.709	97.4	0.730469	97.4	21.9097	97.4	183.609	97.4	1475.04	97.4	0.628906	97.4	7.57422	97.4	43.859	97.4	179.045	97.4	4.45898	97.4	7.32031	97.4	28.2188	97.4	362.561	97.4	6.14795	97.4	17.4961	97.4	70.8981	97.4	181.55
97.5	-1.5708	97.5	1.02734	97.5	3.51172	97.5	44.6973	97.5	0.730469	97.5	21.8981	97.5	183.637	97.5	1475.19	97.5	0.628906	97.5	7.5625	97.5	43.8511	97.5	179.018	97.5	4.44727	97.5	7.32031	97.5	28.2202	97.5	362.568	97.5	6.13672	97.5	17.4957	97.5	70.9489	97.5	181.593
97.6	-1.57129	97.6	1.02734	97.6	3.51172	97.6	44.6973	97.6	0.730469	97.6	21.8906	97.6	183.668	97.6	1475.33	97.6	0.628418	97.6	7.56213	97.6	43.8394	97.6	178.975	97.6	4.44775	97.6	7.32031	97.6	28.228	97.6	362.58	97.6	6.14807	97.6	17.4965	97.6	70.9874	97.6	181.625
97.7	-1.58057	97.7	1.02734	97.7	3.5	97.7	44.6973	97.7	0.730469	97.7	21.8906	97.7	183.719	97.7	1475.49	97.7	0.617188	97.7	7.55469	97.7	43.8278	97.7	178.959	97.7	4.45703	97.7	7.30859	97.7	28.2202	97.7	362.58	97.7	6.15234	97.7	17.5156	97.7	71.0074	97.7	181.652
97.8	-1.58057	97.8	1.02734	97.8	3.5	97.8	44.6973	97.8	0.71875	97.8	21.8828	97.8	183.757	97.8	1475.65	97.8	0.617188	97.8	7.55469	97.8	43.8198	97.8	178.928	97.8	4.45703	97.8	7.30908	97.8	28.2202	97.8	362.592	97.8	6.16016	97.8	17.5273	97.8	71.0465	97.8	181.711
97.9	-1.58057	97.9	1.02734	97.9	3.5	97.9	44.6973	97.9	0.730469	97.9	21.8901	97.9	183.785	97.9	1475.81	97.9	0.617188	97.9	7.5542	97.9	43.8086	97.9	178.896	97.9	4.45703	97.9	7.32031	97.9	28.2202	97.9	362.599	97.9	6.17139	97.9	17.5352	97.9	71.0778	97.9	181.773
98	-1.58057	98	1.02734	98	3.5	98	44.6895	98	0.730469	98	21.8711	98	183.816	98	1475.97	98	0.616821	98	7.54297	98	43.8082	98	178.866	98	4.45703	98	7.3125	98	28.2202	98	362.6	98	6.16797	98	17.5356	98	71.0973	98	181.8
98.1	-1.58057	98.1	1.02734	98.1	3.5	98.1	44.6899	98.1	0.730469	98.1	21.8711	98.1	183.855	98.1	1476.11	98.1	0.609375	98.1	7.54297	98.1	43.8008	98.1	178.838	98.1	4.45703	98.1	7.3125	98.1	28.2202	98.1	362.607	98.1	6.16797	98.1	17.5586	98.1	71.1481	98.1	181.851
98.2	-1.58057	98.2	1.01953	98.2	3.49268	98.2	44.7012	98.2	0.730469	98.2	21.8594	98.2	183.887	98.2	1476.23	98.2	0.609375	98.2	7.54297	98.2	43.8003	98.2	178.815	98.2	4.45703	98.2	7.3125	98.2	28.2202	98.2	362.619	98.2	6.17969	98.2	17.5586	98.2	71.1871	98.2	181.871
98.3	-1.58057	98.3	1.01904	98.3	3.50195	98.3	44.7012	98.3	0.730469	98.3	21.8594	98.3	183.937	98.3	1476.36	98.3	0.601563	98.3	7.54297	98.3	43.8008	98.3	178.799	98.3	4.45703	98.3	7.3125	98.3	28.2085	98.3	362.631	98.3	6.19885	98.3	17.5664	98.3	71.2262	98.3	181.921
98.4	-1.58057	98.4	1.00781	98.4	3.50195	98.4	44.7012	98.4	0.730469	98.4	21.859	98.4	183.957	98.4	1476.49	98.4	0.609375	98.4	7.54297	98.4	43.8004	98.4	178.775	98.4	4.45703	98.4	7.31299	98.4	28.209	98.4	362.639	98.4	6.19141	98.4	17.5781	98.4	71.2766	98.4	181.949
98.5	-1.58057	98.5	1.00781	98.5	3.50195	98.5	44.7014	98.5	0.742188	98.5	21.8516	98.5	183.988	98.5	1476.63	98.5	0.608887	98.5	7.53088	98.5	43.7808	98.5	178.749	98.5	4.45703	98.5	7.31055	98.5	28.2183	98.5	362.65	98.5	6.19922	98.5	17.5781	98.5	71.3082	98.5	182.003
98.6	-1.58887	98.6	1.00781	98.6	3.50195	98.6	44.709	98.6	0.742188	98.6	21.8511	98.6	184.02	98.6	1476.75	98.6	0.597656	98.6	7.52344	98.6	43.7813	98.6	178.736	98.6	4.45703	98.6	7.32227	98.6	28.2183	98.6	362.65	98.6	6.21045	98.6	17.5977	98.6	71.3395	98.6	182.05
98.7	-1.59033	98.7	1.00781	98.7	3.50195	98.7	44.709	98.7	0.741821	98.7	21.8398	98.7	184.058	98.7	1476.9	98.7	0.589478	98.7	7.52295	98.7	43.7809	98.7	178.706	98.7	4.45703	98.7	7.31055	98.7	28.2183	98.7	362.662	98.7	6.21094	98.7	17.5977	98.7	71.3903	98.7	182.101
98.8	-1.59814	98.8	1.00732	98.8	3.50146	98.8	44.709	98.8	0.734375	98.8	21.8398	98.8	184.078	98.8	1477.04	98.8	0.582031	98.8	7.51172	98.8	43.7729	98.8	178.686	98.8	4.45752	98.8	7.31055	98.8	28.2183	98.8	362.662	98.8	6.21875	98.8	17.6055	98.8	71.4293	98.8	182.16
98.9	-1.59814	98.9	0.998047	98.9	3.49219	98.9	44.6973	98.9	0.734375	98.9	21.8398	98.9	184.117	98.9	1477.17	98.9	0.582031	98.9	7.50391	98.9	43.7612	98.9	178.658	98.9	4.4668	98.9	7.31055	98.9	28.2183	98.9	362.67	98.9	6.23828	98.9	17.6167	98.9	71.4684	98.9	182.203
99	-1.59814	99	0.998047	99	3.48047	99	44.6973	99	0.733887	99	21.8398	99	184.156	99	1477.31	99	0.582031	99	7.50342	99	43.7496	99	178.628	99	4.4668	99	7.31055	99	28.2065	99	362.681	99	6.23828	99	17.6172	99	71.4996	99	182.241
99.1	-1.59863	99.1	0.986328	99.1	3.47998	99.1	44.6973	99.1	0.722656	99.1	21.8398	99.1	184.195	99.1	1477.45	99.1	0.582031	99.1	7.49219	99.1	43.7422	99.1	178.615	99.1	4.4668	99.1	7.31055	99.1	28.2065	99.1	362.689	99.1	6.23828	99.1	17.625	99.1	71.5504	99.1	182.292
99.2	-1.60791	99.2	0.98584	99.2	3.4707	99.2	44.6973	99.2	0.722656	99.2	21.8398	99.2	184.23	99.2	1477.6	99.2	0.581543	99.2	7.49182	99.2	43.7417	99.2	178.585	99.2	4.4668	99.2	7.30322	99.2	28.2065	99.2	362.701	99.2	6.24951	99.2	17.625	99.2	71.5778	99.2	182.332
99.3	-1.60791	99.3	0.976563	99.3	3.4707	99.3	44.6978	99.3	0.722656	99.3	21.8398	99.3	184.27	99.3	1477.74	99.3	0.570313	99.3	7.48438	99.3	43.7301	99.3	178.569	99.3	4.46729	99.3	7.3125	99.3	28.2065	99.3	362.701	99.3	6.23828	99.3	17.6445	99.3	71.6202	99.3	182.378
99.4	-1.60791	99.4	0.976563	99.4	3.4707	99.4	44.709	99.4	0.722656	99.4	21.8398	99.4	184.309	99.4	1477.9	99.4	0.569946	99.4	7.48438	99.4	43.7222	99.4	178.557	99.4	4.47852	99.4	7.3125	99.4	28.2065	99.4	362.709	99.4	6.24609	99.4	17.6445	99.4	71.6481	99.4	182.41
99.5	-1.60791	99.5	0.976563	99.5	3.4707	99.5	44.709	99.5	0.722656	99.5	21.8276	99.5	184.339	99.5	1478.04	99.5	0.5625	99.5	7.48389	99.5	43.7109	99.5	178.538	99.5	4.47852	99.5	7.30078	99.5	28.2065	99.5	362.709	99.5	6.25745	99.5	17.6563	99.5	71.6681	99.5	182.453
99.6	-1.60791	99.6	0.96875	99.6	3.47021	99.6	44.7092	99.6	0.722656	99.6	21.8164	99.6	184.367	99.6	1478.19	99.6	0.562012	99.6	7.47266	99.6	43.7106	99.6	178.506	99.6	4.47852	99.6	7.30078	99.6	28.2065	99.6	362.72	99.6	6.25781	99.6	17.6563	99.6	71.7296	99.6	182.492
99.7	-1.60791	99.7	0.96875	99.7	3.46143	99.7	44.7168	99.7	0.722656	99.7	21.8164	99.7	184.398	99.7	1478.36	99.7	0.550781	99.7	7.47229	99.7	43.7031	99.7	178.487	99.7	4.47852	99.7	7.30127	99.7	28.2065	99.7	362.717	99.7	6.26953	99.7	17.6758	99.7	71.7457	99.7	182.539
99.8	-1.6084	99.8	0.96875	99.8	3.4585	99.8	44.7168	99.8	0.722656	99.8	21.8164	99.8	184.437	99.8	1478.51	99.8	0.550781	99.8	7.46484	99.8	43.7026	99.8	178.467	99.8	4.47803	99.8	7.31055	99.8	28.2065	99.8	362.729	99.8	6.26953	99.8	17.6758	99.8	71.777	99.8	182.562
99.9	-1.63135	99.9	0.96875	99.9	3.44922	99.9	44.7168	99.9	0.722656	99.9	21.8082	99.9	184.461	99.9	1478.65	99.9	0.550293	99.9	7.46436	99.9	43.6914	99.9	178.436	99.9	4.46729	99.9	7.31055	99.9	28.2065	99.9	362.737	99.9	6.28125	99.9	17.6875	99.9	71.8082	99.9	182.601
100	-1.63135	100	0.976563	100	3.44971	100	44.7168	100	0.722656	100	21.8008	100	184.5	100	1478.78	100	0.546875	100	7.45313	100	43.6793	100	178.397	100	4.47852	100	7.31055	100	28.2061	100	362.76	100	6.28125	100	17.6953	100	71.8473	100	182.652
100.1	-1.61963	100.1	0.976563	100.1	3.45117	100.1	44.7168	100.1	0.722656	100.1	21.8008	100.1	184.539	100.1	1478.94	100.1	0.546509	100.1	7.45313	100.1	43.6714	100.1	178.378	100.1	4.47852	100.1	7.31055	100.1	28.189	100.1	362.76	100.1	6.28906	100.1	17.707	100.1	71.8785	100.1	182.683
100.2	-1.61963	100.2	0.976563	100.2	3.45117	100.2	44.7168	100.2	0.722656	100.2	21.8008	100.2	184.589	100.2	1479.1	100.2	0.539063	100.2	7.45276	100.2	43.6597	100.2	178.366	100.2	4.47852	100.2	7.30273	100.2	28.189	100.2	362.771	100.2	6.30029	100.2	17.7148	100.2	71.9059	100.2	182.711
100.3	-1.61963	100.3	0.96875	100.3	3.45068	100.3	44.7168	100.3	0.722656	100.3	21.8003	100.3	184.609	100.3	1479.26	100.3	0.539063	100.3	7.44531	100.3	43.6484	100.3	178.346	100.3	4.47852	100.3	7.31055	100.3	28.189	100.3	362.779	100.3	6.28906	100.3	17.7153	100.3	71.9489	100.3	182.742
100.4	-1.61963	100.4	0.968262	100.4	3.44141	100.4	44.7168	100.4	0.722656	100.4	21.7887	100.4	184.637	100.4	1479.4	100.4	0.550781	100.4	7.44482	100.4	43.6481	100.4	178.338	100.4	4.479	100.4	7.30273	100.4	28.189	100.4	362.791	100.4	6.29688	100.4	17.7383	100.4	71.9762	100.4	182.773
100.5	-1.62012	100.5	0.958984	100.5	3.44141	100.5	44.7168	100.5	0.722656	100.5	21.7813	100.5	184.668	100.5	1479.56	100.5	0.550781	100.5	7.43359	100.5	43.6401	100.5	178.304	100.5	4.48828	100.5	7.30322	100.5	28.189	100.5	362.799	100.5	6.30859	100.5	17.7461	100.5	72.0071	100.5	182.8
100.6	-1.64063	100.6	0.958984	100.6	3.44141	100.6	44.709	100.6	0.722656	100.6	21.7813	100.6	184.699	100.6	1479.73	100.6	0.550293	100.6	7.43323	100.6	43.6285	100.6	178.3	100.6	4.48828	100.6	7.3125	100.6	28.189	100.6	362.799	100.6	6.30859	100.6	17.7578	100.6	72.0309	100.6	182.843
100.7	-1.63135	100.7	0.958984	100.7	3.42969	100.7	44.709	100.7	0.722656	100.7	21.7813	100.7	184.738	100.7	1479.9	100.7	0.539063	100.7	7.42578	100.7	43.6328	100.7	178.275	100.7	4.48828	100.7	7.3125	100.7	28.189	100.7	362.811	100.7	6.31641	100.7	17.7656	100.7	72.0699	100.7	182.871
100.8	-1.63184	100.8	0.947266	100.8	3.42969	100.8	44.709	100.8	0.723145	100.8	21.7808	100.8	184.77	100.8	1480.05	100.8	0.546509	100.8	7.42529	100.8	43.6323	100.8	178.245	100.8	4.48828	100.8	7.3125	100.8	28.189	100.8	362.818	100.8	6.32861	100.8	17.7773	100.8	72.1012	100.8	182.91
100.9	-1.62939	100.9	0.947266	100.9	3.42969	100.9	44.709	100.9	0.733887	100.9	21.7695	100.9	184.796	100.9	1480.19	100.9	0.539063	100.9	7.41406	100.9	43.6211	100.9	178.217	100.9	4.48828	100.9	7.30078	100.9	28.189	100.9	362.818	100.9	6.33936	100.9	17.7891	100.9	72.1285	100.9	182.953
101	-1.62939	101	0.958984	101	3.4292	101	44.709	101	0.722656	101	21.7695	101	184.816	101	1480.35	101	0.539063	101	7.40186	101	43.6207	101	178.178	101	4.48828	101	7.30078	101	28.189	101	362.818	101	6.32813	101	17.7969	101	72.1676	101	182.972
101.1	-1.62939	101.1	0.947266	101.1	3.41992	101.1	44.7168	101.1	0.723145	101.1	21.7695	101.1	184.848	101.1	1480.52	101.1	0.538574	101.1	7.39026	101.1	43.6206	101.1	178.155	101.1	4.48828	101.1	7.30078	101.1	28.1885	101.1	362.818	101.1	6.33984	101.1	17.8086	101.1	72.1989	101.1	183
101.2	-1.62939	101.2	0.947266	101.2	3.41211	101.2	44.7168	101.2	0.734375	101.2	21.7692	101.2	184.875	101.2	1480.67	101.2	0.527344	101.2	7.38281	101.2	43.6094	101.2	178.124	101.2	4.48828	101.2	7.30127	101.2	28.1797	101.2	362.838	101.2	6.34766	101.2	17.8164	101.2	72.2301	101.2	183.031
101.3	-1.62939	101.3	0.947266	101.3	3.41211	101.3	44.709	101.3	0.742188	101.3	21.7617	101.3	184.91	101.3	1480.8	101.3	0.538696	101.3	7.38281	101.3	43.6089	101.3	178.108	101.3	4.48828	101.3	7.31055	101.3	28.189	101.3	362.85	101.3	6.35938	101.3	17.8164	101.3	72.2687	101.3	183.07
101.4	-1.62939	101.4	0.947266	101.4	3.41211	101.4	44.7168	101.4	0.742188	101.4	21.7617	101.4	184.938	101.4	1480.95	101.4	0.53125	101.4	7.38232	101.4	43.5973	101.4	178.077	101.4	4.48828	101.4	7.31055	101.4	28.1768	101.4	362.857	101.4	6.35986	101.4	17.8281	101.4	72.2887	101.4	183.089
101.5	-1.62939	101.5	0.947266	101.5	3.41211	101.5	44.7168	101.5	0.742188	101.5	21.7617	101.5	184.969	101.5	1481.11	101.5	0.53125	101.5	7.37109	101.5	43.6016	101.5	178.049	101.5	4.48828	101.5	7.31055	101.5	28.1792	101.5	362.857	101.5	6.37891	101.5	17.8281	101.5	72.3082	101.5	183.113
101.6	-1.62939	101.6	0.947266	101.6	3.3999	101.6	44.709	101.6	0.742188	101.6	21.7617	101.6	185.007	101.6	1481.24	101.6	0.530762	101.6	7.37109	101.6	43.6011	101.6	178.013	101.6	4.48828	101.6	7.31055	101.6	28.1675	101.6	362.869	101.6	6.37891	101.6	17.8359	101.6	72.3473	101.6	183.152
101.7	-1.62939	101.7	0.946777	101.7	3.39063	101.7	44.709	101.7	0.741699	101.7	21.7612	101.7	185.027	101.7	1481.38	101.7	0.507813	101.7	7.37073	101.7	43.5895	101.7	177.967	101.7	4.48828	101.7	7.29932	101.7	28.1792	101.7	362.869	101.7	6.39014	101.7	17.8477	101.7	72.3785	101.7	183.191
101.8	-1.64111	101.8	0.9375	101.8	3.39063	101.8	44.7095	101.8	0.730469	101.8	21.75	101.8	185.078	101.8	1481.53	101.8	0.519165	101.8	7.36328	101.8	43.582	101.8	177.924	101.8	4.48828	101.8	7.30859	101.8	28.1675	101.8	362.869	101.8	6.37891	101.8	17.8555	101.8	72.4059	101.8	183.23
101.9	-1.64111	101.9	0.9375	101.9	3.39014	101.9	44.7285	101.9	0.730469	101.9	21.75	101.9	185.117	101.9	1481.69	101.9	0.511719	101.9	7.36328	101.9	43.5815	101.9	177.896	101.9	4.48828	101.9	7.30859	101.9	28.1675	101.9	362.881	101.9	6.38672	101.9	17.8672	101.9	72.4489	101.9	183.261
102	-1.62939	102	0.9375	102	3.38086	102	44.7285	102	0.730469	102	21.75	102	185.148	102	1481.84	102	0.51123	102	7.36279	102	43.5699	102	177.865	102	4.48828	102	7.30859	102	28.1675	102	362.889	102	6.39844	102	17.8672	102	72.4879	102	183.289
102.1	-1.64111	102.1	0.9375	102.1	3.38086	102.1	44.7285	102.1	0.730469	102.1	21.75	102.1	185.18	102.1	1482	102.1	0.5	102.1	7.3512	102.1	43.562	102.1	177.826	102.1	4.48828	102.1	7.30908	102.1	28.1792	102.1	362.9	102.1	6.39844	102.1	17.8789	102.1	72.5266	102.1	183.332
102.2	-1.64111	102.2	0.9375	102.2	3.38086	102.2	44.7285	102.2	0.730469	102.2	21.75	102.2	185.218	102.2	1482.15	102.2	0.499512	102.2	7.34375	102.2	43.5508	102.2	177.784	102.2	4.48828	102.2	7.31836	102.2	28.167	102.2	362.889	102.2	6.40588	102.2	17.8862	102.2	72.5508	102.2	183.37
102.3	-1.6416	102.3	0.9375	102.3	3.38086	102.3	44.7285	102.3	0.72998	102.3	21.75	102.3	185.227	102.3	1482.31	102.3	0.488281	102.3	7.34375	102.3	43.5582	102.3	177.756	102.3	4.48828	102.3	7.31836	102.3	28.1577	102.3	362.9	102.3	6.41016	102.3	17.875	102.3	72.5895	102.3	183.391
102.4	-1.63916	102.4	0.9375	102.4	3.38086	102.4	44.7285	102.4	0.730469	102.4	21.7379	102.4	185.27	102.4	1482.46	102.4	0.488281	102.4	7.34326	102.4	43.5503	102.4	177.725	102.4	4.48828	102.4	7.31055	102.4	28.1577	102.4	362.908	102.4	6.41016	102.4	17.8945	102.4	72.6285	102.4	183.421
102.5	-1.65088	102.5	0.9375	102.5	3.37305	102.5	44.7285	102.5	0.71875	102.5	21.7426	102.5	185.297	102.5	1482.61	102.5	0.487915	102.5	7.33203	102.5	43.5391	102.5	177.686	102.5	4.48828	102.5	7.31055	102.5	28.1577	102.5	362.908	102.5	6.42188	102.5	17.8945	102.5	72.6559	102.5	183.453
102.6	-1.65088	102.6	0.9375	102.6	3.38037	102.6	44.7285	102.6	0.71875	102.6	21.7496	102.6	185.32	102.6	1482.75	102.6	0.480469	102.6	7.33203	102.6	43.5386	102.6	177.643	102.6	4.48828	102.6	7.31055	102.6	28.1577	102.6	362.92	102.6	6.42969	102.6	17.9063	102.6	72.6989	102.6	183.48
102.7	-1.65088	102.7	0.937012	102.7	3.36328	102.7	44.7285	102.7	0.730469	102.7	21.7305	102.7	185.348	102.7	1482.92	102.7	0.47998	102.7	7.33154	102.7	43.527	102.7	177.596	102.7	4.48828	102.7	7.31055	102.7	28.1577	102.7	362.92	102.7	6.44141	102.7	17.9141	102.7	72.7375	102.7	183.523
102.8	-1.65088	102.8	0.927734	102.8	3.36328	102.8	44.7285	102.8	0.730469	102.8	21.7422	102.8	185.398	102.8	1483.07	102.8	0.46875	102.8	7.31995	102.8	43.5195	102.8	177.557	102.8	4.48828	102.8	7.31055	102.8	28.1577	102.8	362.92	102.8	6.44922	102.8	17.9263	102.8	72.7614	102.8	183.558
102.9	-1.65088	102.9	0.928223	102.9	3.36328	102.9	44.7285	102.9	0.730103	102.9	21.7417	102.9	185.421	102.9	1483.22	102.9	0.468384	102.9	7.3125	102.9	43.5308	102.9	177.518	102.9	4.48828	102.9	7.31055	102.9	28.1577	102.9	362.932	102.9	6.44922	102.9	17.9487	102.9	72.8004	102.9	183.589
103	-1.65088	103	0.9375	103	3.36328	103	44.7285	103	0.730469	103	21.7305	103	185.438	103	1483.37	103	0.460938	103	7.31201	103	43.5195	103	177.487	103	4.48779	103	7.31055	103	28.1577	103	362.932	103	6.46045	103	17.9453	103	72.8317	103	183.613
103.1	-1.65137	103.1	0.9375	103.1	3.36328	103.1	44.7285	103.1	0.730469	103.1	21.7188	103.1	185.488	103.1	1483.52	103.1	0.460449	103.1	7.31213	103.1	43.5192	103.1	177.458	103.1	4.47852	103.1	7.31055	103.1	28.1577	103.1	362.951	103.1	6.45703	103.1	17.9453	103.1	72.8585	103.1	183.66
103.2	-1.64893	103.2	0.937012	103.2	3.36328	103.2	44.7285	103.2	0.730469	103.2	21.7188	103.2	185.519	103.2	1483.67	103.2	0.460938	103.2	7.29297	103.2	43.5112	103.2	177.404	103.2	4.47852	103.2	7.31055	103.2	28.1577	103.2	362.959	103.2	6.45703	103.2	17.9648	103.2	72.8864	103.2	183.699
103.3	-1.66064	103.3	0.927734	103.3	3.35107	103.3	44.7285	103.3	0.730469	103.3	21.7183	103.3	185.547	103.3	1483.8	103.3	0.460571	103.3	7.29248	103.3	43.5078	103.3	177.346	103.3	4.47852	103.3	7.31055	103.3	28.1694	103.3	362.97	103.3	6.46875	103.3	17.9648	103.3	72.9176	103.3	183.722
103.4	-1.66064	103.4	0.939453	103.4	3.3418	103.4	44.7285	103.4	0.730469	103.4	21.707	103.4	185.57	103.4	1483.94	103.4	0.453125	103.4	7.29297	103.4	43.5074	103.4	177.307	103.4	4.47852	103.4	7.29932	103.4	28.1694	103.4	362.959	103.4	6.47656	103.4	17.9771	103.4	72.9567	103.4	183.761
103.5	-1.66113	103.5	0.939453	103.5	3.3418	103.5	44.7285	103.5	0.730469	103.5	21.7188	103.5	185.578	103.5	1484.09	103.5	0.452637	103.5	7.2926	103.5	43.4995	103.5	177.275	103.5	4.47852	103.5	7.31055	103.5	28.1694	103.5	362.971	103.5	6.48828	103.5	17.9961	103.5	72.9879	103.5	183.781
103.6	-1.65869	103.6	0.938965	103.6	3.3418	103.6	44.7285	103.6	0.72998	103.6	21.7188	103.6	185.621	103.6	1484.25	103.6	0.449219	103.6	7.28467	103.6	43.4879	103.6	177.236	103.6	4.47852	103.6	7.31006	103.6	28.1694	103.6	362.979	103.6	6.48828	103.6	17.9961	103.6	73.0192	103.6	183.82
103.7	-1.65869	103.7	0.929688	103.7	3.3418	103.7	44.7405	103.7	0.71875	103.7	21.7188	103.7	185.648	103.7	1484.4	103.7	0.448853	103.7	7.27344	103.7	43.48	103.7	177.185	103.7	4.47852	103.7	7.29883	103.7	28.1577	103.7	362.99	103.7	6.50049	103.7	18.0078	103.7	73.0582	103.7	183.859
103.8	-1.65869	103.8	0.929688	103.8	3.3418	103.8	44.748	103.8	0.71875	103.8	21.7184	103.8	185.668	103.8	1484.55	103.8	0.440918	103.8	7.27344	103.8	43.4805	103.8	177.135	103.8	4.47803	103.8	7.29883	103.8	28.1572	103.8	362.998	103.8	6.51123	103.8	18.0078	103.8	73.0973	103.8	183.894
103.9	-1.65918	103.9	0.929688	103.9	3.3418	103.9	44.748	103.9	0.718384	103.9	21.7109	103.9	185.707	103.9	1484.72	103.9	0.429688	103.9	7.27271	103.9	43.48	103.9	177.095	103.9	4.4668	103.9	7.29883	103.9	28.1484	103.9	362.998	103.9	6.5	103.9	18.0156	103.9	73.1285	103.9	183.922
104	-1.66846	104	0.929688	104	3.33008	104	44.748	104	0.722656	104	21.7109	104	185.75	104	1484.83	104	0.429199	104	7.25391	104	43.4801	104	177.026	104	4.47852	104	7.29932	104	28.1572	104	363.01	104	6.5	104	18.0278	104	73.1672	104	183.964
104.1	-1.66846	104.1	0.929199	104.1	3.3418	104.1	44.748	104.1	0.722656	104.1	21.7109	104.1	185.77	104.1	1484.97	104.1	0.417603	104.1	7.25391	104.1	43.4722	104.1	176.997	104.1	4.47852	104.1	7.31006	104.1	28.1479	104.1	363.002	104.1	6.50781	104.1	18.0503	104.1	73.191	104.1	184
104.2	-1.66064	104.2	0.919922	104.2	3.34131	104.2	44.7478	104.2	0.722656	104.2	21.7109	104.2	185.796	104.2	1485.09	104.2	0.410156	104.2	7.26123	104.2	43.4606	104.2	176.935	104.2	4.47803	104.2	7.2915	104.2	28.1479	104.2	363.002	104.2	6.50781	104.2	18.0396	104.2	73.2301	104.2	184.031
104.3	-1.66064	104.3	0.919434	104.3	3.31836	104.3	44.7405	104.3	0.722656	104.3	21.7109	104.3	185.828	104.3	1485.22	104.3	0.421875	104.3	7.24963	104.3	43.4531	104.3	176.889	104.3	4.46875	104.3	7.30273	104.3	28.1479	104.3	363.021	104.3	6.52734	104.3	18.0586	104.3	73.2614	104.3	184.05
104.4	-1.66846	104.4	0.908203	104.4	3.31836	104.4	44.748	104.4	0.722656	104.4	21.7104	104.4	185.848	104.4	1485.39	104.4	0.421387	104.4	7.24219	104.4	43.4526	104.4	176.854	104.4	4.46875	104.4	7.30273	104.4	28.1479	104.4	363.018	104.4	6.52783	104.4	18.0703	104.4	73.2887	104.4	184.07
104.5	-1.66895	104.5	0.908203	104.5	3.31836	104.5	44.748	104.5	0.722656	104.5	21.6992	104.5	185.878	104.5	1485.51	104.5	0.410156	104.5	7.24219	104.5	43.441	104.5	176.807	104.5	4.46875	104.5	7.30273	104.5	28.1479	104.5	363.029	104.5	6.55078	104.5	18.0703	104.5	73.3195	104.5	184.101
104.6	-1.67822	104.6	0.908203	104.6	3.31836	104.6	44.7361	104.6	0.730469	104.6	21.6992	104.6	185.906	104.6	1485.64	104.6	0.40979	104.6	7.2417	104.6	43.4331	104.6	176.768	104.6	4.46875	104.6	7.31055	104.6	28.1475	104.6	363.029	104.6	6.55029	104.6	18.0781	104.6	73.3395	104.6	184.121
104.7	-1.67041	104.7	0.908203	104.7	3.31055	104.7	44.7402	104.7	0.72998	104.7	21.6992	104.7	185.938	104.7	1485.78	104.7	0.410156	104.7	7.2301	104.7	43.4297	104.7	176.716	104.7	4.46875	104.7	7.30273	104.7	28.1362	104.7	363.041	104.7	6.53906	104.7	18.0902	104.7	73.3668	104.7	184.152
104.8	-1.67041	104.8	0.908203	104.8	3.31836	104.8	44.7402	104.8	0.719238	104.8	21.6992	104.8	185.98	104.8	1485.91	104.8	0.409668	104.8	7.22266	104.8	43.4292	104.8	176.666	104.8	4.46875	104.8	7.30273	104.8	28.1362	104.8	363.041	104.8	6.54736	104.8	18.1055	104.8	73.3981	104.8	184.172
104.9	-1.67041	104.9	0.915527	104.9	3.31055	104.9	44.7402	104.9	0.730469	104.9	21.6875	104.9	186.008	104.9	1486.04	104.9	0.398438	104.9	7.22266	104.9	43.4176	104.9	176.615	104.9	4.46875	104.9	7.30273	104.9	28.1362	104.9	363.041	104.9	6.56982	104.9	18.1172	104.9	73.4293	104.9	184.183
105	-1.67041	105	0.90625	105	3.31055	105	44.7402	105	0.741699	105	21.6989	105	186.027	105	1486.17	105	0.398438	105	7.22266	105	43.4214	105	176.564	105	4.46875	105	7.30273	105	28.1362	105	363.053	105	6.5708	105	18.1177	105	73.4567	105	184.21
105.1	-1.67041	105.1	0.90625	105.1	3.31836	105.1	44.7402	105.1	0.730469	105.1	21.6797	105.1	186.059	105.1	1486.32	105.1	0.398071	105.1	7.22217	105.1	43.4098	105.1	176.524	105.1	4.46875	105.1	7.30273	105.1	28.1284	105.1	363.068	105.1	6.58984	105.1	18.1367	105.1	73.4879	105.1	184.23
105.2	-1.6709	105.2	0.90625	105.2	3.31836	105.2	44.7402	105.2	0.730469	105.2	21.6797	105.2	186.089	105.2	1486.49	105.2	0.390137	105.2	7.21094	105.2	43.4023	105.2	176.467	105.2	4.46875	105.2	7.30322	105.2	28.1284	105.2	363.08	105.2	6.60156	105.2	18.1367	105.2	73.5192	105.2	184.273
105.3	-1.66846	105.3	0.905762	105.3	3.31836	105.3	44.7397	105.3	0.730469	105.3	21.6797	105.3	186.109	105.3	1486.62	105.3	0.390625	105.3	7.21094	105.3	43.4097	105.3	176.423	105.3	4.46875	105.3	7.31201	105.3	28.1284	105.3	363.08	105.3	6.60938	105.3	18.1484	105.3	73.5582	105.3	184.292
105.4	-1.66846	105.4	0.896484	105.4	3.31836	105.4	44.7285	105.4	0.730469	105.4	21.6797	105.4	186.148	105.4	1486.76	105.4	0.390625	105.4	7.21057	105.4	43.3984	105.4	176.366	105.4	4.46875	105.4	7.30273	105.4	28.1284	105.4	363.08	105.4	6.60938	105.4	18.1605	105.4	73.5895	105.4	184.313
105.5	-1.66846	105.5	0.896484	105.5	3.31055	105.5	44.7285	105.5	0.730469	105.5	21.6914	105.5	186.187	105.5	1486.9	105.5	0.390137	105.5	7.20313	105.5	43.3981	105.5	176.338	105.5	4.46875	105.5	7.30273	105.5	28.1284	105.5	363.092	105.5	6.62061	105.5	18.1758	105.5	73.6168	105.5	184.351
105.6	-1.66846	105.6	0.895996	105.6	3.31836	105.6	44.7285	105.6	0.741821	105.6	21.6914	105.6	186.21	105.6	1487.05	105.6	0.378906	105.6	7.20264	105.6	43.3823	105.6	176.294	105.6	4.46875	105.6	7.30273	105.6	28.1284	105.6	363.091	105.6	6.60986	105.6	18.1763	105.6	73.6481	105.6	184.359
105.7	-1.66895	105.7	0.898438	105.7	3.31787	105.7	44.7285	105.7	0.734375	105.7	21.6914	105.7	186.238	105.7	1487.2	105.7	0.386353	105.7	7.19141	105.7	43.3711	105.7	176.236	105.7	4.46875	105.7	7.2915	105.7	28.1284	105.7	363.092	105.7	6.62891	105.7	18.1992	105.7	73.6793	105.7	184.402
105.8	-1.67236	105.8	0.897949	105.8	3.30859	105.8	44.7285	105.8	0.734375	105.8	21.6914	105.8	186.269	105.8	1487.33	105.8	0.378906	105.8	7.18359	105.8	43.3785	105.8	176.186	105.8	4.46875	105.8	7.30078	105.8	28.1284	105.8	363.1	105.8	6.64014	105.8	18.207	105.8	73.7062	105.8	184.418
105.9	-1.67236	105.9	0.888672	105.9	3.30859	105.9	44.7285	105.9	0.734375	105.9	21.6909	105.9	186.297	105.9	1487.47	105.9	0.378418	105.9	7.18359	105.9	43.3706	105.9	176.146	105.9	4.46875	105.9	7.30078	105.9	28.1284	105.9	363.111	105.9	6.62891	105.9	18.207	105.9	73.7262	105.9	184.452
106	-1.66064	106	0.888672	106	3.30811	106	44.7285	106	0.742188	106	21.6797	106	186.336	106	1487.6	106	0.367188	106	7.18359	106	43.3594	106	176.088	106	4.46875	106	7.30078	106	28.1284	106	363.119	106	6.63672	106	18.2191	106	73.7574	106	184.472
106.1	-1.66064	106.1	0.876953	106.1	3.31055	106.1	44.7285	106.1	0.742188	106.1	21.6797	106.1	186.367	106.1	1487.74	106.1	0.366821	106.1	7.18359	106.1	43.3589	106.1	176.044	106.1	4.46875	106.1	7.30078	106.1	28.1284	106.1	363.119	106.1	6.64844	106.1	18.2266	106.1	73.7766	106.1	184.512
106.2	-1.66064	106.2	0.876465	106.2	3.31055	106.2	44.7168	106.2	0.742188	106.2	21.6797	106.2	186.398	106.2	1487.87	106.2	0.371094	106.2	7.18359	106.2	43.359	106.2	175.986	106.2	4.46875	106.2	7.30029	106.2	28.1284	106.2	363.119	106.2	6.66016	106.2	18.2344	106.2	73.8082	106.2	184.531
106.3	-1.66113	106.3	0.867188	106.3	3.31006	106.3	44.7285	106.3	0.742188	106.3	21.6797	106.3	186.418	106.3	1488.01	106.3	0.370605	106.3	7.18359	106.3	43.3511	106.3	175.955	106.3	4.45703	106.3	7.29102	106.3	28.1284	106.3	363.119	106.3	6.66016	106.3	18.2349	106.3	73.8395	106.3	184.563
106.4	-1.67041	106.4	0.878906	106.4	3.30078	106.4	44.7285	106.4	0.742188	106.4	21.668	106.4	186.449	106.4	1488.16	106.4	0.359375	106.4	7.18323	106.4	43.3395	106.4	175.915	106.4	4.45703	106.4	7.2915	106.4	28.1284	106.4	363.127	106.4	6.66797	106.4	18.2578	106.4	73.8707	106.4	184.601
106.5	-1.67041	106.5	0.878906	106.5	3.30078	106.5	44.7285	106.5	0.742188	106.5	21.668	106.5	186.477	106.5	1488.29	106.5	0.367188	106.5	7.17578	106.5	43.3315	106.5	175.852	106.5	4.45703	106.5	7.29297	106.5	28.1284	106.5	363.139	106.5	6.67932	106.5	18.2695	106.5	73.8981	106.5	184.621
106.6	-1.6709	106.6	0.878418	106.6	3.30029	106.6	44.7285	106.6	0.753418	106.6	21.668	106.6	186.496	106.6	1488.42	106.6	0.366821	106.6	7.17529	106.6	43.3281	106.6	175.774	106.6	4.45703	106.6	7.29297	106.6	28.1362	106.6	363.146	106.6	6.67969	106.6	18.2695	106.6	73.9176	106.6	184.652
106.7	-1.67236	106.7	0.869141	106.7	3.29102	106.7	44.7285	106.7	0.742188	106.7	21.668	106.7	186.531	106.7	1488.53	106.7	0.359375	106.7	7.16406	106.7	43.3278	106.7	175.712	106.7	4.45703	106.7	7.29297	106.7	28.1362	106.7	363.15	106.7	6.69141	106.7	18.2773	106.7	73.9489	106.7	184.684
106.8	-1.67236	106.8	0.876953	106.8	3.29053	106.8	44.7285	106.8	0.742188	106.8	21.6676	106.8	186.57	106.8	1488.66	106.8	0.358887	106.8	7.16406	106.8	43.3198	106.8	175.654	106.8	4.45703	106.8	7.29297	106.8	28.1284	106.8	363.162	106.8	6.69092	106.8	18.2778	106.8	73.9879	106.8	184.722
106.9	-1.67285	106.9	0.876953	106.9	3.28125	106.9	44.7285	106.9	0.742188	106.9	21.6602	106.9	186.589	106.9	1488.79	106.9	0.347656	106.9	7.16357	106.9	43.3086	106.9	175.614	106.9	4.45654	106.9	7.29297	106.9	28.1362	106.9	363.17	106.9	6.6875	106.9	18.3008	106.9	74.0187	106.9	184.742
107	-1.68213	107	0.876465	107	3.28125	107	44.7285	107	0.75	107	21.6605	107	186.617	107	1488.92	107	0.347656	107	7.16064	107	43.3086	107	175.557	107	4.45898	107	7.29297	107	28.1284	107	363.182	107	6.69922	107	18.309	107	74.0387	107	184.77
107.1	-1.68213	107.1	0.867188	107.1	3.28125	107.1	44.7168	107.1	0.742188	107.1	21.668	107.1	186.648	107.1	1489.06	107.1	0.34729	107.1	7.16406	107.1	43.3082	107.1	175.537	107.1	4.44775	107.1	7.29297	107.1	28.1284	107.1	363.182	107.1	6.69922	107.1	18.3164	107.1	74.066	107.1	184.788
107.2	-1.68262	107.2	0.867188	107.2	3.28125	107.2	44.7168	107.2	0.75	107.2	21.6602	107.2	186.668	107.2	1489.19	107.2	0.351563	107.2	7.17139	107.2	43.3003	107.2	175.482	107.2	4.45654	107.2	7.29297	107.2	28.1362	107.2	363.189	107.2	6.70703	107.2	18.3281	107.2	74.109	107.2	184.801
107.3	-1.69189	107.3	0.867188	107.3	3.29248	107.3	44.7168	107.3	0.75	107.3	21.668	107.3	186.699	107.3	1489.32	107.3	0.351563	107.3	7.16016	107.3	43.2886	107.3	175.427	107.3	4.44775	107.3	7.29297	107.3	28.1279	107.3	363.201	107.3	6.71875	107.3	18.3286	107.3	74.1285	107.3	184.832
107.4	-1.69238	107.4	0.867188	107.4	3.2832	107.4	44.7168	107.4	0.75	107.4	21.6602	107.4	186.719	107.4	1489.46	107.4	0.351074	107.4	7.16016	107.4	43.2773	107.4	175.353	107.4	4.45654	107.4	7.28125	107.4	28.1187	107.4	363.209	107.4	6.71875	107.4	18.3477	107.4	74.1676	107.4	184.863
107.5	-1.70166	107.5	0.867188	107.5	3.2832	107.5	44.7168	107.5	0.75	107.5	21.6598	107.5	186.75	107.5	1489.58	107.5	0.339844	107.5	7.15979	107.5	43.277	107.5	175.307	107.5	4.44727	107.5	7.28125	107.5	28.1265	107.5	363.217	107.5	6.73047	107.5	18.3594	107.5	74.1871	107.5	184.882
107.6	-1.70166	107.6	0.867188	107.6	3.2832	107.6	44.7166	107.6	0.75	107.6	21.6523	107.6	186.789	107.6	1489.71	107.6	0.339844	107.6	7.15234	107.6	43.2695	107.6	175.264	107.6	4.44727	107.6	7.28125	107.6	28.1191	107.6	363.228	107.6	6.73047	107.6	18.3594	107.6	74.2258	107.6	184.898
107.7	-1.70215	107.7	0.866699	107.7	3.2832	107.7	44.7207	107.7	0.75	107.7	21.6523	107.7	186.809	107.7	1489.86	107.7	0.339355	107.7	7.15234	107.7	43.2808	107.7	175.236	107.7	4.44727	107.7	7.28125	107.7	28.1279	107.7	363.229	107.7	6.73828	107.7	18.3676	107.7	74.25	107.7	184.933
107.8	-1.69971	107.8	0.855469	107.8	3.2832	107.8	44.7207	107.8	0.75	107.8	21.6523	107.8	186.851	107.8	1490	107.8	0.328125	107.8	7.15234	107.8	43.2692	107.8	175.197	107.8	4.44678	107.8	7.28125	107.8	28.1187	107.8	363.24	107.8	6.73828	107.8	18.3867	107.8	74.2883	107.8	184.941
107.9	-1.71143	107.9	0.855469	107.9	3.2832	107.9	44.7207	107.9	0.75	107.9	21.6523	107.9	186.867	107.9	1490.14	107.9	0.339478	107.9	7.14453	107.9	43.2617	107.9	175.154	107.9	4.4375	107.9	7.28125	107.9	28.1187	107.9	363.24	107.9	6.75	107.9	18.3867	107.9	74.3082	107.9	184.984
108	-1.71143	108	0.855469	108	3.28271	108	44.7207	108	0.75	108	21.6401	108	186.898	108	1490.27	108	0.332031	108	7.14453	108	43.2612	108	175.107	108	4.43799	108	7.26953	108	28.1187	108	363.252	108	6.75	108	18.3867	108	74.3395	108	185
108.1	-1.69971	108.1	0.867188	108.1	3.27344	108.1	44.7207	108.1	0.75	108.1	21.6289	108.1	186.926	108.1	1490.41	108.1	0.332031	108.1	7.14453	108.1	43.25	108.1	175.076	108.1	4.44727	108.1	7.26953	108.1	28.1187	108.1	363.252	108.1	6.75745	108.1	18.3989	108.1	74.3707	108.1	185.023
108.2	-1.69971	108.2	0.867188	108.2	3.27344	108.2	44.7207	108.2	0.761719	108.2	21.6289	108.2	186.957	108.2	1490.57	108.2	0.339844	108.2	7.14404	108.2	43.2578	108.2	175.026	108.2	4.44727	108.2	7.26953	108.2	28.1187	108.2	363.26	108.2	6.75	108.2	18.418	108.2	74.3976	108.2	185.05
108.3	-1.7002	108.3	0.867188	108.3	3.28125	108.3	44.7207	108.3	0.761719	108.3	21.6289	108.3	186.969	108.3	1490.7	108.3	0.339844	108.3	7.14063	108.3	43.2574	108.3	175.005	108.3	4.44727	108.3	7.26953	108.3	28.1191	108.3	363.26	108.3	6.75	108.3	18.4183	108.3	74.4176	108.3	185.062
108.4	-1.70947	108.4	0.867188	108.4	3.27344	108.4	44.7207	108.4	0.761719	108.4	21.6289	108.4	187.008	108.4	1490.84	108.4	0.339355	108.4	7.14111	108.4	43.2495	108.4	174.944	108.4	4.44727	108.4	7.26953	108.4	28.1357	108.4	363.271	108.4	6.76172	108.4	18.4375	108.4	74.4489	108.4	185.089
108.5	-1.70947	108.5	0.867188	108.5	3.27344	108.5	44.7207	108.5	0.761719	108.5	21.6289	108.5	187.039	108.5	1490.98	108.5	0.328125	108.5	7.15186	108.5	43.2378	108.5	174.924	108.5	4.44727	108.5	7.26953	108.5	28.1265	108.5	363.279	108.5	6.76172	108.5	18.4458	108.5	74.4879	108.5	185.113
108.6	-1.70996	108.6	0.867188	108.6	3.27344	108.6	44.7207	108.6	0.761719	108.6	21.6289	108.6	187.066	108.6	1491.13	108.6	0.327759	108.6	7.14111	108.6	43.2383	108.6	174.885	108.6	4.44727	108.6	7.26953	108.6	28.1265	108.6	363.279	108.6	6.76953	108.6	18.457	108.6	74.5071	108.6	185.129
108.7	-1.71924	108.7	0.867188	108.7	3.27344	108.7	44.7202	108.7	0.75	108.7	21.6289	108.7	187.086	108.7	1491.28	108.7	0.320313	108.7	7.14453	108.7	43.2262	108.7	174.865	108.7	4.44775	108.7	7.26172	108.7	28.127	108.7	363.291	108.7	6.78076	108.7	18.4688	108.7	74.5192	108.7	185.152
108.8	-1.71924	108.8	0.867188	108.8	3.27344	108.8	44.709	108.8	0.75	108.8	21.6289	108.8	187.109	108.8	1491.41	108.8	0.332031	108.8	7.14453	108.8	43.2188	108.8	174.827	108.8	4.44922	108.8	7.26172	108.8	28.1362	108.8	363.291	108.8	6.78125	108.8	18.4691	108.8	74.5504	108.8	185.171
108.9	-1.70752	108.9	0.867188	108.9	3.27344	108.9	44.709	108.9	0.75	108.9	21.6289	108.9	187.148	108.9	1491.53	108.9	0.332031	108.9	7.14453	108.9	43.2188	108.9	174.807	108.9	4.44922	108.9	7.26172	108.9	28.1362	108.9	363.299	108.9	6.78906	108.9	18.4766	108.9	74.5817	108.9	185.191
109	-1.70801	109	0.867188	109	3.27344	109	44.709	109	0.75	109	21.6289	109	187.18	109	1491.67	109	0.332031	109	7.14453	109	43.2183	109	174.764	109	4.44922	109	7.26172	109	28.1362	109	363.311	109	6.78906	109	18.4849	109	74.6207	109	185.211
109.1	-1.71875	109.1	0.875	109.1	3.27344	109.1	44.7095	109.1	0.75	109.1	21.6211	109.1	187.219	109.1	1491.82	109.1	0.332031	109.1	7.14404	109.1	43.207	109.1	174.732	109.1	4.44922	109.1	7.26172	109.1	28.1362	109.1	363.311	109.1	6.80078	109.1	18.4961	109.1	74.6403	109.1	185.23
109.2	-1.70752	109.2	0.867188	109.2	3.27344	109.2	44.7085	109.2	0.75	109.2	21.6211	109.2	187.257	109.2	1491.95	109.2	0.332031	109.2	7.13281	109.2	43.207	109.2	174.686	109.2	4.4375	109.2	7.26172	109.2	28.1362	109.2	363.33	109.2	6.80859	109.2	18.5078	109.2	74.6793	109.2	185.261
109.3	-1.69971	109.3	0.875	109.3	3.27344	109.3	44.6973	109.3	0.750488	109.3	21.6211	109.3	187.277	109.3	1492.07	109.3	0.331543	109.3	7.12109	109.3	43.2067	109.3	174.655	109.3	4.43799	109.3	7.25	109.3	28.1362	109.3	363.338	109.3	6.82031	109.3	18.5078	109.3	74.7106	109.3	185.281
109.4	-1.69971	109.4	0.875	109.4	3.27344	109.4	44.709	109.4	0.761719	109.4	21.6094	109.4	187.316	109.4	1492.19	109.4	0.320313	109.4	7.12109	109.4	43.1992	109.4	174.627	109.4	4.44727	109.4	7.25049	109.4	28.1362	109.4	363.338	109.4	6.82031	109.4	18.5161	109.4	74.7413	109.4	185.324
109.5	-1.69971	109.5	0.867188	109.5	3.27295	109.5	44.6978	109.5	0.761719	109.5	21.609	109.5	187.348	109.5	1492.33	109.5	0.320313	109.5	7.12109	109.5	43.1987	109.5	174.596	109.5	4.44727	109.5	7.25977	109.5	28.1362	109.5	363.35	109.5	6.82764	109.5	18.5391	109.5	74.7574	109.5	185.34
109.6	-1.69971	109.6	0.875488	109.6	3.26172	109.6	44.709	109.6	0.761719	109.6	21.6019	109.6	187.386	109.6	1492.45	109.6	0.328125	109.6	7.11328	109.6	43.1875	109.6	174.564	109.6	4.44727	109.6	7.25977	109.6	28.1362	109.6	363.358	109.6	6.82776	109.6	18.5391	109.6	74.7887	109.6	185.371
109.7	-1.69971	109.7	0.886719	109.7	3.26172	109.7	44.709	109.7	0.773438	109.7	21.6016	109.7	187.422	109.7	1492.58	109.7	0.328125	109.7	7.11328	109.7	43.1797	109.7	174.514	109.7	4.44727	109.7	7.25977	109.7	28.1362	109.7	363.369	109.7	6.82813	109.7	18.5511	109.7	74.8278	109.7	185.394
109.8	-1.69971	109.8	0.88623	109.8	3.26953	109.8	44.709	109.8	0.773438	109.8	21.6016	109.8	187.449	109.8	1492.72	109.8	0.328125	109.8	7.11328	109.8	43.1797	109.8	174.498	109.8	4.44775	109.8	7.25195	109.8	28.1362	109.8	363.381	109.8	6.83984	109.8	18.5586	109.8	74.859	109.8	185.41
109.9	-1.69971	109.9	0.875	109.9	3.26953	109.9	44.709	109.9	0.773438	109.9	21.6016	109.9	187.469	109.9	1492.85	109.9	0.328125	109.9	7.11328	109.9	43.1797	109.9	174.455	109.9	4.45898	109.9	7.25195	109.9	28.1362	109.9	363.381	109.9	6.83984	109.9	18.5586	109.9	74.8859	109.9	185.433
110	-1.69971	110	0.875488	110	3.26904	110	44.7092	110	0.773804	110	21.5898	110	187.5	110	1492.99	110	0.328125	110	7.11328	110	43.1797	110	174.416	110	4.45117	110	7.25244	110	28.1362	110	363.389	110	6.85107	110	18.5669	110	74.8981	110	185.441
110.1	-1.7002	110.1	0.886719	110.1	3.25195	110.1	44.7168	110.1	0.78125	110.1	21.5898	110.1	187.527	110.1	1493.11	110.1	0.328125	110.1	7.11377	110.1	43.1797	110.1	174.377	110.1	4.45898	110.1	7.26172	110.1	28.1362	110.1	363.4	110.1	6.84766	110.1	18.5781	110.1	74.9254	110.1	185.48
110.2	-1.71094	110.2	0.898438	110.2	3.25195	110.2	44.7087	110.2	0.78125	110.2	21.5898	110.2	187.559	110.2	1493.24	110.2	0.328125	110.2	7.11328	110.2	43.1793	110.2	174.333	110.2	4.45117	110.2	7.26172	110.2	28.1362	110.2	363.401	110.2	6.84766	110.2	18.5785	110.2	74.9563	110.2	185.488
110.3	-1.7002	110.3	0.898926	110.3	3.25977	110.3	44.7014	110.3	0.769531	110.3	21.5898	110.3	187.597	110.3	1493.38	110.3	0.328125	110.3	7.11328	110.3	43.1719	110.3	174.277	110.3	4.45117	110.3	7.26172	110.3	28.1362	110.3	363.412	110.3	6.85901	110.3	18.5977	110.3	74.9684	110.3	185.511
110.4	-1.71143	110.4	0.908203	110.4	3.25977	110.4	44.709	110.4	0.78125	110.4	21.5898	110.4	187.617	110.4	1493.5	110.4	0.328125	110.4	7.11328	110.4	43.1719	110.4	174.274	110.4	4.45166	110.4	7.26221	110.4	28.1362	110.4	363.42	110.4	6.85938	110.4	18.5977	110.4	74.9996	110.4	185.539
110.5	-1.69971	110.5	0.908203	110.5	3.25977	110.5	44.709	110.5	0.769531	110.5	21.5898	110.5	187.637	110.5	1493.65	110.5	0.328125	110.5	7.11328	110.5	43.1714	110.5	174.217	110.5	4.46094	110.5	7.27148	110.5	28.1362	110.5	363.439	110.5	6.85938	110.5	18.5981	110.5	75.027	110.5	185.562
110.6	-1.69971	110.6	0.908203	110.6	3.25977	110.6	44.7095	110.6	0.77002	110.6	21.5786	110.6	187.675	110.6	1493.76	110.6	0.328125	110.6	7.11328	110.6	43.1602	110.6	174.185	110.6	4.46143	110.6	7.25977	110.6	28.1367	110.6	363.439	110.6	6.87109	110.6	18.6172	110.6	75.0582	110.6	185.57
110.7	-1.69922	110.7	0.908203	110.7	3.25977	110.7	44.7207	110.7	0.78125	110.7	21.5898	110.7	187.707	110.7	1493.89	110.7	0.328125	110.7	7.11328	110.7	43.1484	110.7	174.127	110.7	4.4707	110.7	7.25977	110.7	28.1479	110.7	363.451	110.7	6.87891	110.7	18.6172	110.7	75.0895	110.7	185.593
110.8	-1.68848	110.8	0.908691	110.8	3.26025	110.8	44.709	110.8	0.78125	110.8	21.582	110.8	187.738	110.8	1494.01	110.8	0.328125	110.8	7.11328	110.8	43.1484	110.8	174.083	110.8	4.4707	110.8	7.25977	110.8	28.1401	110.8	363.459	110.8	6.89014	110.8	18.6289	110.8	75.1281	110.8	185.609
110.9	-1.71143	110.9	0.917969	110.9	3.26953	110.9	44.7092	110.9	0.773438	110.9	21.582	110.9	187.758	110.9	1494.12	110.9	0.328125	110.9	7.11328	110.9	43.1484	110.9	174.036	110.9	4.45898	110.9	7.26025	110.9	28.1401	110.9	363.459	110.9	6.87891	110.9	18.6289	110.9	75.1481	110.9	185.64
111	-1.71094	111	0.90625	111	3.26953	111	44.7168	111	0.773438	111	21.582	111	187.797	111	1494.24	111	0.328125	111	7.10547	111	43.1406	111	173.975	111	4.45898	111	7.26953	111	28.1401	111	363.471	111	6.88672	111	18.6367	111	75.175	111	185.66
111.1	-1.68799	111.1	0.90625	111.1	3.26172	111.1	44.7173	111.1	0.773804	111.1	21.582	111.1	187.816	111.1	1494.38	111.1	0.339844	111.1	7.10583	111.1	43.1403	111.1	173.947	111.1	4.45947	111.1	7.26953	111.1	28.1479	111.1	363.49	111.1	6.89844	111.1	18.6371	111.1	75.2106	111.1	185.691
111.2	-1.68799	111.2	0.906738	111.2	3.26172	111.2	44.7285	111.2	0.78125	111.2	21.582	111.2	187.84	111.2	1494.49	111.2	0.339844	111.2	7.11292	111.2	43.1328	111.2	173.904	111.2	4.46875	111.2	7.26172	111.2	28.1401	111.2	363.498	111.2	6.91016	111.2	18.6563	111.2	75.2301	111.2	185.722
111.3	-1.69971	111.3	0.916016	111.3	3.25	111.3	44.7285	111.3	0.769531	111.3	21.582	111.3	187.879	111.3	1494.61	111.3	0.339844	111.3	7.09375	111.3	43.1328	111.3	173.857	111.3	4.46826	111.3	7.26172	111.3	28.1406	111.3	363.51	111.3	6.91797	111.3	18.6563	111.3	75.2687	111.3	185.723
111.4	-1.69971	111.4	0.916504	111.4	3.25	111.4	44.7285	111.4	0.769531	111.4	21.5703	111.4	187.918	111.4	1494.71	111.4	0.339844	111.4	7.09375	111.4	43.1323	111.4	173.825	111.4	4.45947	111.4	7.25049	111.4	28.1499	111.4	363.51	111.4	6.91797	111.4	18.668	111.4	75.2887	111.4	185.753
111.5	-1.69971	111.5	0.925781	111.5	3.25	111.5	44.7207	111.5	0.77002	111.5	21.5703	111.5	187.938	111.5	1494.82	111.5	0.339844	111.5	7.09375	111.5	43.1211	111.5	173.755	111.5	4.46875	111.5	7.25977	111.5	28.1499	111.5	363.529	111.5	6.92969	111.5	18.6758	111.5	75.3082	111.5	185.769
111.6	-1.69922	111.6	0.925781	111.6	3.25	111.6	44.7209	111.6	0.78125	111.6	21.5625	111.6	187.969	111.6	1494.94	111.6	0.339844	111.6	7.08594	111.6	43.1211	111.6	173.705	111.6	4.46875	111.6	7.25977	111.6	28.1499	111.6	363.53	111.6	6.93713	111.6	18.6758	111.6	75.3356	111.6	185.781
111.7	-1.68994	111.7	0.918457	111.7	3.25	111.7	44.729	111.7	0.78125	111.7	21.5625	111.7	188	111.7	1495.04	111.7	0.328125	111.7	7.08594	111.7	43.1211	111.7	173.657	111.7	4.46875	111.7	7.26025	111.7	28.1504	111.7	363.549	111.7	6.92969	111.7	18.6763	111.7	75.3586	111.7	185.801
111.8	-1.68994	111.8	0.927734	111.8	3.25	111.8	44.7285	111.8	0.78125	111.8	21.5625	111.8	188.027	111.8	1495.12	111.8	0.328125	111.8	7.08594	111.8	43.1211	111.8	173.595	111.8	4.46875	111.8	7.26221	111.8	28.1484	111.8	363.561	111.8	6.94141	111.8	18.6987	111.8	75.3785	111.8	185.832
111.9	-1.68994	111.9	0.935547	111.9	3.23828	111.9	44.729	111.9	0.773438	111.9	21.5625	111.9	188.047	111.9	1495.22	111.9	0.328125	111.9	7.08594	111.9	43.1211	111.9	173.545	111.9	4.46875	111.9	7.27344	111.9	28.1577	111.9	363.561	111.9	6.94141	111.9	18.6953	111.9	75.4098	111.9	185.843
112	-1.68994	112	0.928223	112	3.23877	112	44.7405	112	0.773438	112	21.5625	112	188.078	112	1495.31	112	0.328125	112	7.07422	112	43.1211	112	173.517	112	4.46875	112	7.27393	112	28.1577	112	363.576	112	6.94922	112	18.6953	112	75.4288	112	185.871
112.1	-1.69775	112.1	0.945313	112.1	3.25	112.1	44.748	112.1	0.773438	112.1	21.5508	112.1	188.117	112.1	1495.39	112.1	0.328125	112.1	7.07422	112.1	43.1211	112.1	173.466	112.1	4.46924	112.1	7.27148	112.1	28.1577	112.1	363.577	112.1	6.96094	112.1	18.707	112.1	75.4489	112.1	185.89
112.2	-1.69775	112.2	0.937988	112.2	3.24219	112.2	44.7485	112.2	0.773438	112.2	21.5508	112.2	188.148	112.2	1495.49	112.2	0.328125	112.2	7.07422	112.2	43.1089	112.2	173.416	112.2	4.47852	112.2	7.27148	112.2	28.1582	112.2	363.588	112.2	6.96094	112.2	18.7148	112.2	75.4684	112.2	185.91
112.3	-1.69775	112.3	0.947266	112.3	3.25	112.3	44.7598	112.3	0.761719	112.3	21.5508	112.3	188.175	112.3	1495.59	112.3	0.328125	112.3	7.07458	112.3	43.0977	112.3	173.376	112.3	4.47852	112.3	7.27148	112.3	28.1597	112.3	363.611	112.3	6.97266	112.3	18.7148	112.3	75.4996	112.3	185.933
112.4	-1.69727	112.4	0.947266	112.4	3.24268	112.4	44.7483	112.4	0.762085	112.4	21.5508	112.4	188.211	112.4	1495.66	112.4	0.320313	112.4	7.08203	112.4	43.0977	112.4	173.326	112.4	4.479	112.4	7.27197	112.4	28.1597	112.4	363.612	112.4	6.98047	112.4	18.7271	112.4	75.5383	112.4	185.961
112.5	-1.68799	112.5	0.947754	112.5	3.25195	112.5	44.7563	112.5	0.769531	112.5	21.5508	112.5	188.23	112.5	1495.75	112.5	0.320313	112.5	7.08252	112.5	43.0898	112.5	173.287	112.5	4.48828	112.5	7.28125	112.5	28.1479	112.5	363.62	112.5	6.9917	112.5	18.7383	112.5	75.5582	112.5	185.98
112.6	-1.68799	112.6	0.947266	112.6	3.25195	112.6	44.7678	112.6	0.769531	112.6	21.5508	112.6	188.269	112.6	1495.84	112.6	0.308594	112.6	7.08203	112.6	43.0898	112.6	173.245	112.6	4.48877	112.6	7.28174	112.6	28.1479	112.6	363.631	112.6	6.98828	112.6	18.7461	112.6	75.5895	112.6	185.992
112.7	-1.68799	112.7	0.947266	112.7	3.25195	112.7	44.7681	112.7	0.758301	112.7	21.543	112.7	188.289	112.7	1495.91	112.7	0.308594	112.7	7.08203	112.7	43.0778	112.7	173.218	112.7	4.49805	112.7	7.2793	112.7	28.1484	112.7	363.639	112.7	6.98828	112.7	18.7578	112.7	75.6202	112.7	186.012
112.8	-1.68799	112.8	0.947266	112.8	3.25244	112.8	44.7793	112.8	0.769531	112.8	21.543	112.8	188.316	112.8	1496	112.8	0.309082	112.8	7.07422	112.8	43.0703	112.8	173.186	112.8	4.48682	112.8	7.27979	112.8	28.1582	112.8	363.651	112.8	7	112.8	18.7578	112.8	75.6481	112.8	186.039
112.9	-1.68799	112.9	0.947754	112.9	3.26172	112.9	44.7798	112.9	0.761719	112.9	21.5316	112.9	188.359	112.9	1496.08	112.9	0.320313	112.9	7.06299	112.9	43.0703	112.9	173.146	112.9	4.49609	112.9	7.28906	112.9	28.1597	112.9	363.662	112.9	7.00781	112.9	18.769	112.9	75.6793	112.9	186.063
113	-1.68799	113	0.957031	113	3.25049	113	44.7795	113	0.761719	113	21.5391	113	188.379	113	1496.17	113	0.320313	113	7.07373	113	43.0707	113	173.096	113	4.49658	113	7.28174	113	28.1602	113	363.663	113	7.01917	113	18.7578	113	75.7067	113	186.082
113.1	-1.68799	113.1	0.957031	113.1	3.25977	113.1	44.7878	113.1	0.761719	113.1	21.5391	113.1	188.398	113.1	1496.22	113.1	0.3125	113.1	7.05518	113.1	43.0781	113.1	173.056	113.1	4.5	113.1	7.2915	113.1	28.1577	113.1	363.682	113.1	7.01953	113.1	18.7656	113.1	75.7374	113.1	186.09
113.2	-1.6875	113.2	0.949219	113.2	3.25977	113.2	44.7993	113.2	0.761719	113.2	21.5391	113.2	188.418	113.2	1496.29	113.2	0.3125	113.2	7.06641	113.2	43.0703	113.2	173.006	113.2	4.50049	113.2	7.28955	113.2	28.1582	113.2	363.682	113.2	7.03125	113.2	18.7656	113.2	75.7457	113.2	186.121
113.3	-1.67822	113.3	0.949707	113.3	3.25977	113.3	44.8108	113.3	0.750488	113.3	21.5313	113.3	188.441	113.3	1496.34	113.3	0.3125	113.3	7.06677	113.3	43.0703	113.3	172.956	113.3	4.50977	113.3	7.29883	113.3	28.1694	113.3	363.69	113.3	7.04248	113.3	18.7656	113.3	75.7766	113.3	186.132
113.4	-1.68994	113.4	0.947266	113.4	3.25195	113.4	44.8071	113.4	0.761719	113.4	21.5309	113.4	188.461	113.4	1496.41	113.4	0.300781	113.4	7.0625	113.4	43.0586	113.4	172.928	113.4	4.51025	113.4	7.29102	113.4	28.1694	113.4	363.702	113.4	7.03906	113.4	18.7773	113.4	75.8082	113.4	186.141
113.5	-1.68994	113.5	0.947266	113.5	3.25244	113.5	44.8184	113.5	0.761719	113.5	21.5238	113.5	188.5	113.5	1496.46	113.5	0.300781	113.5	7.05469	113.5	43.0586	113.5	172.885	113.5	4.50781	113.5	7.2915	113.5	28.1699	113.5	363.721	113.5	7.03906	113.5	18.7852	113.5	75.8395	113.5	186.152
113.6	-1.68994	113.6	0.947754	113.6	3.26172	113.6	44.8113	113.6	0.761719	113.6	21.5195	113.6	188.531	113.6	1496.52	113.6	0.300781	113.6	7.05469	113.6	43.0586	113.6	172.846	113.6	4.5083	113.6	7.30078	113.6	28.1797	113.6	363.729	113.6	7.05078	113.6	18.7852	113.6	75.8785	113.6	186.168
113.7	-1.68994	113.7	0.957031	113.7	3.26172	113.7	44.8184	113.7	0.753906	113.7	21.5195	113.7	188.559	113.7	1496.58	113.7	0.301147	113.7	7.04346	113.7	43.0469	113.7	172.794	113.7	4.50977	113.7	7.28955	113.7	28.1772	113.7	363.74	113.7	7.05811	113.7	18.7852	113.7	75.9098	113.7	186.199
113.8	-1.68994	113.8	0.95752	113.8	3.25	113.8	44.8191	113.8	0.753906	113.8	21.5195	113.8	188.59	113.8	1496.62	113.8	0.296875	113.8	7.05469	113.8	43.0391	113.8	172.745	113.8	4.51025	113.8	7.30078	113.8	28.1699	113.8	363.74	113.8	7.04688	113.8	18.7969	113.8	75.9484	113.8	186.211
113.9	-1.68994	113.9	0.966797	113.9	3.25049	113.9	44.8301	113.9	0.742554	113.9	21.5083	113.9	188.609	113.9	1496.67	113.9	0.296875	113.9	7.03516	113.9	43.0391	113.9	172.716	113.9	4.51953	113.9	7.30127	113.9	28.1792	113.9	363.749	113.9	7.05859	113.9	18.7969	113.9	75.9762	113.9	186.23
114	-1.68945	114	0.958984	114	3.25977	114	44.8191	114	0.75	114	21.5195	114	188.64	114	1496.72	114	0.296875	114	7.03552	114	43.0391	114	172.657	114	4.5083	114	7.30322	114	28.1797	114	363.76	114	7.06641	114	18.8047	114	76.0153	114	186.261
114.1	-1.68018	114.1	0.959473	114.1	3.25977	114.1	44.8384	114.1	0.75	114.1	21.5195	114.1	188.66	114.1	1496.78	114.1	0.289063	114.1	7.03125	114.1	43.0273	114.1	172.587	114.1	4.51758	114.1	7.3125	114.1	28.1895	114.1	363.768	114.1	7.06641	114.1	18.8164	114.1	76.0465	114.1	186.269
114.2	-1.68018	114.2	0.957031	114.2	3.25195	114.2	44.8386	114.2	0.742676	114.2	21.5117	114.2	188.688	114.2	1496.85	114.2	0.289063	114.2	7.02344	114.2	43.0273	114.2	172.533	114.2	4.51807	114.2	7.30127	114.2	28.187	114.2	363.779	114.2	7.07813	114.2	18.8242	114.2	76.0657	114.2	186.281
114.3	-1.68018	114.3	0.957031	114.3	3.25244	114.3	44.8499	114.3	0.753906	114.3	21.5117	114.3	188.699	114.3	1496.89	114.3	0.289063	114.3	7.02344	114.3	43.0195	114.3	172.498	114.3	4.52734	114.3	7.31104	114.3	28.1797	114.3	363.78	114.3	7.07776	114.3	18.8359	114.3	76.1012	114.3	186.301
114.4	-1.68018	114.4	0.95752	114.4	3.25	114.4	44.8579	114.4	0.742188	114.4	21.5117	114.4	188.727	114.4	1496.93	114.4	0.289063	114.4	7.01221	114.4	43.0195	114.4	172.455	114.4	4.52734	114.4	7.32031	114.4	28.1772	114.4	363.791	114.4	7.07813	114.4	18.8477	114.4	76.1403	114.4	186.324
114.5	-1.68018	114.5	0.955078	114.5	3.25	114.5	44.8579	114.5	0.742554	114.5	21.5121	114.5	188.75	114.5	1496.98	114.5	0.289551	114.5	7.02344	114.5	43.02	114.5	172.416	114.5	4.52734	114.5	7.31299	114.5	28.1772	114.5	363.799	114.5	7.08984	114.5	18.8477	114.5	76.1676	114.5	186.343
114.6	-1.69189	114.6	0.955078	114.6	3.25	114.6	44.8694	114.6	0.75	114.6	21.5195	114.6	188.777	114.6	1497.04	114.6	0.289063	114.6	7.01599	114.6	43.0195	114.6	172.373	114.6	4.51953	114.6	7.32227	114.6	28.1777	114.6	363.811	114.6	7.10156	114.6	18.8555	114.6	76.2106	114.6	186.352
114.7	-1.69141	114.7	0.947266	114.7	3.25	114.7	44.8696	114.7	0.75	114.7	21.5078	114.7	188.797	114.7	1497.1	114.7	0.289063	114.7	7.01172	114.7	43.0195	114.7	172.314	114.7	4.52002	114.7	7.31104	114.7	28.187	114.7	363.819	114.7	7.10938	114.7	18.8672	114.7	76.2379	114.7	186.371
114.8	-1.68994	114.8	0.947754	114.8	3.25	114.8	44.8694	114.8	0.750488	114.8	21.5078	114.8	188.828	114.8	1497.17	114.8	0.289063	114.8	7.01221	114.8	43.0117	114.8	172.276	114.8	4.5293	114.8	7.3208	114.8	28.1797	114.8	363.83	114.8	7.12109	114.8	18.875	114.8	76.2687	114.8	186.39
114.9	-1.68994	114.9	0.945313	114.9	3.25049	114.9	44.8696	114.9	0.761719	114.9	21.5078	114.9	188.848	114.9	1497.24	114.9	0.28125	114.9	7.01563	114.9	43.0117	114.9	172.249	114.9	4.5293	114.9	7.33008	114.9	28.1772	114.9	363.83	114.9	7.12891	114.9	18.8867	114.9	76.2965	114.9	186.402
115	-1.68994	115	0.945801	115	3.25195	115	44.8694	115	0.761719	115	21.5078	115	188.867	115	1497.3	115	0.28125	115	7.00391	115	43	115	172.225	115	4.5293	115	7.31836	115	28.1777	115	363.831	115	7.12842	115	18.8945	115	76.316	115	186.422
115.1	-1.68994	115.1	0.949219	115.1	3.25195	115.1	44.8657	115.1	0.761719	115.1	21.5078	115.1	188.898	115.1	1497.35	115.1	0.28125	115.1	6.99255	115.1	43	115.1	172.185	115.1	4.5293	115.1	7.31885	115.1	28.1772	115.1	363.842	115.1	7.12891	115.1	18.9063	115.1	76.3473	115.1	186.441
115.2	-1.68994	115.2	0.949219	115.2	3.24023	115.2	44.8774	115.2	0.750366	115.2	21.5	115.2	188.93	115.2	1497.4	115.2	0.28125	115.2	6.99268	115.2	42.9878	115.2	172.127	115.2	4.52979	115.2	7.32275	115.2	28.1699	115.2	363.838	115.2	7.12854	115.2	18.9063	115.2	76.3785	115.2	186.449
115.3	-1.68994	115.3	0.949219	115.3	3.24023	115.3	44.8811	115.3	0.757813	115.3	21.5	115.3	188.949	115.3	1497.45	115.3	0.28125	115.3	7.00391	115.3	42.9692	115.3	172.096	115.3	4.53906	115.3	7.33203	115.3	28.1797	115.3	363.85	115.3	7.12891	115.3	18.9176	115.3	76.4055	115.3	186.469
115.4	-1.70117	115.4	0.949219	115.4	3.24023	115.4	44.8774	115.4	0.757813	115.4	21.5	115.4	188.968	115.4	1497.49	115.4	0.269531	115.4	6.99219	115.4	42.9805	115.4	172.056	115.4	4.52734	115.4	7.3208	115.4	28.189	115.4	363.85	115.4	7.14063	115.4	18.918	115.4	76.441	115.4	186.48
115.5	-1.69238	115.5	0.9375	115.5	3.24072	115.5	44.8811	115.5	0.75	115.5	21.5	115.5	188.988	115.5	1497.55	115.5	0.269531	115.5	6.98438	115.5	42.9805	115.5	171.998	115.5	4.52734	115.5	7.33057	115.5	28.1777	115.5	363.862	115.5	7.14063	115.5	18.9297	115.5	76.4606	115.5	186.492
115.6	-1.70898	115.6	0.937988	115.6	3.24023	115.6	44.8892	115.6	0.750488	115.6	21.5	115.6	189.016	115.6	1497.62	115.6	0.269531	115.6	6.98438	115.6	42.9688	115.6	171.955	115.6	4.52734	115.6	7.33203	115.6	28.187	115.6	363.869	115.6	7.15234	115.6	18.9375	115.6	76.4874	115.6	186.523
115.7	-1.69971	115.7	0.939453	115.7	3.24072	115.7	44.8889	115.7	0.761719	115.7	21.4883	115.7	189.047	115.7	1497.66	115.7	0.269531	115.7	6.97314	115.7	42.9688	115.7	171.904	115.7	4.52783	115.7	7.32031	115.7	28.1797	115.7	363.858	115.7	7.16016	115.7	18.9375	115.7	76.5074	115.7	186.531
115.8	-1.69971	115.8	0.939941	115.8	3.24219	115.8	44.8892	115.8	0.75	115.8	21.4883	115.8	189.079	115.8	1497.72	115.8	0.261719	115.8	6.98438	115.8	42.9609	115.8	171.845	115.8	4.52734	115.8	7.3208	115.8	28.189	115.8	363.869	115.8	7.16016	115.8	18.9492	115.8	76.5387	115.8	186.55
115.9	-1.69971	115.9	0.9375	115.9	3.24219	115.9	44.8887	115.9	0.75	115.9	21.4883	115.9	189.117	115.9	1497.75	115.9	0.262085	115.9	6.98438	115.9	42.9609	115.9	171.807	115.9	4.51953	115.9	7.32275	115.9	28.1777	115.9	363.87	115.9	7.17188	115.9	18.9492	115.9	76.5699	115.9	186.551
116	-1.69971	116	0.9375	116	3.23096	116	44.8694	116	0.742188	116	21.4883	116	189.137	116	1497.79	116	0.257446	116	6.97656	116	42.9604	116	171.755	116	4.51953	116	7.32031	116	28.187	116	363.881	116	7.17969	116	18.9691	116	76.5969	116	186.57
116.1	-1.71094	116.1	0.937988	116.1	3.24023	116.1	44.8774	116.1	0.742188	116.1	21.4883	116.1	189.16	116.1	1497.84	116.1	0.25	116.1	6.96521	116.1	42.9375	116.1	171.708	116.1	4.51953	116.1	7.32031	116.1	28.1875	116.1	363.869	116.1	7.17969	116.1	18.9766	116.1	76.6207	116.1	186.57
116.2	-1.70166	116.2	0.947266	116.2	3.24023	116.2	44.8774	116.2	0.742554	116.2	21.4805	116.2	189.168	116.2	1497.91	116.2	0.25	116.2	6.96484	116.2	42.9375	116.2	171.653	116.2	4.52002	116.2	7.30908	116.2	28.1895	116.2	363.877	116.2	7.17969	116.2	18.9844	116.2	76.6403	116.2	186.602
116.3	-1.70166	116.3	0.939453	116.3	3.23242	116.3	44.8811	116.3	0.75	116.3	21.4805	116.3	189.188	116.3	1497.98	116.3	0.25	116.3	6.95313	116.3	42.9375	116.3	171.597	116.3	4.5293	116.3	7.31055	116.3	28.187	116.3	363.881	116.3	7.19141	116.3	18.9957	116.3	76.6715	116.3	186.621
116.4	-1.70166	116.4	0.927734	116.4	3.23242	116.4	44.8774	116.4	0.738281	116.4	21.4805	116.4	189.207	116.4	1498.05	116.4	0.25	116.4	6.95313	116.4	42.9297	116.4	171.576	116.4	4.51758	116.4	7.31104	116.4	28.1797	116.4	363.889	116.4	7.19141	116.4	18.9886	116.4	76.691	116.4	186.629
116.5	-1.70166	116.5	0.928223	116.5	3.23291	116.5	44.8811	116.5	0.73877	116.5	21.4688	116.5	189.238	116.5	1498.14	116.5	0.25	116.5	6.94189	116.5	42.9297	116.5	171.538	116.5	4.51807	116.5	7.30859	116.5	28.1914	116.5	363.9	116.5	7.19922	116.5	19.0078	116.5	76.7301	116.5	186.64
116.6	-1.70166	116.6	0.9375	116.6	3.24219	116.6	44.8892	116.6	0.75	116.6	21.4688	116.6	189.258	116.6	1498.21	116.6	0.25	116.6	6.94531	116.6	42.918	116.6	171.498	116.6	4.52734	116.6	7.30127	116.6	28.1895	116.6	363.9	116.6	7.21094	116.6	19.0078	116.6	76.7609	116.6	186.652
116.7	-1.70166	116.7	0.925781	116.7	3.23047	116.7	44.8887	116.7	0.75	116.7	21.4688	116.7	189.277	116.7	1498.29	116.7	0.242188	116.7	6.94568	116.7	42.918	116.7	171.447	116.7	4.51953	116.7	7.3125	116.7	28.1987	116.7	363.889	116.7	7.21875	116.7	19.0156	116.7	76.777	116.7	186.672
116.8	-1.70166	116.8	0.92627	116.8	3.23047	116.8	44.8811	116.8	0.742188	116.8	21.4688	116.8	189.297	116.8	1498.37	116.8	0.242188	116.8	6.94141	116.8	42.9102	116.8	171.405	116.8	4.52002	116.8	7.30078	116.8	28.187	116.8	363.901	116.8	7.23047	116.8	19.0156	116.8	76.8082	116.8	186.691
116.9	-1.70166	116.9	0.935547	116.9	3.23047	116.9	44.8774	116.9	0.742188	116.9	21.457	116.9	189.329	116.9	1498.44	116.9	0.242188	116.9	6.93359	116.9	42.8984	116.9	171.366	116.9	4.51758	116.9	7.30127	116.9	28.1797	116.9	363.9	116.9	7.23047	116.9	19.0278	116.9	76.84	116.9	186.699
117	-1.70947	117	0.935547	117	3.22314	117	44.8809	117	0.742188	117	21.457	117	189.359	117	1498.54	117	0.22998	117	6.93359	117	42.8984	117	171.338	117	4.51758	117	7.30273	117	28.1895	117	363.889	117	7.24219	117	19.0469	117	76.8785	117	186.723
117.1	-1.70947	117.1	0.927734	117.1	3.23242	117.1	44.8694	117.1	0.742188	117.1	21.4575	117.1	189.387	117.1	1498.61	117.1	0.21875	117.1	6.92188	117.1	42.8984	117.1	171.288	117.1	4.51807	117.1	7.30322	117.1	28.1987	117.1	363.889	117.1	7.25	117.1	19.0469	117.1	76.9093	117.1	186.742
117.2	-1.70898	117.2	0.928223	117.2	3.23242	117.2	44.8657	117.2	0.730469	117.2	21.4688	117.2	189.41	117.2	1498.66	117.2	0.21875	117.2	6.91455	117.2	42.8984	117.2	171.264	117.2	4.51953	117.2	7.30078	117.2	28.187	117.2	363.893	117.2	7.25	117.2	19.0586	117.2	76.9293	117.2	186.762
117.3	-1.69971	117.3	0.925781	117.3	3.2207	117.3	44.8696	117.3	0.730469	117.3	21.4609	117.3	189.438	117.3	1498.74	117.3	0.21875	117.3	6.91406	117.3	42.8872	117.3	171.225	117.3	4.5083	117.3	7.29297	117.3	28.1797	117.3	363.889	117.3	7.26123	117.3	19.0586	117.3	76.9489	117.3	186.769
117.4	-1.69971	117.4	0.925781	117.4	3.2207	117.4	44.8691	117.4	0.730957	117.4	21.4609	117.4	189.457	117.4	1498.82	117.4	0.218384	117.4	6.91406	117.4	42.8901	117.4	171.186	117.4	4.51758	117.4	7.28174	117.4	28.1895	117.4	363.9	117.4	7.25049	117.4	19.0668	117.4	76.9806	117.4	186.781
117.5	-1.71143	117.5	0.925781	117.5	3.22119	117.5	44.8694	117.5	0.742188	117.5	21.4609	117.5	189.477	117.5	1498.9	117.5	0.210938	117.5	6.90625	117.5	42.8789	117.5	171.159	117.5	4.51025	117.5	7.2915	117.5	28.187	117.5	363.901	117.5	7.26953	117.5	19.0859	117.5	77.0192	117.5	186.793
117.6	-1.71143	117.6	0.918457	117.6	3.22266	117.6	44.8579	117.6	0.742188	117.6	21.4613	117.6	189.508	117.6	1498.99	117.6	0.210938	117.6	6.89453	117.6	42.8672	117.6	171.126	117.6	4.51953	117.6	7.28906	117.6	28.187	117.6	363.897	117.6	7.26953	117.6	19.0859	117.6	77.0499	117.6	186.813
117.7	-1.71143	117.7	0.927734	117.7	3.22266	117.7	44.8613	117.7	0.734375	117.7	21.457	117.7	189.527	117.7	1499.07	117.7	0.210938	117.7	6.89453	117.7	42.8594	117.7	171.076	117.7	4.50781	117.7	7.28955	117.7	28.1797	117.7	363.9	117.7	7.28125	117.7	19.0942	117.7	77.0582	117.7	186.832
117.8	-1.71143	117.8	0.927734	117.8	3.21094	117.8	44.8499	117.8	0.734741	117.8	21.4492	117.8	189.547	117.8	1499.14	117.8	0.210938	117.8	6.88318	117.8	42.8594	117.8	171.025	117.8	4.5083	117.8	7.2915	117.8	28.1772	117.8	363.9	117.8	7.28125	117.8	19.1172	117.8	77.0895	117.8	186.84
117.9	-1.71143	117.9	0.927734	117.9	3.21143	117.9	44.8579	117.9	0.742188	117.9	21.4492	117.9	189.57	117.9	1499.22	117.9	0.210938	117.9	6.88281	117.9	42.8594	117.9	170.975	117.9	4.50586	117.9	7.28906	117.9	28.1772	117.9	363.889	117.9	7.28906	117.9	19.1172	117.9	77.1168	117.9	186.863
118	-1.71924	118	0.916016	118	3.2207	118	44.8574	118	0.730469	118	21.4492	118	189.59	118	1499.31	118	0.199219	118	6.87109	118	42.8473	118	170.936	118	4.50586	118	7.28125	118	28.1777	118	363.893	118	7.30078	118	19.1294	118	77.1598	118	186.871
118.1	-1.71094	118.1	0.916016	118.1	3.22021	118.1	44.8499	118.1	0.730469	118.1	21.4375	118.1	189.598	118.1	1499.38	118.1	0.199219	118.1	6.87109	118.1	42.8398	118.1	170.904	118.1	4.49805	118.1	7.28174	118.1	28.1816	118.1	363.889	118.1	7.30078	118.1	19.1484	118.1	77.1793	118.1	186.89
118.2	-1.69971	118.2	0.908691	118.2	3.21143	118.2	44.8462	118.2	0.730469	118.2	21.4375	118.2	189.617	118.2	1499.46	118.2	0.199219	118.2	6.86328	118.2	42.8398	118.2	170.865	118.2	4.49805	118.2	7.29102	118.2	28.1792	118.2	363.889	118.2	7.30078	118.2	19.1605	118.2	77.2072	118.2	186.902
118.3	-1.70752	118.3	0.917969	118.3	3.20898	118.3	44.8501	118.3	0.730469	118.3	21.4375	118.3	189.648	118.3	1499.54	118.3	0.199219	118.3	6.85156	118.3	42.8398	118.3	170.814	118.3	4.48633	118.3	7.27979	118.3	28.1792	118.3	363.881	118.3	7.30078	118.3	19.1758	118.3	77.2496	118.3	186.922
118.4	-1.70752	118.4	0.90625	118.4	3.20117	118.4	44.8496	118.4	0.730469	118.4	21.4375	118.4	189.668	118.4	1499.63	118.4	0.199219	118.4	6.85156	118.4	42.832	118.4	170.78	118.4	4.47852	118.4	7.28125	118.4	28.1602	118.4	363.881	118.4	7.30115	118.4	19.1763	118.4	77.2695	118.4	186.933
118.5	-1.70703	118.5	0.906738	118.5	3.20117	118.5	44.842	118.5	0.730957	118.5	21.438	118.5	189.688	118.5	1499.71	118.5	0.199219	118.5	6.85156	118.5	42.832	118.5	170.744	118.5	4.479	118.5	7.27002	118.5	28.1694	118.5	363.889	118.5	7.30859	118.5	19.1992	118.5	77.3082	118.5	186.941
118.6	-1.70947	118.6	0.910156	118.6	3.18945	118.6	44.8384	118.6	0.742188	118.6	21.4414	118.6	189.699	118.6	1499.79	118.6	0.199219	118.6	6.84375	118.6	42.8203	118.6	170.697	118.6	4.47852	118.6	7.27344	118.6	28.1699	118.6	363.889	118.6	7.30908	118.6	19.1996	118.6	77.3278	118.6	186.961
118.7	-1.70898	118.7	0.910156	118.7	3.18994	118.7	44.8499	118.7	0.730469	118.7	21.4414	118.7	189.719	118.7	1499.87	118.7	0.199219	118.7	6.84338	118.7	42.8203	118.7	170.646	118.7	4.47852	118.7	7.26221	118.7	28.1675	118.7	363.9	118.7	7.32813	118.7	19.2148	118.7	77.3595	118.7	186.98
118.8	-1.69971	118.8	0.898926	118.8	3.19141	118.8	44.8379	118.8	0.730469	118.8	21.4414	118.8	189.738	118.8	1499.96	118.8	0.199219	118.8	6.82422	118.8	42.8125	118.8	170.596	118.8	4.47852	118.8	7.27148	118.8	28.168	118.8	363.893	118.8	7.32813	118.8	19.2153	118.8	77.3903	118.8	186.992
118.9	-1.69971	118.9	0.908203	118.9	3.19141	118.9	44.8384	118.9	0.722656	118.9	21.4414	118.9	189.758	118.9	1500.04	118.9	0.19873	118.9	6.8125	118.9	42.8008	118.9	170.557	118.9	4.47852	118.9	7.26025	118.9	28.1577	118.9	363.889	118.9	7.32849	118.9	19.2383	118.9	77.4215	118.9	187.012
119	-1.69971	119	0.896973	119	3.19141	119	44.8379	119	0.722656	119	21.4414	119	189.777	119	1500.12	119	0.1875	119	6.80469	119	42.8008	119	170.525	119	4.47119	119	7.26172	119	28.1582	119	363.9	119	7.34814	119	19.2504	119	77.4414	119	187.031
119.1	-1.71094	119.1	0.898438	119.1	3.17969	119.1	44.8186	119.1	0.723022	119.1	21.4297	119.1	189.809	119.1	1500.19	119.1	0.1875	119.1	6.80469	119.1	42.7891	119.1	170.466	119.1	4.48047	119.1	7.26172	119.1	28.1597	119.1	363.889	119.1	7.35986	119.1	19.2578	119.1	77.4762	119.1	187.051
119.2	-1.70166	119.2	0.898438	119.2	3.17969	119.2	44.8188	119.2	0.730469	119.2	21.4297	119.2	189.828	119.2	1500.29	119.2	0.1875	119.2	6.80469	119.2	42.7813	119.2	170.416	119.2	4.48047	119.2	7.25049	119.2	28.1479	119.2	363.9	119.2	7.37109	119.2	19.2583	119.2	77.4957	119.2	187.074
119.3	-1.70166	119.3	0.886719	119.3	3.17969	119.3	44.8184	119.3	0.730469	119.3	21.4297	119.3	189.848	119.3	1500.38	119.3	0.1875	119.3	6.79297	119.3	42.7813	119.3	170.373	119.3	4.48047	119.3	7.25195	119.3	28.1484	119.3	363.901	119.3	7.37146	119.3	19.27	119.3	77.527	119.3	187.082
119.4	-1.70166	119.4	0.886719	119.4	3.17188	119.4	44.8108	119.4	0.730469	119.4	21.4292	119.4	189.867	119.4	1500.47	119.4	0.187134	119.4	6.78516	119.4	42.7695	119.4	170.318	119.4	4.46875	119.4	7.24072	119.4	28.146	119.4	363.901	119.4	7.37891	119.4	19.2894	119.4	77.5465	119.4	187.102
119.5	-1.70947	119.5	0.879395	119.5	3.16016	119.5	44.8066	119.5	0.730469	119.5	21.418	119.5	189.898	119.5	1500.55	119.5	0.180054	119.5	6.78516	119.5	42.7695	119.5	170.275	119.5	4.46875	119.5	7.25	119.5	28.1387	119.5	363.9	119.5	7.37939	119.5	19.2969	119.5	77.5587	119.5	187.121
119.6	-1.70898	119.6	0.888672	119.6	3.16016	119.6	44.7993	119.6	0.730469	119.6	21.418	119.6	189.918	119.6	1500.62	119.6	0.179688	119.6	6.78516	119.6	42.7612	119.6	170.225	119.6	4.46143	119.6	7.24268	119.6	28.1479	119.6	363.901	119.6	7.39099	119.6	19.2974	119.6	77.6012	119.6	187.132
119.7	-1.69922	119.7	0.876953	119.7	3.16016	119.7	44.7993	119.7	0.718384	119.7	21.4176	119.7	189.938	119.7	1500.72	119.7	0.1875	119.7	6.77344	119.7	42.75	119.7	170.186	119.7	4.4707	119.7	7.24023	119.7	28.1367	119.7	363.901	119.7	7.41064	119.7	19.309	119.7	77.6211	119.7	187.141
119.8	-1.69043	119.8	0.877441	119.8	3.16064	119.8	44.8105	119.8	0.711304	119.8	21.4102	119.8	189.957	119.8	1500.79	119.8	0.187134	119.8	6.77344	119.8	42.7383	119.8	170.147	119.8	4.45898	119.8	7.24023	119.8	28.1382	119.8	363.908	119.8	7.42188	119.8	19.3164	119.8	77.6486	119.8	187.16
119.9	-1.71094	119.9	0.878906	119.9	3.16992	119.9	44.7991	119.9	0.718384	119.9	21.4102	119.9	189.977	119.9	1500.87	119.9	0.171875	119.9	6.76514	119.9	42.7383	119.9	170.107	119.9	4.45898	119.9	7.229	119.9	28.1387	119.9	363.901	119.9	7.42224	119.9	19.3169	119.9	77.6793	119.9	187.164
120	-1.70166	120	0.867188	120	3.1582	120	44.7988	120	0.723022	120	21.4102	120	190	120	1500.96	120	0.171875	120	6.74219	120	42.7188	120	170.057	120	4.45947	120	7.23047	120	28.1382	120	363.901	120	7.43018	120	19.3398	120	77.6989	120	187.183
120.1	-1.70166	120.1	0.867188	120.1	3.15039	120.1	44.7876	120.1	0.718384	120.1	21.4023	120.1	190.02	120.1	1501.05	120.1	0.171875	120.1	6.74219	120.1	42.7188	120.1	170.026	120.1	4.45703	120.1	7.23096	120.1	28.1309	120.1	363.909	120.1	7.44177	120.1	19.3402	120.1	77.7188	120.1	187.191
120.2	-1.70117	120.2	0.855469	120.2	3.15039	120.2	44.7913	120.2	0.710938	120.2	21.3906	120.2	190.039	120.2	1501.13	120.2	0.171875	120.2	6.73438	120.2	42.7067	120.2	169.995	120.2	4.45703	120.2	7.22852	120.2	28.1284	120.2	363.9	120.2	7.4375	120.2	19.3481	120.2	77.7574	120.2	187.211
120.3	-1.69971	120.3	0.855957	120.3	3.15039	120.3	44.7871	120.3	0.710938	120.3	21.3906	120.3	190.059	120.3	1501.21	120.3	0.171875	120.3	6.73438	120.3	42.6992	120.3	169.955	120.3	4.44971	120.3	7.22119	120.3	28.1284	120.3	363.901	120.3	7.43799	120.3	19.3594	120.3	77.7775	120.3	187.23
120.4	-1.69971	120.4	0.85791	120.4	3.15039	120.4	44.7798	120.4	0.703125	120.4	21.3906	120.4	190.079	120.4	1501.31	120.4	0.171387	120.4	6.72266	120.4	42.6914	120.4	169.917	120.4	4.45898	120.4	7.23242	120.4	28.1211	120.4	363.897	120.4	7.44971	120.4	19.3597	120.4	77.8082	120.4	187.238
120.5	-1.71143	120.5	0.867188	120.5	3.13867	120.5	44.7793	120.5	0.703125	120.5	21.3906	120.5	190.109	120.5	1501.39	120.5	0.160156	120.5	6.72266	120.5	42.6914	120.5	169.873	120.5	4.44727	120.5	7.2207	120.5	28.1187	120.5	363.901	120.5	7.4613	120.5	19.3755	120.5	77.84	120.5	187.254
120.6	-1.69971	120.6	0.867188	120.6	3.13867	120.6	44.7676	120.6	0.703125	120.6	21.3901	120.6	190.129	120.6	1501.5	120.6	0.160645	120.6	6.71057	120.6	42.6914	120.6	169.835	120.6	4.44775	120.6	7.2207	120.6	28.1191	120.6	363.912	120.6	7.46924	120.6	19.3867	120.6	77.8707	120.6	187.273
120.7	-1.71143	120.7	0.855469	120.7	3.13135	120.7	44.7598	120.7	0.703125	120.7	21.3789	120.7	190.137	120.7	1501.59	120.7	0.171875	120.7	6.69531	120.7	42.6797	120.7	169.807	120.7	4.45703	120.7	7.21338	120.7	28.1284	120.7	363.901	120.7	7.48083	120.7	19.3872	120.7	77.8906	120.7	187.292
120.8	-1.71094	120.8	0.855469	120.8	3.14258	120.8	44.7483	120.8	0.703125	120.8	21.3789	120.8	190.168	120.8	1501.7	120.8	0.171875	120.8	6.69531	120.8	42.6719	120.8	169.757	120.8	4.44922	120.8	7.21094	120.8	28.1172	120.8	363.908	120.8	7.48877	120.8	19.3988	120.8	77.9103	120.8	187.3
120.9	-1.70166	120.9	0.847656	120.9	3.14258	120.9	44.7485	120.9	0.691406	120.9	21.3789	120.9	190.188	120.9	1501.79	120.9	0.171875	120.9	6.68311	120.9	42.6714	120.9	169.725	120.9	4.43799	120.9	7.21094	120.9	28.1187	120.9	363.909	120.9	7.48865	120.9	19.4185	120.9	77.9414	120.9	187.313
121	-1.70947	121	0.848145	121	3.13086	121	44.748	121	0.691406	121	21.3672	121	190.207	121	1501.88	121	0.171387	121	6.67188	121	42.6484	121	169.673	121	4.44727	121	7.20361	121	28.1191	121	363.912	121	7.49683	121	19.4301	121	77.9689	121	187.332
121.1	-1.70947	121.1	0.857422	121.1	3.13086	121.1	44.7402	121.1	0.691406	121.1	21.3672	121.1	190.238	121.1	1501.97	121.1	0.148438	121.1	6.66406	121.1	42.6484	121.1	169.616	121.1	4.43994	121.1	7.20117	121.1	28.1167	121.1	363.92	121.1	7.51611	121.1	19.4375	121.1	77.9996	121.1	187.352
121.2	-1.72119	121.2	0.845703	121.2	3.12305	121.2	44.7288	121.2	0.691406	121.2	21.3672	121.2	190.258	121.2	1502.08	121.2	0.148438	121.2	6.65234	121.2	42.6484	121.2	169.575	121.2	4.4375	121.2	7.18994	121.2	28.1094	121.2	363.909	121.2	7.52783	121.2	19.438	121.2	78.0078	121.2	187.371
121.3	-1.72119	121.3	0.846191	121.3	3.12354	121.3	44.7363	121.3	0.690918	121.3	21.3672	121.3	190.289	121.3	1502.18	121.3	0.148438	121.3	6.65234	121.3	42.6406	121.3	169.518	121.3	4.4375	121.3	7.19922	121.3	28.1187	121.3	363.92	121.3	7.53943	121.3	19.4496	121.3	78.0392	121.3	187.379
121.4	-1.72119	121.4	0.857422	121.4	3.13281	121.4	44.7173	121.4	0.679688	121.4	21.3672	121.4	190.309	121.4	1502.27	121.4	0.148438	121.4	6.65198	121.4	42.6403	121.4	169.467	121.4	4.42578	121.4	7.19141	121.4	28.1069	121.4	363.92	121.4	7.53955	121.4	19.457	121.4	78.0703	121.4	187.395
121.5	-1.72119	121.5	0.849609	121.5	3.13281	121.5	44.7285	121.5	0.679688	121.5	21.3668	121.5	190.339	121.5	1502.37	121.5	0.148438	121.5	6.64453	121.5	42.6211	121.5	169.427	121.5	4.42578	121.5	7.17969	121.5	28.0996	121.5	363.909	121.5	7.55151	121.5	19.4653	121.5	78.0978	121.5	187.402
121.6	-1.72119	121.6	0.837891	121.6	3.13281	121.6	44.7168	121.6	0.671875	121.6	21.3516	121.6	190.348	121.6	1502.47	121.6	0.148438	121.6	6.63623	121.6	42.6211	121.6	169.357	121.6	4.41846	121.6	7.17236	121.6	28.1089	121.6	363.92	121.6	7.57068	121.6	19.4886	121.6	78.1285	121.6	187.41
121.7	-1.7207	121.7	0.837891	121.7	3.13281	121.7	44.6973	121.7	0.671875	121.7	21.3594	121.7	190.367	121.7	1502.56	121.7	0.148071	121.7	6.625	121.7	42.6128	121.7	169.306	121.7	4.42969	121.7	7.18164	121.7	28.0972	121.7	363.92	121.7	7.57861	121.7	19.4961	121.7	78.1368	121.7	187.429
121.8	-1.72168	121.8	0.830078	121.8	3.13281	121.8	44.6978	121.8	0.671875	121.8	21.3594	121.8	190.398	121.8	1502.66	121.8	0.132813	121.8	6.61328	121.8	42.5898	121.8	169.248	121.8	4.41797	121.8	7.17041	121.8	28.0972	121.8	363.92	121.8	7.57861	121.8	19.4966	121.8	78.1602	121.8	187.441
121.9	-1.73291	121.9	0.830078	121.9	3.12109	121.9	44.7012	121.9	0.671875	121.9	21.3516	121.9	190.418	121.9	1502.77	121.9	0.132813	121.9	6.61279	121.9	42.5898	121.9	169.197	121.9	4.41016	121.9	7.17969	121.9	28.0898	121.9	363.92	121.9	7.59021	121.9	19.5078	121.9	78.1876	121.9	187.461
122	-1.73291	122	0.818359	122	3.12061	122	44.7012	122	0.671875	122	21.3516	122	190.438	122	1502.87	122	0.132813	122	6.60156	122	42.5781	122	169.146	122	4.41016	122	7.17188	122	28.1011	122	363.92	122	7.59033	122	19.5083	122	78.2106	122	187.488
122.1	-1.74072	122.1	0.818359	122.1	3.11182	122.1	44.6895	122.1	0.660156	122.1	21.3516	122.1	190.465	122.1	1502.98	122.1	0.140625	122.1	6.6012	122.1	42.5703	122.1	169.087	122.1	4.41016	122.1	7.16016	122.1	28.0894	122.1	363.928	122.1	7.60229	122.1	19.5277	122.1	78.2308	122.1	187.5
122.2	-1.74072	122.2	0.818848	122.2	3.12109	122.2	44.6819	122.2	0.660156	122.2	21.3516	122.2	190.496	122.2	1503.07	122.2	0.132324	122.2	6.58594	122.2	42.5703	122.2	169.029	122.2	4.39844	122.2	7.15234	122.2	28.0894	122.2	363.92	122.2	7.62109	122.2	19.5352	122.2	78.2574	122.2	187.511
122.3	-1.74072	122.3	0.816406	122.3	3.11328	122.3	44.6777	122.3	0.660156	122.3	21.3516	122.3	190.515	122.3	1503.15	122.3	0.121582	122.3	6.58594	122.3	42.5586	122.3	168.976	122.3	4.39844	122.3	7.14063	122.3	28.0781	122.3	363.92	122.3	7.61011	122.3	19.5356	122.3	78.2813	122.3	187.519
122.4	-1.74072	122.4	0.816406	122.4	3.11328	122.4	44.6699	122.4	0.65979	122.4	21.3516	122.4	190.527	122.4	1503.26	122.4	0.132324	122.4	6.58545	122.4	42.5586	122.4	168.955	122.4	4.39844	122.4	7.14111	122.4	28.0796	122.4	363.92	122.4	7.62927	122.4	19.5469	122.4	78.297	122.4	187.531
122.5	-1.75244	122.5	0.808594	122.5	3.11328	122.5	44.6582	122.5	0.652344	122.5	21.3516	122.5	190.551	122.5	1503.34	122.5	0.121094	122.5	6.5625	122.5	42.5508	122.5	168.896	122.5	4.39111	122.5	7.13867	122.5	28.0796	122.5	363.92	122.5	7.63721	122.5	19.5472	122.5	78.3278	122.5	187.543
122.6	-1.75244	122.6	0.808594	122.6	3.10156	122.6	44.6582	122.6	0.652344	122.6	21.3516	122.6	190.59	122.6	1503.44	122.6	0.121094	122.6	6.5625	122.6	42.5508	122.6	168.846	122.6	4.40039	122.6	7.13086	122.6	28.0679	122.6	363.928	122.6	7.64136	122.6	19.5552	122.6	78.3478	122.6	187.562
122.7	-1.75244	122.7	0.796875	122.7	3.10107	122.7	44.6392	122.7	0.651855	122.7	21.3511	122.7	190.617	122.7	1503.51	122.7	0.121094	122.7	6.56213	122.7	42.5391	122.7	168.796	122.7	4.38867	122.7	7.13086	122.7	28.0684	122.7	363.932	122.7	7.66064	122.7	19.5664	122.7	78.3789	122.7	187.57
122.8	-1.76025	122.8	0.796875	122.8	3.0918	122.8	44.6504	122.8	0.640625	122.8	21.3477	122.8	190.641	122.8	1503.61	122.8	0.121094	122.8	6.55469	122.8	42.5313	122.8	168.764	122.8	4.38867	122.8	7.11963	122.8	28.0698	122.8	363.932	122.8	7.66052	122.8	19.5664	122.8	78.3986	122.8	187.574
122.9	-1.76025	122.9	0.796875	122.9	3.0918	122.9	44.6387	122.9	0.640625	122.9	21.3477	122.9	190.668	122.9	1503.7	122.9	0.121582	122.9	6.55469	122.9	42.5195	122.9	168.718	122.9	4.38086	122.9	7.12891	122.9	28.0703	122.9	363.92	122.9	7.66797	122.9	19.5668	122.9	78.4297	122.9	187.594
123	-1.76025	123	0.789063	123	3.0918	123	44.6309	123	0.640625	123	21.3477	123	190.687	123	1503.79	123	0.132324	123	6.54248	123	42.5195	123	168.677	123	4.38086	123	7.10938	123	28.0674	123	363.92	123	7.66064	123	19.5742	123	78.4489	123	187.613
123.1	-1.75977	123.1	0.789063	123.1	3.08008	123.1	44.6194	123.1	0.640625	123.1	21.3477	123.1	190.707	123.1	1503.87	123.1	0.109863	123.1	6.53125	123.1	42.5114	123.1	168.627	123.1	4.36914	123.1	7.10938	123.1	28.0586	123.1	363.92	123.1	7.66089	123.1	19.5864	123.1	78.4689	123.1	187.621
123.2	-1.74902	123.2	0.789063	123.2	3.07227	123.2	44.6274	123.2	0.652344	123.2	21.3395	123.2	190.727	123.2	1503.94	123.2	0.120605	123.2	6.52344	123.2	42.5039	123.2	168.576	123.2	4.36914	123.2	7.10938	123.2	28.0483	123.2	363.932	123.2	7.67969	123.2	19.5977	123.2	78.4883	123.2	187.641
123.3	-1.76025	123.3	0.777344	123.3	3.07178	123.3	44.6191	123.3	0.640137	123.3	21.332	123.3	190.758	123.3	1504.04	123.3	0.109375	123.3	6.52307	123.3	42.4922	123.3	168.524	123.3	4.35791	123.3	7.10156	123.3	28.0483	123.3	363.932	123.3	7.66833	123.3	19.5977	123.3	78.5079	123.3	187.652
123.4	-1.77197	123.4	0.777344	123.4	3.06055	123.4	44.6191	123.4	0.628906	123.4	21.3398	123.4	190.789	123.4	1504.14	123.4	0.109863	123.4	6.51563	123.4	42.48	123.4	168.456	123.4	4.36719	123.4	7.08984	123.4	28.0483	123.4	363.932	123.4	7.66846	123.4	19.5981	123.4	78.5387	123.4	187.664
123.5	-1.76025	123.5	0.777344	123.5	3.06055	123.5	44.6074	123.5	0.62854	123.5	21.332	123.5	190.801	123.5	1504.2	123.5	0.113281	123.5	6.51514	123.5	42.4609	123.5	168.408	123.5	4.35889	123.5	7.07813	123.5	28.0366	123.5	363.932	123.5	7.68018	123.5	19.6094	123.5	78.5508	123.5	187.66
123.6	-1.77197	123.6	0.777832	123.6	3.06055	123.6	44.5999	123.6	0.621094	123.6	21.3315	123.6	190.809	123.6	1504.3	123.6	0.113281	123.6	6.50391	123.6	42.4492	123.6	168.345	123.6	4.34961	123.6	7.07813	123.6	28.0288	123.6	363.939	123.6	7.69177	123.6	19.6094	123.6	78.5665	123.6	187.68
123.7	-1.77197	123.7	0.786621	123.7	3.06055	123.7	44.5957	123.7	0.621094	123.7	21.3281	123.7	190.84	123.7	1504.38	123.7	0.101563	123.7	6.50391	123.7	42.4492	123.7	168.279	123.7	4.34961	123.7	7.07813	123.7	28.0293	123.7	363.928	123.7	7.68799	123.7	19.6097	123.7	78.5973	123.7	187.703
123.8	-1.77197	123.8	0.777344	123.8	3.06055	123.8	44.5879	123.8	0.620605	123.8	21.3281	123.8	190.859	123.8	1504.48	123.8	0.101563	123.8	6.49182	123.8	42.4414	123.8	168.228	123.8	4.33789	123.8	7.07031	123.8	28.0269	123.8	363.928	123.8	7.69922	123.8	19.6172	123.8	78.609	123.8	187.711
123.9	-1.77197	123.9	0.777344	123.9	3.06055	123.9	44.5762	123.9	0.609375	123.9	21.3281	123.9	190.891	123.9	1504.56	123.9	0.101563	123.9	6.48438	123.9	42.4297	123.9	168.157	123.9	4.33838	123.9	7.07031	123.9	28.019	123.9	363.928	123.9	7.69177	123.9	19.6172	123.9	78.6173	123.9	187.73
124	-1.77246	124	0.769531	124	3.06055	124	44.5767	124	0.609375	124	21.3281	124	190.91	124	1504.64	124	0.101563	124	6.48389	124	42.4297	124	168.087	124	4.34717	124	7.07031	124	28.019	124	363.92	124	7.69971	124	19.6177	124	78.6406	124	187.73
124.1	-1.78174	124.1	0.769531	124.1	3.04883	124.1	44.5801	124.1	0.609009	124.1	21.3398	124.1	190.93	124.1	1504.71	124.1	0.101074	124.1	6.47266	124.1	42.4297	124.1	168.017	124.1	4.33008	124.1	7.05859	124.1	28.0073	124.1	363.932	124.1	7.69922	124.1	19.6293	124.1	78.6681	124.1	187.742
124.2	-1.78955	124.2	0.769531	124.2	3.04834	124.2	44.5684	124.2	0.601563	124.2	21.3398	124.2	190.961	124.2	1504.81	124.2	0.0820313	124.2	6.46484	124.2	42.4219	124.2	167.958	124.2	4.33057	124.2	7.05078	124.2	28.0073	124.2	363.928	124.2	7.69922	124.2	19.6367	124.2	78.6989	124.2	187.762
124.3	-1.79004	124.3	0.769531	124.3	3.03906	124.3	44.5684	124.3	0.601563	124.3	21.3398	124.3	190.98	124.3	1504.89	124.3	0.0820313	124.3	6.46484	124.3	42.4102	124.3	167.896	124.3	4.32813	124.3	7.05127	124.3	27.9995	124.3	363.928	124.3	7.69958	124.3	19.6367	124.3	78.6992	124.3	187.781
124.4	-1.79932	124.4	0.769531	124.4	3.03906	124.4	44.5605	124.4	0.601563	124.4	21.3395	124.4	191	124.4	1504.97	124.4	0.0703125	124.4	6.46436	124.4	42.4102	124.4	167.826	124.4	4.32813	124.4	7.05078	124.4	28	124.4	363.932	124.4	7.70752	124.4	19.6367	124.4	78.7184	124.4	187.792
124.5	-1.79932	124.5	0.769531	124.5	3.03906	124.5	44.5488	124.5	0.601563	124.5	21.332	124.5	191.031	124.5	1505.05	124.5	0.0698242	124.5	6.44141	124.5	42.4102	124.5	167.767	124.5	4.32031	124.5	7.05078	124.5	27.9976	124.5	363.932	124.5	7.71094	124.5	19.6372	124.5	78.7379	124.5	187.8
124.6	-1.81104	124.6	0.769531	124.6	3.03906	124.6	44.5298	124.6	0.601563	124.6	21.3438	124.6	191.059	124.6	1505.15	124.6	0.059082	124.6	6.44141	124.6	42.4097	124.6	167.708	124.6	4.32031	124.6	7.04297	124.6	27.9976	124.6	363.92	124.6	7.71143	124.6	19.6484	124.6	78.7462	124.6	187.801
124.7	-1.81152	124.7	0.757813	124.7	3.03906	124.7	44.5293	124.7	0.601074	124.7	21.3438	124.7	191.078	124.7	1505.25	124.7	0.0703125	124.7	6.44104	124.7	42.3867	124.7	167.654	124.7	4.30859	124.7	7.03125	124.7	27.9976	124.7	363.92	124.7	7.7113	124.7	19.6488	124.7	78.7809	124.7	187.824
124.8	-1.8208	124.8	0.757813	124.8	3.03857	124.8	44.5215	124.8	0.589844	124.8	21.3511	124.8	191.109	124.8	1505.32	124.8	0.0703125	124.8	6.42578	124.8	42.3867	124.8	167.603	124.8	4.30859	124.8	7.03125	124.8	27.9897	124.8	363.92	124.8	7.71875	124.8	19.6563	124.8	78.7891	124.8	187.832
124.9	-1.8208	124.9	0.757813	124.9	3.0293	124.9	44.5215	124.9	0.589844	124.9	21.3398	124.9	191.129	124.9	1505.39	124.9	0.0585938	124.9	6.42578	124.9	42.3789	124.9	167.537	124.9	4.30859	124.9	7.03125	124.9	27.9897	124.9	363.908	124.9	7.71167	124.9	19.6563	124.9	78.8087	124.9	187.84
125	-1.82129	125	0.757324	125	3.0293	125	44.51	125	0.601196	125	21.3398	125	191.148	125	1505.48	125	0.0581055	125	6.41406	125	42.3785	125	167.486	125	4.30078	125	7.02344	125	27.9897	125	363.909	125	7.71875	125	19.6685	125	78.8278	125	187.852
125.1	-1.83057	125.1	0.748047	125.1	3.0293	125.1	44.5098	125.1	0.59375	125.1	21.3398	125.1	191.167	125.1	1505.58	125.1	0.046875	125.1	6.41406	125.1	42.3594	125.1	167.424	125.1	4.28906	125.1	7.02393	125.1	27.978	125.1	363.92	125.1	7.71924	125.1	19.6797	125.1	78.8473	125.1	187.871
125.2	-1.83057	125.2	0.748047	125.2	3.0293	125.2	44.498	125.2	0.59375	125.2	21.3398	125.2	191.188	125.2	1505.67	125.2	0.046875	125.2	6.41406	125.2	42.3594	125.2	167.388	125.2	4.28906	125.2	7.02148	125.2	27.978	125.2	363.92	125.2	7.73083	125.2	19.6797	125.2	78.859	125.2	187.89
125.3	-1.83105	125.3	0.748047	125.3	3.0293	125.3	44.498	125.3	0.59375	125.3	21.3398	125.3	191.207	125.3	1505.75	125.3	0.046875	125.3	6.41406	125.3	42.3594	125.3	167.326	125.3	4.28906	125.3	7.02148	125.3	27.978	125.3	363.908	125.3	7.73828	125.3	19.6875	125.3	78.8789	125.3	187.902
125.4	-1.84033	125.4	0.748047	125.4	3.0293	125.4	44.4907	125.4	0.59375	125.4	21.3516	125.4	191.238	125.4	1505.85	125.4	0.0386963	125.4	6.41357	125.4	42.3516	125.4	167.284	125.4	4.28906	125.4	7.02148	125.4	27.9663	125.4	363.901	125.4	7.72705	125.4	19.6875	125.4	78.9059	125.4	187.922
125.5	-1.84033	125.5	0.748047	125.5	3.0293	125.5	44.4902	125.5	0.593262	125.5	21.3516	125.5	191.258	125.5	1505.93	125.5	0.03125	125.5	6.39063	125.5	42.3394	125.5	167.248	125.5	4.27734	125.5	7.00977	125.5	27.958	125.5	363.908	125.5	7.73865	125.5	19.6879	125.5	78.9181	125.5	187.933
125.6	-1.84082	125.6	0.748047	125.6	3.02881	125.6	44.4902	125.6	0.582031	125.6	21.3398	125.6	191.289	125.6	1505.99	125.6	0.03125	125.6	6.39026	125.6	42.3281	125.6	167.198	125.6	4.26953	125.6	7.00244	125.6	27.9492	125.6	363.908	125.6	7.73828	125.6	19.6953	125.6	78.9371	125.6	187.941
125.7	-1.8501	125.7	0.748535	125.7	3.01953	125.7	44.4788	125.7	0.582031	125.7	21.3516	125.7	191.301	125.7	1506.07	125.7	0.03125	125.7	6.375	125.7	42.3281	125.7	167.166	125.7	4.26953	125.7	7.01172	125.7	27.9463	125.7	363.896	125.7	7.73877	125.7	19.6958	125.7	78.9567	125.7	187.949
125.8	-1.8501	125.8	0.757324	125.8	3.01953	125.8	44.4785	125.8	0.589844	125.8	21.3516	125.8	191.32	125.8	1506.15	125.8	0.03125	125.8	6.375	125.8	42.3281	125.8	167.115	125.8	4.26953	125.8	7	125.8	27.937	125.8	363.896	125.8	7.73877	125.8	19.707	125.8	78.9684	125.8	187.961
125.9	-1.85059	125.9	0.748047	125.9	3.01172	125.9	44.4668	125.9	0.589844	125.9	21.3516	125.9	191.328	125.9	1506.25	125.9	0.03125	125.9	6.375	125.9	42.3203	125.9	167.065	125.9	4.25781	125.9	7	125.9	27.9292	125.9	363.889	125.9	7.75	125.9	19.707	125.9	78.9884	125.9	187.98
126	-1.85986	126	0.748047	126	3.01953	126	44.459	126	0.589478	126	21.3589	126	191.348	126	1506.34	126	0.0307617	126	6.375	126	42.3199	126	167.026	126	4.25781	126	6.99219	126	27.9292	126	363.9	126	7.75037	126	19.7192	126	79.0192	126	187.992
126.1	-1.85986	126.1	0.748047	126.1	3.01904	126.1	44.4473	126.1	0.582031	126.1	21.3477	126.1	191.379	126.1	1506.42	126.1	0.0195313	126.1	6.36328	126.1	42.3008	126.1	166.987	126.1	4.2583	126.1	6.99219	126.1	27.9175	126.1	363.9	126.1	7.75	126.1	19.7305	126.1	79.0309	126.1	187.992
126.2	-1.86816	126.2	0.747559	126.2	3.00977	126.2	44.4395	126.2	0.581543	126.2	21.3477	126.2	191.398	126.2	1506.5	126.2	0.0078125	126.2	6.35547	126.2	42.3008	126.2	166.955	126.2	4.26758	126.2	6.99219	126.2	27.9175	126.2	363.901	126.2	7.75	126.2	19.7305	126.2	79.0508	126.2	188.012
126.3	-1.87158	126.3	0.736328	126.3	3.00977	126.3	44.4282	126.3	0.570313	126.3	21.3477	126.3	191.426	126.3	1506.59	126.3	0.0078125	126.3	6.35547	126.3	42.293	126.3	166.908	126.3	4.25977	126.3	6.98047	126.3	27.917	126.3	363.9	126.3	7.73877	126.3	19.7308	126.3	79.066	126.3	188.023
126.4	-1.87158	126.4	0.736328	126.4	3.00977	126.4	44.4277	126.4	0.582031	126.4	21.3477	126.4	191.457	126.4	1506.68	126.4	0.0078125	126.4	6.35547	126.4	42.293	126.4	166.865	126.4	4.25977	126.4	6.98047	126.4	27.8999	126.4	363.9	126.4	7.75037	126.4	19.7383	126.4	79.0778	126.4	188.031
126.5	-1.87207	126.5	0.728516	126.5	3.00977	126.5	44.4277	126.5	0.582031	126.5	21.3594	126.5	191.468	126.5	1506.76	126.5	0.0078125	126.5	6.35498	126.5	42.2813	126.5	166.815	126.5	4.24756	126.5	6.98047	126.5	27.8999	126.5	363.901	126.5	7.75781	126.5	19.7461	126.5	79.0973	126.5	188.039
126.6	-1.88135	126.6	0.728516	126.6	3.00928	126.6	44.4199	126.6	0.581543	126.6	21.3594	126.6	191.48	126.6	1506.87	126.6	0.00744629	126.6	6.34375	126.6	42.2813	126.6	166.784	126.6	4.23828	126.6	6.97266	126.6	27.8882	126.6	363.9	126.6	7.75049	126.6	19.7461	126.6	79.109	126.6	188.058
126.7	-1.88135	126.7	0.728027	126.7	3	126.7	44.4084	126.7	0.570313	126.7	21.359	126.7	191.512	126.7	1506.98	126.7	0	126.7	6.33203	126.7	42.2808	126.7	166.745	126.7	4.23047	126.7	6.97314	126.7	27.8882	126.7	363.889	126.7	7.75	126.7	19.7461	126.7	79.1285	126.7	188.063
126.8	-1.88184	126.8	0.71875	126.8	3	126.8	44.4082	126.8	0.578125	126.8	21.3516	126.8	191.531	126.8	1507.07	126.8	0	126.8	6.33203	126.8	42.2578	126.8	166.705	126.8	4.23047	126.8	6.9707	126.8	27.8882	126.8	363.889	126.8	7.75037	126.8	19.7461	126.8	79.1364	126.8	188.082
126.9	-1.89111	126.9	0.707031	126.9	3	126.9	44.3965	126.9	0.578125	126.9	21.3594	126.9	191.551	126.9	1507.16	126.9	0	126.9	6.33203	126.9	42.25	126.9	166.655	126.9	4.21875	126.9	6.9707	126.9	27.8882	126.9	363.9	126.9	7.75781	126.9	19.7466	126.9	79.1559	126.9	188.102
127	-1.8916	127	0.707031	127	3	127	44.3965	127	0.577759	127	21.3594	127	191.578	127	1507.25	127	0	127	6.32385	127	42.25	127	166.615	127	4.21875	127	6.9707	127	27.8804	127	363.893	127	7.7583	127	19.7573	127	79.1681	127	188.113
127.1	-1.90088	127.1	0.707031	127.1	3.01172	127.1	44.3887	127.1	0.582031	127.1	21.3594	127.1	191.602	127.1	1507.34	127.1	0	127.1	6.31641	127.1	42.2383	127.1	166.565	127.1	4.21875	127.1	6.96289	127.1	27.8687	127.1	363.893	127.1	7.75781	127.1	19.7466	127.1	79.1989	127.1	188.121
127.2	-1.88916	127.2	0.707031	127.2	3.01172	127.2	44.3774	127.2	0.582031	127.2	21.3706	127.2	191.629	127.2	1507.42	127.2	-0.0078125	127.2	6.30469	127.2	42.2383	127.2	166.525	127.2	4.21826	127.2	6.96289	127.2	27.8687	127.2	363.881	127.2	7.75781	127.2	19.7573	127.2	79.2106	127.2	188.141
127.3	-1.90088	127.3	0.707031	127.3	3	127.3	44.3887	127.3	0.582031	127.3	21.3599	127.3	191.648	127.3	1507.51	127.3	-0.00830078	127.3	6.30469	127.3	42.2305	127.3	166.475	127.3	4.20947	127.3	6.95117	127.3	27.8682	127.3	363.889	127.3	7.75037	127.3	19.7466	127.3	79.2301	127.3	188.148
127.4	-1.88965	127.4	0.707031	127.4	3	127.4	44.3809	127.4	0.581543	127.4	21.3711	127.4	191.68	127.4	1507.56	127.4	-0.03125	127.4	6.30469	127.4	42.2305	127.4	166.436	127.4	4.21875	127.4	6.95117	127.4	27.8472	127.4	363.889	127.4	7.75781	127.4	19.7578	127.4	79.2496	127.4	188.164
127.5	-1.89893	127.5	0.707031	127.5	3	127.5	44.3694	127.5	0.570313	127.5	21.3711	127.5	191.707	127.5	1507.65	127.5	-0.03125	127.5	6.29688	127.5	42.2305	127.5	166.397	127.5	4.20703	127.5	6.95166	127.5	27.8472	127.5	363.889	127.5	7.7583	127.5	19.7578	127.5	79.2692	127.5	188.171
127.6	-1.89893	127.6	0.706543	127.6	2.99951	127.6	44.365	127.6	0.570313	127.6	21.3711	127.6	191.726	127.6	1507.74	127.6	-0.03125	127.6	6.29688	127.6	42.2188	127.6	166.365	127.6	4.19922	127.6	6.94922	127.6	27.8394	127.6	363.881	127.6	7.75781	127.6	19.7582	127.6	79.2809	127.6	188.18
127.7	-1.89941	127.7	0.697266	127.7	2.99023	127.7	44.3499	127.7	0.577759	127.7	21.3711	127.7	191.731	127.7	1507.81	127.7	-0.03125	127.7	6.28516	127.7	42.2188	127.7	166.314	127.7	4.19922	127.7	6.94922	127.7	27.8394	127.7	363.881	127.7	7.7583	127.7	19.7653	127.7	79.3004	127.7	188.199
127.8	-1.90869	127.8	0.686035	127.8	2.99023	127.8	44.3579	127.8	0.570313	127.8	21.3789	127.8	191.769	127.8	1507.89	127.8	-0.0390625	127.8	6.28516	127.8	42.2109	127.8	166.276	127.8	4.19922	127.8	6.94922	127.8	27.8394	127.8	363.869	127.8	7.7699	127.8	19.7695	127.8	79.3199	127.8	188.211
127.9	-1.90088	127.9	0.694824	127.9	2.99023	127.9	44.3574	127.9	0.570313	127.9	21.3789	127.9	191.782	127.9	1507.97	127.9	-0.0394287	127.9	6.27344	127.9	42.2106	127.9	166.237	127.9	4.1875	127.9	6.94141	127.9	27.8276	127.9	363.877	127.9	7.76953	127.9	19.7695	127.9	79.3395	127.9	188.23
128	-1.90088	128	0.685547	128	2.99023	128	44.3496	128	0.570313	128	21.3789	128	191.809	128	1508.05	128	-0.046875	128	6.27344	128	42.1914	128	166.198	128	4.1875	128	6.94141	128	27.8276	128	363.87	128	7.77002	128	19.7695	128	79.359	128	188.242
128.1	-1.90088	128.1	0.685547	128.1	2.99023	128.1	44.3379	128.1	0.581543	128.1	21.3906	128.1	191.836	128.1	1508.13	128.1	-0.046875	128.1	6.26563	128.1	42.1914	128.1	166.155	128.1	4.17969	128.1	6.92969	128.1	27.8276	128.1	363.869	128.1	7.76953	128.1	19.7695	128.1	79.3785	128.1	188.25
128.2	-1.90137	128.2	0.685059	128.2	2.99023	128.2	44.3379	128.2	0.570313	128.2	21.3901	128.2	191.848	128.2	1508.21	128.2	-0.0585938	128.2	6.26514	128.2	42.1914	128.2	166.127	128.2	4.17969	128.2	6.92969	128.2	27.8276	128.2	363.869	128.2	7.76953	128.2	19.7699	128.2	79.3903	128.2	188.253
128.3	-1.91064	128.3	0.675781	128.3	2.98975	128.3	44.3301	128.3	0.570313	128.3	21.3789	128.3	191.879	128.3	1508.28	128.3	-0.059082	128.3	6.24219	128.3	42.1831	128.3	166.077	128.3	4.18018	128.3	6.92969	128.3	27.8198	128.3	363.87	128.3	7.76953	128.3	19.7773	128.3	79.4098	128.3	188.262
128.4	-1.91064	128.4	0.675781	128.4	2.98047	128.4	44.3188	128.4	0.570313	128.4	21.3789	128.4	191.898	128.4	1508.37	128.4	-0.0703125	128.4	6.24219	128.4	42.1719	128.4	166.046	128.4	4.17773	128.4	6.92969	128.4	27.8081	128.4	363.873	128.4	7.76953	128.4	19.7773	128.4	79.4288	128.4	188.27
128.5	-1.91113	128.5	0.667969	128.5	2.98096	128.5	44.3223	128.5	0.582031	128.5	21.3785	128.5	191.918	128.5	1508.46	128.5	-0.0703125	128.5	6.23438	128.5	42.1602	128.5	166.014	128.5	4.17773	128.5	6.92188	128.5	27.8081	128.5	363.873	128.5	7.76208	128.5	19.7773	128.5	79.4293	128.5	188.293
128.6	-1.90869	128.6	0.667969	128.6	2.98975	128.6	44.3108	128.6	0.581665	128.6	21.3828	128.6	191.938	128.6	1508.56	128.6	-0.0703125	128.6	6.23438	128.6	42.1597	128.6	165.987	128.6	4.17773	128.6	6.92236	128.6	27.8081	128.6	363.869	128.6	7.76953	128.6	19.7773	128.6	79.4567	128.6	188.301
128.7	-1.90869	128.7	0.667969	128.7	2.98096	128.7	44.3184	128.7	0.574585	128.7	21.3828	128.7	191.957	128.7	1508.65	128.7	-0.0703125	128.7	6.23438	128.7	42.1484	128.7	165.955	128.7	4.16992	128.7	6.91992	128.7	27.8003	128.7	363.869	128.7	7.76953	128.7	19.7773	128.7	79.4684	128.7	188.313
128.8	-1.9209	128.8	0.667969	128.8	2.98242	128.8	44.3066	128.8	0.581665	128.8	21.3828	128.8	191.988	128.8	1508.72	128.8	-0.0825195	128.8	6.22266	128.8	42.1484	128.8	165.896	128.8	4.16992	128.8	6.91992	128.8	27.8003	128.8	363.861	128.8	7.77002	128.8	19.7852	128.8	79.4879	128.8	188.332
128.9	-1.93018	128.9	0.667969	128.9	2.98242	128.9	44.3066	128.9	0.582031	128.9	21.3828	128.9	192.008	128.9	1508.82	128.9	-0.09375	128.9	6.22266	128.9	42.1364	128.9	165.856	128.9	4.15869	128.9	6.92041	128.9	27.8003	128.9	363.85	128.9	7.76953	128.9	19.7852	128.9	79.5074	128.9	188.328
129	-1.91846	129	0.66748	129	2.98242	129	44.2988	129	0.582031	129	21.3906	129	192.039	129	1508.91	129	-0.0941162	129	6.22266	129	42.1289	129	165.788	129	4.16748	129	6.92188	129	27.7886	129	363.85	129	7.7699	129	19.7852	129	79.5266	129	188.347
129.1	-1.91846	129.1	0.658203	129.1	2.99023	129.1	44.2871	129.1	0.582031	129.1	21.3906	129.1	192.059	129.1	1509	129.1	-0.101563	129.1	6.22217	129.1	42.1289	129.1	165.748	129.1	4.1582	129.1	6.92188	129.1	27.7881	129.1	363.861	129.1	7.77783	129.1	19.7969	129.1	79.5309	129.1	188.352
129.2	-1.91895	129.2	0.658691	129.2	2.98242	129.2	44.2793	129.2	0.582031	129.2	21.3906	129.2	192.078	129.2	1509.11	129.2	-0.101563	129.2	6.20313	129.2	42.1211	129.2	165.705	129.2	4.1582	129.2	6.91064	129.2	27.7671	129.2	363.85	129.2	7.78906	129.2	19.7969	129.2	79.5504	129.2	188.363
129.3	-1.93018	129.3	0.66748	129.3	2.99023	129.3	44.2676	129.3	0.593262	129.3	21.4023	129.3	192.097	129.3	1509.19	129.3	-0.101563	129.3	6.20313	129.3	42.1206	129.3	165.666	129.3	4.15039	129.3	6.91992	129.3	27.7671	129.3	363.842	129.3	7.78906	129.3	19.7969	129.3	79.5703	129.3	188.382
129.4	-1.93018	129.4	0.658203	129.4	2.99023	129.4	44.2676	129.4	0.582031	129.4	21.4023	129.4	192.121	129.4	1509.29	129.4	-0.102051	129.4	6.19141	129.4	42.1094	129.4	165.627	129.4	4.15039	129.4	6.9082	129.4	27.7671	129.4	363.85	129.4	7.78174	129.4	19.7969	129.4	79.5969	129.4	188.379
129.5	-1.93018	129.5	0.646484	129.5	2.99023	129.5	44.2598	129.5	0.582031	129.5	21.4097	129.5	192.141	129.5	1509.4	129.5	-0.113281	129.5	6.19141	129.5	42.1094	129.5	165.595	129.5	4.13867	129.5	6.90039	129.5	27.7593	129.5	363.838	129.5	7.79297	129.5	19.7974	129.5	79.609	129.5	188.398
129.6	-1.93018	129.6	0.646484	129.6	2.99023	129.6	44.248	129.6	0.589844	129.6	21.3984	129.6	192.16	129.6	1509.51	129.6	-0.113281	129.6	6.18323	129.6	42.0973	129.6	165.538	129.6	4.13867	129.6	6.90039	129.6	27.7671	129.6	363.838	129.6	7.79297	129.6	19.8164	129.6	79.6202	129.6	188.41
129.7	-1.93018	129.7	0.645996	129.7	2.99023	129.7	44.2485	129.7	0.589844	129.7	21.4102	129.7	192.167	129.7	1509.6	129.7	-0.113647	129.7	6.17578	129.7	42.0898	129.7	165.506	129.7	4.13867	129.7	6.90039	129.7	27.7588	129.7	363.85	129.7	7.78162	129.7	19.8164	129.7	79.6285	129.7	188.414
129.8	-1.93018	129.8	0.636719	129.8	2.98242	129.8	44.248	129.8	0.589844	129.8	21.4098	129.8	192.188	129.8	1509.71	129.8	-0.121094	129.8	6.17578	129.8	42.082	129.8	165.455	129.8	4.13867	129.8	6.88867	129.8	27.7495	129.8	363.842	129.8	7.78906	129.8	19.8159	129.8	79.6481	129.8	188.421
129.9	-1.93066	129.9	0.636719	129.9	2.98242	129.9	44.2402	129.9	0.601563	129.9	21.4023	129.9	192.207	129.9	1509.82	129.9	-0.121094	129.9	6.16443	129.9	42.082	129.9	165.404	129.9	4.12695	129.9	6.88867	129.9	27.7495	129.9	363.842	129.9	7.77783	129.9	19.8164	129.9	79.6598	129.9	188.43
130	-1.93994	130	0.636719	130	2.98242	130	44.2402	130	0.601563	130	21.4019	130	192.227	130	1509.89	130	-0.121582	130	6.17188	130	42.0698	130	165.365	130	4.12695	130	6.88086	130	27.7495	130	363.83	130	7.78906	130	19.8164	130	79.6793	130	188.441
130.1	-1.93213	130.1	0.636719	130.1	2.98242	130.1	44.2288	130.1	0.601074	130.1	21.3906	130.1	192.25	130.1	1509.99	130.1	-0.132813	130.1	6.17151	130.1	42.0586	130.1	165.326	130.1	4.11914	130.1	6.88135	130.1	27.7495	130.1	363.838	130.1	7.78943	130.1	19.8164	130.1	79.6871	130.1	188.461
130.2	-1.93994	130.2	0.636719	130.2	2.98242	130.2	44.2283	130.2	0.597656	130.2	21.3906	130.2	192.27	130.2	1510.09	130.2	-0.132813	130.2	6.15234	130.2	42.0508	130.2	165.276	130.2	4.11914	130.2	6.89063	130.2	27.7495	130.2	363.838	130.2	7.78906	130.2	19.8281	130.2	79.7067	130.2	188.48
130.3	-1.93994	130.3	0.63623	130.3	2.98242	130.3	44.2207	130.3	0.59729	130.3	21.3906	130.3	192.289	130.3	1510.18	130.3	-0.132813	130.3	6.15234	130.3	42.0508	130.3	165.244	130.3	4.10742	130.3	6.87842	130.3	27.7495	130.3	363.83	130.3	7.78955	130.3	19.8281	130.3	79.7184	130.3	188.492
130.4	-1.93213	130.4	0.626953	130.4	2.9707	130.4	44.209	130.4	0.601563	130.4	21.3906	130.4	192.309	130.4	1510.28	130.4	-0.132813	130.4	6.14453	130.4	42.0508	130.4	165.206	130.4	4.10742	130.4	6.86914	130.4	27.7378	130.4	363.831	130.4	7.80078	130.4	19.8359	130.4	79.7374	130.4	188.492
130.5	-1.93262	130.5	0.626953	130.5	2.9707	130.5	44.2014	130.5	0.601563	130.5	21.3906	130.5	192.34	130.5	1510.39	130.5	-0.133179	130.5	6.14453	130.5	42.0504	130.5	165.178	130.5	4.09961	130.5	6.86133	130.5	27.7373	130.5	363.83	130.5	7.78906	130.5	19.8359	130.5	79.7457	130.5	188.5
130.6	-1.94189	130.6	0.618652	130.6	2.9707	130.6	44.209	130.6	0.601563	130.6	21.3984	130.6	192.359	130.6	1510.44	130.6	-0.140625	130.6	6.14404	130.6	42.0313	130.6	165.135	130.6	4.09961	130.6	6.84961	130.6	27.7261	130.6	363.83	130.6	7.78943	130.6	19.8359	130.6	79.7649	130.6	188.512
130.7	-1.93018	130.7	0.609375	130.7	2.9707	130.7	44.1973	130.7	0.608887	130.7	21.3984	130.7	192.379	130.7	1510.53	130.7	-0.140625	130.7	6.13281	130.7	42.0313	130.7	165.107	130.7	4.09961	130.7	6.8501	130.7	27.7261	130.7	363.83	130.7	7.78906	130.7	19.8473	130.7	79.777	130.7	188.531
130.8	-1.93018	130.8	0.608887	130.8	2.9707	130.8	44.1973	130.8	0.597656	130.8	21.3984	130.8	192.398	130.8	1510.62	130.8	-0.141113	130.8	6.13281	130.8	42.0313	130.8	165.057	130.8	4.09961	130.8	6.85156	130.8	27.7261	130.8	363.818	130.8	7.78906	130.8	19.8398	130.8	79.8004	130.8	188.531
130.9	-1.93018	130.9	0.605469	130.9	2.9707	130.9	44.1973	130.9	0.597656	130.9	21.3979	130.9	192.418	130.9	1510.71	130.9	-0.152344	130.9	6.12109	130.9	42.0313	130.9	165.018	130.9	4.08789	130.9	6.85156	130.9	27.7183	130.9	363.818	130.9	7.78955	130.9	19.8477	130.9	79.8199	130.9	188.542
131	-1.93066	131	0.605469	131	2.9707	131	44.1895	131	0.59729	131	21.3984	131	192.438	131	1510.8	131	-0.152344	131	6.12073	131	42.0313	131	164.986	131	4.08789	131	6.83984	131	27.7183	131	363.811	131	7.80078	131	19.8477	131	79.8281	131	188.551
131.1	-1.93994	131.1	0.597656	131.1	2.9707	131.1	44.1777	131.1	0.601563	131.1	21.3984	131.1	192.457	131.1	1510.89	131.1	-0.160522	131.1	6.11328	131.1	42.019	131.1	164.936	131.1	4.08789	131.1	6.83984	131.1	27.7183	131.1	363.818	131.1	7.78906	131.1	19.8477	131.1	79.8551	131.1	188.563
131.2	-1.93994	131.2	0.605469	131.2	2.97119	131.2	44.166	131.2	0.601563	131.2	21.3984	131.2	192.488	131.2	1510.96	131.2	-0.167969	131.2	6.11328	131.2	42.0078	131.2	164.896	131.2	4.08789	131.2	6.83984	131.2	27.7183	131.2	363.818	131.2	7.78906	131.2	19.8589	131.2	79.8743	131.2	188.582
131.3	-1.93994	131.3	0.597656	131.3	2.98047	131.3	44.166	131.3	0.613281	131.3	21.3981	131.3	192.508	131.3	1511.05	131.3	-0.167969	131.3	6.11328	131.3	42	131.3	164.857	131.3	4.08789	131.3	6.82813	131.3	27.7183	131.3	363.818	131.3	7.78906	131.3	19.8477	131.3	79.8903	131.3	188.578
131.4	-1.93994	131.4	0.60498	131.4	2.98047	131.4	44.1582	131.4	0.613281	131.4	21.4023	131.4	192.527	131.4	1511.14	131.4	-0.167969	131.4	6.11328	131.4	42	131.4	164.807	131.4	4.08008	131.4	6.82813	131.4	27.7183	131.4	363.818	131.4	7.78162	131.4	19.8477	131.4	79.9098	131.4	188.582
131.5	-1.93213	131.5	0.595703	131.5	2.98047	131.5	44.1465	131.5	0.612793	131.5	21.4023	131.5	192.539	131.5	1511.22	131.5	-0.168457	131.5	6.10498	131.5	42	131.5	164.776	131.5	4.08008	131.5	6.82031	131.5	27.7183	131.5	363.807	131.5	7.78906	131.5	19.8477	131.5	79.9171	131.5	188.594
131.6	-1.93213	131.6	0.587402	131.6	2.97266	131.6	44.1387	131.6	0.609375	131.6	21.4023	131.6	192.566	131.6	1511.3	131.6	-0.179688	131.6	6.09375	131.6	42	131.6	164.749	131.6	4.06836	131.6	6.82031	131.6	27.7065	131.6	363.807	131.6	7.77734	131.6	19.8555	131.6	79.9254	131.6	188.601
131.7	-1.9209	131.7	0.578125	131.7	2.98047	131.7	44.127	131.7	0.609375	131.7	21.4023	131.7	192.59	131.7	1511.42	131.7	-0.179688	131.7	6.09375	131.7	41.9883	131.7	164.725	131.7	4.06836	131.7	6.82031	131.7	27.7065	131.7	363.799	131.7	7.77734	131.7	19.8672	131.7	79.9489	131.7	188.602
131.8	-1.93018	131.8	0.565918	131.8	2.97314	131.8	44.127	131.8	0.609375	131.8	21.4102	131.8	192.617	131.8	1511.51	131.8	-0.180176	131.8	6.09375	131.8	41.9996	131.8	164.686	131.8	4.06836	131.8	6.81982	131.8	27.7061	131.8	363.799	131.8	7.77734	131.8	19.8668	131.8	79.9567	131.8	188.621
131.9	-1.93018	131.9	0.556641	131.9	2.98242	131.9	44.1191	131.9	0.609009	131.9	21.4097	131.9	192.629	131.9	1511.59	131.9	-0.191406	131.9	6.08167	131.9	41.9805	131.9	164.667	131.9	4.06055	131.9	6.79883	131.9	27.689	131.9	363.799	131.9	7.77734	131.9	19.8594	131.9	79.9762	131.9	188.641
132	-1.93018	132	0.556641	132	2.98242	132	44.1196	132	0.601563	132	21.3984	132	192.656	132	1511.68	132	-0.191406	132	6.08594	132	41.9805	132	164.635	132	4.06055	132	6.79883	132	27.6968	132	363.799	132	7.76953	132	19.8711	132	79.9879	132	188.648
132.1	-1.93018	132.1	0.556641	132.1	2.98242	132.1	44.1187	132.1	0.601563	132.1	21.3984	132.1	192.68	132.1	1511.76	132.1	-0.191772	132.1	6.07373	132.1	41.98	132.1	164.616	132.1	4.04883	132.1	6.79102	132.1	27.6968	132.1	363.799	132.1	7.77002	132.1	19.8784	132.1	80.0149	132.1	188.664
132.2	-1.91846	132.2	0.556641	132.2	2.98242	132.2	44.1001	132.2	0.613281	132.2	21.4102	132.2	192.699	132.2	1511.85	132.2	-0.210938	132.2	6.0625	132.2	41.9609	132.2	164.588	132.2	4.06055	132.2	6.79102	132.2	27.6968	132.2	363.799	132.2	7.78125	132.2	19.8672	132.2	80.0192	132.2	188.671
132.3	-1.91846	132.3	0.556641	132.3	2.98242	132.3	44.0996	132.3	0.613281	132.3	21.4098	132.3	192.719	132.3	1511.93	132.3	-0.210938	132.3	6.0625	132.3	41.9609	132.3	164.553	132.3	4.04883	132.3	6.77979	132.3	27.689	132.3	363.791	132.3	7.78125	132.3	19.8789	132.3	80.0387	132.3	188.68
132.4	-1.91846	132.4	0.556152	132.4	2.9707	132.4	44.0879	132.4	0.612793	132.4	21.4102	132.4	192.727	132.4	1511.99	132.4	-0.211426	132.4	6.0625	132.4	41.9604	132.4	164.526	132.4	4.04883	132.4	6.78857	132.4	27.6968	132.4	363.791	132.4	7.76953	132.4	19.8867	132.4	80.0582	132.4	188.691
132.5	-1.91846	132.5	0.546875	132.5	2.9707	132.5	44.0801	132.5	0.601563	132.5	21.4102	132.5	192.758	132.5	1512.08	132.5	-0.223022	132.5	6.05469	132.5	41.9492	132.5	164.495	132.5	4.04883	132.5	6.77979	132.5	27.689	132.5	363.791	132.5	7.77002	132.5	19.8867	132.5	80.0778	132.5	188.711
132.6	-1.91846	132.6	0.546875	132.6	2.9707	132.6	44.0801	132.6	0.601563	132.6	21.4102	132.6	192.777	132.6	1512.15	132.6	-0.230469	132.6	6.05469	132.6	41.9489	132.6	164.467	132.6	4.04883	132.6	6.78125	132.6	27.689	132.6	363.78	132.6	7.78125	132.6	19.8862	132.6	80.0895	132.6	188.711
132.7	-1.91846	132.7	0.546875	132.7	2.9707	132.7	44.0684	132.7	0.601563	132.7	21.4102	132.7	192.79	132.7	1512.24	132.7	-0.21875	132.7	6.05432	132.7	41.9414	132.7	164.436	132.7	4.04883	132.7	6.78125	132.7	27.6772	132.7	363.791	132.7	7.7699	132.7	19.8867	132.7	80.0973	132.7	188.734
132.8	-1.91064	132.8	0.546875	132.8	2.9707	132.8	44.0679	132.8	0.609375	132.8	21.4102	132.8	192.82	132.8	1512.3	132.8	-0.230957	132.8	6.04688	132.8	41.9297	132.8	164.405	132.8	4.04883	132.8	6.76953	132.8	27.6772	132.8	363.779	132.8	7.77734	132.8	19.8945	132.8	80.1285	132.8	188.742
132.9	-1.91846	132.9	0.539063	132.9	2.9707	132.9	44.0488	132.9	0.609375	132.9	21.4102	132.9	192.84	132.9	1512.37	132.9	-0.242188	132.9	6.04688	132.9	41.9297	132.9	164.378	132.9	4.04883	132.9	6.76953	132.9	27.6768	132.9	363.779	132.9	7.76953	132.9	19.8945	132.9	80.1403	132.9	188.75
133	-1.91846	133	0.539063	133	2.97021	133	44.0376	133	0.609375	133	21.4102	133	192.859	133	1512.45	133	-0.242188	133	6.03516	133	41.9297	133	164.354	133	4.04883	133	6.76953	133	27.6675	133	363.779	133	7.76953	133	19.9063	133	80.1481	133	188.769
133.1	-1.91846	133.1	0.539063	133.1	2.95361	133.1	44.0488	133.1	0.621094	133.1	21.4102	133.1	192.879	133.1	1512.52	133.1	-0.242554	133.1	6.03516	133.1	41.9292	133.1	164.327	133.1	4.03711	133.1	6.76172	133.1	27.6675	133.1	363.771	133.1	7.76953	133.1	19.9141	133.1	80.1676	133.1	188.773
133.2	-1.91895	133.2	0.539063	133.2	2.96289	133.2	44.041	133.2	0.621094	133.2	21.4219	133.2	192.891	133.2	1512.6	133.2	-0.25	133.2	6.03467	133.2	41.9176	133.2	164.307	133.2	4.03711	133.2	6.76172	133.2	27.6675	133.2	363.771	133.2	7.75781	133.2	19.9258	133.2	80.1793	133.2	188.781
133.3	-1.92822	133.3	0.539063	133.3	2.96289	133.3	44.0293	133.3	0.621094	133.3	21.4219	133.3	192.918	133.3	1512.68	133.3	-0.238281	133.3	6.01172	133.3	41.9102	133.3	164.276	133.3	4.03711	133.3	6.75	133.3	27.6675	133.3	363.76	133.3	7.75781	133.3	19.9258	133.3	80.1989	133.3	188.801
133.4	-1.92822	133.4	0.538574	133.4	2.96289	133.4	44.0176	133.4	0.621094	133.4	21.4219	133.4	192.941	133.4	1512.76	133.4	-0.23877	133.4	6.01172	133.4	41.9102	133.4	164.245	133.4	4.0293	133.4	6.75049	133.4	27.667	133.4	363.76	133.4	7.7583	133.4	19.9375	133.4	80.2184	133.4	188.813
133.5	-1.92822	133.5	0.518066	133.5	2.9624	133.5	44.0098	133.5	0.620728	133.5	21.4219	133.5	192.961	133.5	1512.84	133.5	-0.25	133.5	6.01172	133.5	41.9097	133.5	164.225	133.5	4.0293	133.5	6.74951	133.5	27.6577	133.5	363.76	133.5	7.76953	133.5	19.9449	133.5	80.2301	133.5	188.82
133.6	-1.92822	133.6	0.526855	133.6	2.94141	133.6	44.0098	133.6	0.621094	133.6	21.4214	133.6	192.969	133.6	1512.91	133.6	-0.25	133.6	6.01172	133.6	41.8906	133.6	164.198	133.6	4.0293	133.6	6.73828	133.6	27.6577	133.6	363.771	133.6	7.7699	133.6	19.9375	133.6	80.2496	133.6	188.839
133.7	-1.92041	133.7	0.529297	133.7	2.94141	133.7	43.998	133.7	0.632324	133.7	21.4102	133.7	192.988	133.7	1512.96	133.7	-0.25	133.7	6.01172	133.7	41.8906	133.7	164.167	133.7	4.0293	133.7	6.73828	133.7	27.6577	133.7	363.76	133.7	7.77734	133.7	19.9492	133.7	80.2574	133.7	188.851
133.8	-1.92041	133.8	0.529297	133.8	2.94189	133.8	43.998	133.8	0.621094	133.8	21.4102	133.8	193.012	133.8	1513.04	133.8	-0.25	133.8	6.01123	133.8	41.8906	133.8	164.135	133.8	4.01758	133.8	6.73047	133.8	27.6577	133.8	363.76	133.8	7.76953	133.8	19.957	133.8	80.2887	133.8	188.852
133.9	-1.92041	133.9	0.529297	133.9	2.95068	133.9	43.9902	133.9	0.621094	133.9	21.418	133.9	193.031	133.9	1513.13	133.9	-0.242188	133.9	6	133.9	41.8903	133.9	164.116	133.9	4.01758	133.9	6.73047	133.9	27.6572	133.9	363.771	133.9	7.77002	133.9	19.9688	133.9	80.3004	133.9	188.871
134	-1.92041	134	0.528809	134	2.94189	134	43.9902	134	0.621094	134	21.4176	134	193.027	134	1513.18	134	-0.242554	134	6	134	41.8828	134	164.085	134	4.01758	134	6.71875	134	27.6479	134	363.748	134	7.76953	134	19.9688	134	80.3199	134	188.883
134.1	-1.9209	134.1	0.52002	134.1	2.95117	134.1	43.9785	134.1	0.632813	134.1	21.4102	134.1	193.047	134.1	1513.26	134.1	-0.25	134.1	6	134.1	41.8711	134.1	164.057	134.1	4.01758	134.1	6.71875	134.1	27.6401	134.1	363.748	134.1	7.76953	134.1	19.9766	134.1	80.3395	134.1	188.902
134.2	-1.91846	134.2	0.528809	134.2	2.95117	134.2	43.9785	134.2	0.632813	134.2	21.4219	134.2	193.066	134.2	1513.33	134.2	-0.258301	134.2	5.99963	134.2	41.8706	134.2	164.018	134.2	4.01758	134.2	6.71924	134.2	27.6401	134.2	363.748	134.2	7.7699	134.2	19.9878	134.2	80.359	134.2	188.898
134.3	-1.91846	134.3	0.519531	134.3	2.95117	134.3	43.9707	134.3	0.632324	134.3	21.4214	134.3	193.09	134.3	1513.41	134.3	-0.269531	134.3	5.98438	134.3	41.8594	134.3	163.987	134.3	4.01758	134.3	6.73047	134.3	27.6396	134.3	363.74	134.3	7.76953	134.3	19.9766	134.3	80.3707	134.3	188.914
134.4	-1.91064	134.4	0.519531	134.4	2.95117	134.4	43.9707	134.4	0.628906	134.4	21.4102	134.4	193.109	134.4	1513.47	134.4	-0.261719	134.4	5.98438	134.4	41.8594	134.4	163.956	134.4	4.00928	134.4	6.72266	134.4	27.6304	134.4	363.74	134.4	7.77002	134.4	19.9961	134.4	80.3785	134.4	188.933
134.5	-1.91064	134.5	0.519531	134.5	2.93945	134.5	43.9585	134.5	0.628906	134.5	21.4102	134.5	193.137	134.5	1513.53	134.5	-0.261719	134.5	5.98438	134.5	41.8594	134.5	163.944	134.5	4	134.5	6.71094	134.5	27.6382	134.5	363.74	134.5	7.76953	134.5	19.9957	134.5	80.4098	134.5	188.93
134.6	-1.91064	134.6	0.519531	134.6	2.93945	134.6	43.9473	134.6	0.628906	134.6	21.4102	134.6	193.148	134.6	1513.6	134.6	-0.261719	134.6	5.98438	134.6	41.859	134.6	163.905	134.6	4	134.6	6.71094	134.6	27.6382	134.6	363.74	134.6	7.76953	134.6	19.9883	134.6	80.4297	134.6	188.949
134.7	-1.89893	134.7	0.519531	134.7	2.93945	134.7	43.9395	134.7	0.628906	134.7	21.4102	134.7	193.168	134.7	1513.69	134.7	-0.262207	134.7	5.97266	134.7	41.8516	134.7	163.886	134.7	4	134.7	6.71094	134.7	27.6377	134.7	363.729	134.7	7.76953	134.7	20	134.7	80.4567	134.7	188.961
134.8	-1.89893	134.8	0.519531	134.8	2.93945	134.8	43.9395	134.8	0.62854	134.8	21.4102	134.8	193.188	134.8	1513.76	134.8	-0.273438	134.8	5.97217	134.8	41.8516	134.8	163.866	134.8	4	134.8	6.71094	134.8	27.6284	134.8	363.729	134.8	7.75818	134.8	20.0078	134.8	80.4684	134.8	188.973
134.9	-1.89941	134.9	0.519531	134.9	2.93945	134.9	43.9277	134.9	0.621094	134.9	21.4102	134.9	193.207	134.9	1513.83	134.9	-0.273804	134.9	5.96094	134.9	41.8511	134.9	163.827	134.9	3.98828	134.9	6.70264	134.9	27.6284	134.9	363.728	134.9	7.76563	134.9	20.0078	134.9	80.4879	134.9	188.992
135	-1.90869	135	0.507813	135	2.93896	135	43.9277	135	0.632813	135	21.4176	135	193.227	135	1513.9	135	-0.28125	135	5.96094	135	41.832	135	163.815	135	3.98828	135	6.69141	135	27.6284	135	363.717	135	7.75781	135	20.0078	135	80.4957	135	189
135.1	-1.90869	135.1	0.507813	135.1	2.92969	135.1	43.916	135.1	0.632813	135.1	21.4102	135.1	193.25	135.1	1513.96	135.1	-0.28125	135.1	5.96057	135.1	41.832	135.1	163.795	135.1	3.98828	135.1	6.67969	135.1	27.6284	135.1	363.717	135.1	7.7583	135.1	20.019	135.1	80.527	135.1	189.012
135.2	-1.90869	135.2	0.507813	135.2	2.92188	135.2	43.916	135.2	0.632813	135.2	21.4102	135.2	193.27	135.2	1514.01	135.2	-0.269531	135.2	5.95313	135.2	41.832	135.2	163.768	135.2	3.98047	135.2	6.67969	135.2	27.6284	135.2	363.717	135.2	7.76953	135.2	20.0156	135.2	80.5387	135.2	189.031
135.3	-1.90088	135.3	0.507324	135.3	2.92188	135.3	43.9082	135.3	0.640625	135.3	21.4214	135.3	193.301	135.3	1514.08	135.3	-0.269531	135.3	5.94531	135.3	41.8203	135.3	163.737	135.3	3.98047	135.3	6.66797	135.3	27.6206	135.3	363.709	135.3	7.75781	135.3	20.0156	135.3	80.5582	135.3	189.042
135.4	-1.90088	135.4	0.498047	135.4	2.92188	135.4	43.8965	135.4	0.640625	135.4	21.4102	135.4	193.32	135.4	1514.14	135.4	-0.269531	135.4	5.95313	135.4	41.8198	135.4	163.717	135.4	3.96924	135.4	6.66797	135.4	27.6201	135.4	363.709	135.4	7.75781	135.4	20.0273	135.4	80.5782	135.4	189.051
135.5	-1.90137	135.5	0.509766	135.5	2.92188	135.5	43.897	135.5	0.640625	135.5	21.4102	135.5	193.34	135.5	1514.2	135.5	-0.269531	135.5	5.94531	135.5	41.8086	135.5	163.675	135.5	3.99023	135.5	6.66016	135.5	27.6113	135.5	363.709	135.5	7.7583	135.5	20.0273	135.5	80.609	135.5	189.07
135.6	-1.9126	135.6	0.509766	135.6	2.92188	135.6	43.9004	135.6	0.640625	135.6	21.4102	135.6	193.352	135.6	1514.26	135.6	-0.27002	135.6	5.94531	135.6	41.8086	135.6	163.655	135.6	3.97852	135.6	6.66064	135.6	27.6089	135.6	363.709	135.6	7.76953	135.6	20.0352	135.6	80.6168	135.6	189.082
135.7	-1.90088	135.7	0.498047	135.7	2.92188	135.7	43.9004	135.7	0.640625	135.7	21.4219	135.7	193.371	135.7	1514.32	135.7	-0.292969	135.7	5.94531	135.7	41.8199	135.7	163.639	135.7	3.97852	135.7	6.67188	135.7	27.6084	135.7	363.709	135.7	7.76953	135.7	20.0469	135.7	80.6406	135.7	189.082
135.8	-1.90088	135.8	0.497559	135.8	2.92188	135.8	43.9004	135.8	0.640625	135.8	21.4219	135.8	193.398	135.8	1514.38	135.8	-0.293335	135.8	5.94531	135.8	41.8008	135.8	163.608	135.8	3.97852	135.8	6.66016	135.8	27.5996	135.8	363.709	135.8	7.76953	135.8	20.0469	135.8	80.6559	135.8	189.102
135.9	-1.90088	135.9	0.488281	135.9	2.92139	135.9	43.8882	135.9	0.640625	135.9	21.4219	135.9	193.418	135.9	1514.44	135.9	-0.300781	135.9	5.94482	135.9	41.8125	135.9	163.585	135.9	3.97852	135.9	6.66016	135.9	27.6089	135.9	363.709	135.9	7.76172	135.9	20.0586	135.9	80.6754	135.9	189.113
136	-1.90088	136	0.488281	136	2.91211	136	43.8691	136	0.640625	136	21.4219	136	193.438	136	1514.48	136	-0.300781	136	5.93359	136	41.8008	136	163.557	136	3.97852	136	6.66016	136	27.6089	136	363.709	136	7.76208	136	20.066	136	80.6949	136	189.121
136.1	-1.88916	136.1	0.488281	136.1	2.91211	136.1	43.8691	136.1	0.640625	136.1	21.4219	136.1	193.457	136.1	1514.54	136.1	-0.300781	136.1	5.93359	136.1	41.8008	136.1	163.526	136.1	3.97852	136.1	6.66016	136.1	27.6084	136.1	363.697	136.1	7.76953	136.1	20.0586	136.1	80.7184	136.1	189.129
136.2	-1.88916	136.2	0.488281	136.2	2.91211	136.2	43.8574	136.2	0.640625	136.2	21.4297	136.2	193.477	136.2	1514.59	136.2	-0.300781	136.2	5.93359	136.2	41.8003	136.2	163.495	136.2	3.9668	136.2	6.65234	136.2	27.5991	136.2	363.709	136.2	7.76953	136.2	20.0703	136.2	80.7457	136.2	189.14
136.3	-1.88916	136.3	0.488281	136.3	2.90039	136.3	43.8574	136.3	0.652344	136.3	21.4292	136.3	193.496	136.3	1514.65	136.3	-0.300781	136.3	5.93359	136.3	41.7891	136.3	163.476	136.3	3.9668	136.3	6.65234	136.3	27.5874	136.3	363.709	136.3	7.76953	136.3	20.0781	136.3	80.7574	136.3	189.152
136.4	-1.88965	136.4	0.476563	136.4	2.90039	136.4	43.8496	136.4	0.652344	136.4	21.4297	136.4	193.52	136.4	1514.7	136.4	-0.300781	136.4	5.93359	136.4	41.7887	136.4	163.448	136.4	3.9668	136.4	6.64063	136.4	27.5874	136.4	363.709	136.4	7.76953	136.4	20.0781	136.4	80.777	136.4	189.164
136.5	-1.89844	136.5	0.476563	136.5	2.90039	136.5	43.8384	136.5	0.652344	136.5	21.4293	136.5	193.527	136.5	1514.76	136.5	-0.300781	136.5	5.93359	136.5	41.7813	136.5	163.424	136.5	3.95947	136.5	6.64063	136.5	27.5796	136.5	363.709	136.5	7.75781	136.5	20.0898	136.5	80.7965	136.5	189.171
136.6	-1.88135	136.6	0.476563	136.6	2.90039	136.6	43.8496	136.6	0.652344	136.6	21.4219	136.6	193.547	136.6	1514.82	136.6	-0.300781	136.6	5.92188	136.6	41.7813	136.6	163.398	136.6	3.96875	136.6	6.64063	136.6	27.5796	136.6	363.709	136.6	7.7583	136.6	20.0972	136.6	80.8165	136.6	189.18
136.7	-1.88184	136.7	0.476563	136.7	2.90039	136.7	43.8374	136.7	0.651855	136.7	21.4219	136.7	193.566	136.7	1514.87	136.7	-0.30127	136.7	5.92188	136.7	41.769	136.7	163.377	136.7	3.96875	136.7	6.64063	136.7	27.5796	136.7	363.709	136.7	7.76953	136.7	20.0981	136.7	80.8395	136.7	189.191
136.8	-1.89111	136.8	0.476563	136.8	2.89258	136.8	43.8267	136.8	0.640625	136.8	21.4292	136.8	193.586	136.8	1514.94	136.8	-0.3125	136.8	5.92188	136.8	41.7578	136.8	163.339	136.8	3.95703	136.8	6.63281	136.8	27.5791	136.8	363.697	136.8	7.76953	136.8	20.1094	136.8	80.859	136.8	189.199
136.9	-1.89111	136.9	0.476563	136.9	2.89258	136.9	43.8379	136.9	0.648438	136.9	21.418	136.9	193.609	136.9	1514.97	136.9	-0.300781	136.9	5.92151	136.9	41.7578	136.9	163.307	136.9	3.95703	136.9	6.63281	136.9	27.5684	136.9	363.689	136.9	7.76953	136.9	20.1172	136.9	80.8785	136.9	189.211
137	-1.89111	137	0.476563	137	2.89258	137	43.8296	137	0.648438	137	21.418	137	193.637	137	1515.03	137	-0.300781	137	5.91406	137	41.7574	137	163.284	137	3.94922	137	6.62109	137	27.5791	137	363.689	137	7.76953	137	20.1172	137	80.8864	137	189.23
137.1	-1.89111	137.1	0.46875	137.1	2.89258	137.1	43.8184	137.1	0.648438	137.1	21.418	137.1	193.648	137.1	1515.1	137.1	-0.3125	137.1	5.91406	137.1	41.75	137.1	163.245	137.1	3.94922	137.1	6.62109	137.1	27.5684	137.1	363.689	137.1	7.76953	137.1	20.1289	137.1	80.9176	137.1	189.234
137.2	-1.89111	137.2	0.46875	137.2	2.89258	137.2	43.8184	137.2	0.648438	137.2	21.4176	137.2	193.668	137.2	1515.16	137.2	-0.3125	137.2	5.91406	137.2	41.7495	137.2	163.226	137.2	3.94922	137.2	6.61328	137.2	27.5674	137.2	363.689	137.2	7.7699	137.2	20.1289	137.2	80.9293	137.2	189.242
137.3	-1.87939	137.3	0.46875	137.3	2.88037	137.3	43.8066	137.3	0.648438	137.3	21.4219	137.3	193.688	137.3	1515.2	137.3	-0.300781	137.3	5.90625	137.3	41.7383	137.3	163.198	137.3	3.94922	137.3	6.61328	137.3	27.5562	137.3	363.682	137.3	7.77734	137.3	20.1406	137.3	80.9489	137.3	189.253
137.4	-1.87939	137.4	0.469238	137.4	2.87109	137.4	43.7988	137.4	0.648438	137.4	21.4219	137.4	193.707	137.4	1515.23	137.4	-0.300781	137.4	5.90625	137.4	41.7378	137.4	163.167	137.4	3.94922	137.4	6.60205	137.4	27.5562	137.4	363.682	137.4	7.77734	137.4	20.1484	137.4	80.9567	137.4	189.25
137.5	-1.87939	137.5	0.478516	137.5	2.87109	137.5	43.7988	137.5	0.648438	137.5	21.4219	137.5	193.727	137.5	1515.29	137.5	-0.300781	137.5	5.90625	137.5	41.7188	137.5	163.147	137.5	3.93701	137.5	6.61133	137.5	27.5562	137.5	363.682	137.5	7.76953	137.5	20.1484	137.5	80.9689	137.5	189.262
137.6	-1.87988	137.6	0.478516	137.6	2.87109	137.6	43.7869	137.6	0.648438	137.6	21.4219	137.6	193.746	137.6	1515.34	137.6	-0.300781	137.6	5.89453	137.6	41.7184	137.6	163.119	137.6	3.92773	137.6	6.61084	137.6	27.5479	137.6	363.682	137.6	7.76953	137.6	20.1484	137.6	80.9996	137.6	189.281
137.7	-1.88867	137.7	0.478516	137.7	2.87109	137.7	43.7795	137.7	0.65979	137.7	21.4292	137.7	193.77	137.7	1515.39	137.7	-0.300781	137.7	5.89453	137.7	41.7109	137.7	163.077	137.7	3.92822	137.7	6.58984	137.7	27.5391	137.7	363.689	137.7	7.76953	137.7	20.1597	137.7	81.0114	137.7	189.281
137.8	-1.87939	137.8	0.478516	137.8	2.87109	137.8	43.7791	137.8	0.652344	137.8	21.418	137.8	193.789	137.8	1515.42	137.8	-0.300781	137.8	5.89453	137.8	41.7109	137.8	163.057	137.8	3.9375	137.8	6.59033	137.8	27.5483	137.8	363.678	137.8	7.76953	137.8	20.1489	137.8	81.0309	137.8	189.301
137.9	-1.87939	137.9	0.478516	137.9	2.87109	137.9	43.7715	137.9	0.652344	137.9	21.4297	137.9	193.801	137.9	1515.47	137.9	-0.300781	137.9	5.89453	137.9	41.7104	137.9	163.026	137.9	3.9292	137.9	6.5918	137.9	27.5483	137.9	363.677	137.9	7.76953	137.9	20.1675	137.9	81.0382	137.9	189.312
138	-1.87988	138	0.478516	138	2.86328	138	43.7598	138	0.65271	138	21.4293	138	193.809	138	1515.5	138	-0.300781	138	5.88672	138	41.6992	138	163.006	138	3.9082	138	6.5918	138	27.5483	138	363.67	138	7.76953	138	20.1563	138	81.0465	138	189.313
138.1	-1.88916	138.1	0.478027	138.1	2.87061	138.1	43.7598	138.1	0.660156	138.1	21.4219	138.1	193.828	138.1	1515.54	138.1	-0.300781	138.1	5.88672	138.1	41.6992	138.1	162.964	138.1	3.9082	138.1	6.5918	138.1	27.5366	138.1	363.67	138.1	7.76953	138.1	20.168	138.1	81.0699	138.1	189.324
138.2	-1.88916	138.2	0.46875	138.2	2.86133	138.2	43.76	138.2	0.660156	138.2	21.4219	138.2	193.839	138.2	1515.58	138.2	-0.301147	138.2	5.88672	138.2	41.6989	138.2	162.936	138.2	3.9082	138.2	6.59229	138.2	27.5366	138.2	363.67	138.2	7.77002	138.2	20.168	138.2	81.0778	138.2	189.332
138.3	-1.88135	138.3	0.46875	138.3	2.86133	138.3	43.7559	138.3	0.660156	138.3	21.4214	138.3	193.848	138.3	1515.63	138.3	-0.308594	138.3	5.875	138.3	41.6914	138.3	162.905	138.3	3.90039	138.3	6.58984	138.3	27.5366	138.3	363.67	138.3	7.76904	138.3	20.168	138.3	81.0895	138.3	189.344
138.4	-1.88135	138.4	0.46875	138.4	2.86133	138.4	43.7559	138.4	0.660156	138.4	21.4102	138.4	193.867	138.4	1515.65	138.4	-0.308228	138.4	5.87451	138.4	41.6909	138.4	162.866	138.4	3.90039	138.4	6.58984	138.4	27.5366	138.4	363.67	138.4	7.75781	138.4	20.1758	138.4	81.109	138.4	189.363
138.5	-1.88135	138.5	0.46875	138.5	2.86133	138.5	43.748	138.5	0.660156	138.5	21.4102	138.5	193.879	138.5	1515.71	138.5	-0.300781	138.5	5.86328	138.5	41.6797	138.5	162.839	138.5	3.88867	138.5	6.58984	138.5	27.5366	138.5	363.662	138.5	7.75781	138.5	20.1875	138.5	81.1168	138.5	189.352
138.6	-1.88135	138.6	0.46875	138.6	2.86133	138.6	43.748	138.6	0.660645	138.6	21.4176	138.6	193.898	138.6	1515.74	138.6	-0.300781	138.6	5.86328	138.6	41.6797	138.6	162.815	138.6	3.87695	138.6	6.58203	138.6	27.5288	138.6	363.662	138.6	7.76953	138.6	20.1875	138.6	81.1364	138.6	189.363
138.7	-1.88135	138.7	0.457031	138.7	2.86133	138.7	43.748	138.7	0.671875	138.7	21.4219	138.7	193.918	138.7	1515.79	138.7	-0.301147	138.7	5.86328	138.7	41.6793	138.7	162.795	138.7	3.87695	138.7	6.58203	138.7	27.5288	138.7	363.662	138.7	7.76953	138.7	20.1953	138.7	81.1481	138.7	189.383
138.8	-1.88135	138.8	0.457031	138.8	2.86133	138.8	43.7363	138.8	0.671875	138.8	21.4214	138.8	193.929	138.8	1515.83	138.8	-0.308594	138.8	5.86328	138.8	41.6719	138.8	162.768	138.8	3.86914	138.8	6.58203	138.8	27.5288	138.8	363.662	138.8	7.76953	138.8	20.1953	138.8	81.1676	138.8	189.391
138.9	-1.88135	138.9	0.457031	138.9	2.86133	138.9	43.7363	138.9	0.671875	138.9	21.4102	138.9	193.941	138.9	1515.86	138.9	-0.308594	138.9	5.86328	138.9	41.6714	138.9	162.737	138.9	3.86914	138.9	6.58203	138.9	27.5171	138.9	363.662	138.9	7.75781	138.9	20.207	138.9	81.1793	138.9	189.402
139	-1.86963	139	0.456543	139	2.86133	139	43.7363	139	0.671875	139	21.4102	139	193.961	139	1515.89	139	-0.308594	139	5.86328	139	41.6602	139	162.718	139	3.86914	139	6.58203	139	27.5171	139	363.662	139	7.7583	139	20.2188	139	81.1871	139	189.41
139.1	-1.86963	139.1	0.445313	139.1	2.85352	139.1	43.7285	139.1	0.671875	139.1	21.4102	139.1	193.98	139.1	1515.92	139.1	-0.308594	139.1	5.86328	139.1	41.6602	139.1	162.69	139.1	3.86914	139.1	6.58203	139.1	27.5171	139.1	363.65	139.1	7.76953	139.1	20.2184	139.1	81.1989	139.1	189.41
139.2	-1.86914	139.2	0.445313	139.2	2.85352	139.2	43.7285	139.2	0.671875	139.2	21.4214	139.2	194	139.2	1515.98	139.2	-0.309082	139.2	5.86328	139.2	41.6602	139.2	162.667	139.2	3.85742	139.2	6.57031	139.2	27.5171	139.2	363.65	139.2	7.76953	139.2	20.2109	139.2	81.2184	139.2	189.418
139.3	-1.85986	139.3	0.445313	139.3	2.85352	139.3	43.7285	139.3	0.671875	139.3	21.4176	139.3	194.019	139.3	1516.01	139.3	-0.320313	139.3	5.86328	139.3	41.6598	139.3	162.639	139.3	3.85742	139.3	6.57031	139.3	27.5176	139.3	363.65	139.3	7.78125	139.3	20.2109	139.3	81.2379	139.3	189.441
139.4	-1.85986	139.4	0.445313	139.4	2.85303	139.4	43.7168	139.4	0.671875	139.4	21.4102	139.4	194.02	139.4	1516.07	139.4	-0.320313	139.4	5.86328	139.4	41.6523	139.4	162.604	139.4	3.84961	139.4	6.57031	139.4	27.5288	139.4	363.65	139.4	7.78125	139.4	20.2188	139.4	81.2496	139.4	189.449
139.5	-1.85986	139.5	0.444824	139.5	2.8418	139.5	43.7168	139.5	0.671875	139.5	21.4102	139.5	194.046	139.5	1516.1	139.5	-0.320313	139.5	5.86328	139.5	41.6523	139.5	162.564	139.5	3.84961	139.5	6.5625	139.5	27.5205	139.5	363.639	139.5	7.76953	139.5	20.2188	139.5	81.2574	139.5	189.453
139.6	-1.85986	139.6	0.427734	139.6	2.84229	139.6	43.7168	139.6	0.671875	139.6	21.4214	139.6	194.047	139.6	1516.14	139.6	-0.320313	139.6	5.85156	139.6	41.6523	139.6	162.515	139.6	3.84912	139.6	6.5625	139.6	27.5093	139.6	363.639	139.6	7.76953	139.6	20.2183	139.6	81.277	139.6	189.473
139.7	-1.85986	139.7	0.427734	139.7	2.85352	139.7	43.709	139.7	0.672241	139.7	21.418	139.7	194.078	139.7	1516.17	139.7	-0.320313	139.7	5.85156	139.7	41.6519	139.7	162.498	139.7	3.84033	139.7	6.5625	139.7	27.4976	139.7	363.639	139.7	7.78125	139.7	20.207	139.7	81.2887	139.7	189.48
139.8	-1.85986	139.8	0.427734	139.8	2.85303	139.8	43.7087	139.8	0.679688	139.8	21.4176	139.8	194.09	139.8	1516.2	139.8	-0.320313	139.8	5.8512	139.8	41.6406	139.8	162.475	139.8	3.8374	139.8	6.55078	139.8	27.498	139.8	363.639	139.8	7.78125	139.8	20.2188	139.8	81.3082	139.8	189.492
139.9	-1.85986	139.9	0.427734	139.9	2.8418	139.9	43.6895	139.9	0.680176	139.9	21.4102	139.9	194.109	139.9	1516.24	139.9	-0.320801	139.9	5.84375	139.9	41.6406	139.9	162.436	139.9	3.82813	139.9	6.55078	139.9	27.5093	139.9	363.627	139.9	7.78125	139.9	20.2188	139.9	81.3199	139.9	189.512
140	-1.85986	140	0.427734	140	2.8418	140	43.6895	140	0.691406	140	21.4219	140	194.129	140	1516.25	140	-0.332031	140	5.84375	140	41.6401	140	162.405	140	3.82861	140	6.55078	140	27.5093	140	363.627	140	7.78125	140	20.2266	140	81.3395	140	189.531
140.1	-1.85938	140.1	0.427246	140.1	2.84131	140.1	43.6895	140.1	0.691406	140.1	21.4214	140.1	194.148	140.1	1516.29	140.1	-0.332031	140.1	5.83594	140.1	41.6172	140.1	162.377	140.1	3.83789	140.1	6.54297	140.1	27.4976	140.1	363.627	140.1	7.78906	140.1	20.2261	140.1	81.3473	140.1	189.531
140.2	-1.84229	140.2	0.417969	140.2	2.83203	140.2	43.6816	140.2	0.691895	140.2	21.4102	140.2	194.167	140.2	1516.32	140.2	-0.332031	140.2	5.83545	140.2	41.6289	140.2	162.326	140.2	3.8374	140.2	6.54297	140.2	27.4976	140.2	363.638	140.2	7.78857	140.2	20.2148	140.2	81.359	140.2	189.551
140.3	-1.84229	140.3	0.417969	140.3	2.83984	140.3	43.6699	140.3	0.703125	140.3	21.418	140.3	194.168	140.3	1516.36	140.3	-0.332031	140.3	5.82422	140.3	41.6289	140.3	162.276	140.3	3.8208	140.3	6.54297	140.3	27.4976	140.3	363.627	140.3	7.77734	140.3	20.2266	140.3	81.3785	140.3	189.55
140.4	-1.84229	140.4	0.417969	140.4	2.83203	140.4	43.6699	140.4	0.703125	140.4	21.4176	140.4	194.188	140.4	1516.39	140.4	-0.332031	140.4	5.83203	140.4	41.6285	140.4	162.249	140.4	3.81836	140.4	6.53125	140.4	27.4897	140.4	363.627	140.4	7.77734	140.4	20.2266	140.4	81.3981	140.4	189.551
140.5	-1.8501	140.5	0.417969	140.5	2.83203	140.5	43.6582	140.5	0.703491	140.5	21.4219	140.5	194.207	140.5	1516.42	140.5	-0.332031	140.5	5.82422	140.5	41.6211	140.5	162.225	140.5	3.81836	140.5	6.53125	140.5	27.4897	140.5	363.627	140.5	7.77734	140.5	20.2266	140.5	81.4098	140.5	189.563
140.6	-1.8501	140.6	0.417969	140.6	2.83203	140.6	43.6582	140.6	0.710938	140.6	21.4219	140.6	194.218	140.6	1516.46	140.6	-0.332397	140.6	5.82422	140.6	41.6211	140.6	162.186	140.6	3.81836	140.6	6.53125	140.6	27.4897	140.6	363.627	140.6	7.78906	140.6	20.2344	140.6	81.4293	140.6	189.574
140.7	-1.8501	140.7	0.41748	140.7	2.83984	140.7	43.6504	140.7	0.71875	140.7	21.4214	140.7	194.219	140.7	1516.49	140.7	-0.339844	140.7	5.82422	140.7	41.6094	140.7	162.147	140.7	3.81787	140.7	6.53125	140.7	27.4897	140.7	363.627	140.7	7.7887	140.7	20.234	140.7	81.4366	140.7	189.594
140.8	-1.8501	140.8	0.408203	140.8	2.83203	140.8	43.6504	140.8	0.710938	140.8	21.4102	140.8	194.238	140.8	1516.53	140.8	-0.339844	140.8	5.83203	140.8	41.6206	140.8	162.116	140.8	3.80859	140.8	6.53125	140.8	27.478	140.8	363.627	140.8	7.78125	140.8	20.2383	140.8	81.4449	140.8	189.601
140.9	-1.8501	140.9	0.408203	140.9	2.83154	140.9	43.6504	140.9	0.71875	140.9	21.4219	140.9	194.258	140.9	1516.56	140.9	-0.339844	140.9	5.82422	140.9	41.6094	140.9	162.084	140.9	3.80859	140.9	6.51953	140.9	27.4785	140.9	363.627	140.9	7.78125	140.9	20.2383	140.9	81.4684	140.9	189.602
141	-1.84961	141	0.408203	141	2.82227	141	43.6387	141	0.710938	141	21.4219	141	194.27	141	1516.59	141	-0.339844	141	5.83203	141	41.6094	141	162.045	141	3.80859	141	6.51953	141	27.4873	141	363.62	141	7.78162	141	20.25	141	81.4762	141	189.609
141.1	-1.83838	141.1	0.408203	141.1	2.82275	141.1	43.6387	141.1	0.710938	141.1	21.4219	141.1	194.289	141.1	1516.62	141.1	-0.339844	141.1	5.82422	141.1	41.609	141.1	162.014	141.1	3.80859	141.1	6.51953	141.1	27.4785	141.1	363.631	141.1	7.7887	141.1	20.25	141.1	81.4879	141.1	189.621
141.2	-1.83838	141.2	0.408203	141.2	2.83203	141.2	43.6309	141.2	0.710938	141.2	21.4214	141.2	194.301	141.2	1516.64	141.2	-0.339844	141.2	5.82422	141.2	41.6016	141.2	161.987	141.2	3.80078	141.2	6.51953	141.2	27.48	141.2	363.638	141.2	7.78906	141.2	20.25	141.2	81.5074	141.2	189.633
141.3	-1.83838	141.3	0.408203	141.3	2.83203	141.3	43.6309	141.3	0.710938	141.3	21.4176	141.3	194.308	141.3	1516.67	141.3	-0.339844	141.3	5.82422	141.3	41.6016	141.3	161.956	141.3	3.80029	141.3	6.51953	141.3	27.48	141.3	363.627	141.3	7.78906	141.3	20.2578	141.3	81.527	141.3	189.645
141.4	-1.83838	141.4	0.408203	141.4	2.83203	141.4	43.6309	141.4	0.711426	141.4	21.4102	141.4	194.316	141.4	1516.71	141.4	-0.340332	141.4	5.82373	141.4	41.6016	141.4	161.936	141.4	3.7793	141.4	6.51953	141.4	27.48	141.4	363.631	141.4	7.80078	141.4	20.2573	141.4	81.5461	141.4	189.652
141.5	-1.83838	141.5	0.408203	141.5	2.83203	141.5	43.6309	141.5	0.730469	141.5	21.4102	141.5	194.336	141.5	1516.74	141.5	-0.351563	141.5	5.8125	141.5	41.6011	141.5	161.905	141.5	3.7793	141.5	6.51172	141.5	27.4683	141.5	363.631	141.5	7.80029	141.5	20.2461	141.5	81.5504	141.5	189.66
141.6	-1.83838	141.6	0.408203	141.6	2.83203	141.6	43.6191	141.6	0.730469	141.6	21.4102	141.6	194.347	141.6	1516.79	141.6	-0.351929	141.6	5.8125	141.6	41.5898	141.6	161.886	141.6	3.7793	141.6	6.51172	141.6	27.4683	141.6	363.631	141.6	7.78906	141.6	20.2578	141.6	81.5582	141.6	189.672
141.7	-1.83838	141.7	0.408203	141.7	2.83203	141.7	43.6187	141.7	0.730469	141.7	21.4214	141.7	194.359	141.7	1516.81	141.7	-0.359375	141.7	5.8125	141.7	41.5898	141.7	161.878	141.7	3.76758	141.7	6.51172	141.7	27.4683	141.7	363.631	141.7	7.78906	141.7	20.2653	141.7	81.5778	141.7	189.691
141.8	-1.83838	141.8	0.408203	141.8	2.83154	141.8	43.5996	141.8	0.742188	141.8	21.418	141.8	194.379	141.8	1516.85	141.8	-0.359375	141.8	5.80078	141.8	41.5898	141.8	161.846	141.8	3.76709	141.8	6.5	141.8	27.4683	141.8	363.631	141.8	7.78906	141.8	20.2578	141.8	81.5895	141.8	189.699
141.9	-1.83838	141.9	0.408203	141.9	2.82227	141.9	43.5996	141.9	0.742188	141.9	21.418	141.9	194.391	141.9	1516.89	141.9	-0.359375	141.9	5.80078	141.9	41.5898	141.9	161.827	141.9	3.75	141.9	6.5	141.9	27.4683	141.9	363.63	141.9	7.79651	141.9	20.2578	141.9	81.609	141.9	189.703
142	-1.83789	142	0.408203	142	2.82275	142	43.5879	142	0.742188	142	21.4176	142	194.41	142	1516.92	142	-0.359375	142	5.80078	142	41.5898	142	161.816	142	3.75	142	6.5	142	27.4604	142	363.619	142	7.80078	142	20.2578	142	81.6163	142	189.723
142.1	-1.82861	142.1	0.408203	142.1	2.83203	142.1	43.5879	142.1	0.742188	142.1	21.4102	142.1	194.429	142.1	1516.96	142.1	-0.359375	142.1	5.80078	142.1	41.5895	142.1	161.807	142.1	3.75	142.1	6.49219	142.1	27.4604	142.1	363.607	142.1	7.80078	142.1	20.2695	142.1	81.6168	142.1	189.734
142.2	-1.8291	142.2	0.408203	142.2	2.83154	142.2	43.5876	142.2	0.742188	142.2	21.4102	142.2	194.438	142.2	1516.99	142.2	-0.359375	142.2	5.80078	142.2	41.582	142.2	161.768	142.2	3.75	142.2	6.5	142.2	27.4487	142.2	363.608	142.2	7.80078	142.2	20.269	142.2	81.6364	142.2	189.742
142.3	-1.83789	142.3	0.407715	142.3	2.82227	142.3	43.5801	142.3	0.742188	142.3	21.4102	142.3	194.449	142.3	1517.03	142.3	-0.347656	142.3	5.80078	142.3	41.5815	142.3	161.756	142.3	3.75	142.3	6.5	142.3	27.4492	142.3	363.619	142.3	7.80029	142.3	20.2578	142.3	81.6559	142.3	189.75
142.4	-1.82861	142.4	0.398438	142.4	2.82227	142.4	43.5725	142.4	0.742188	142.4	21.4102	142.4	194.469	142.4	1517.07	142.4	-0.347656	142.4	5.79297	142.4	41.5703	142.4	161.717	142.4	3.75	142.4	6.49219	142.4	27.4468	142.4	363.607	142.4	7.80078	142.4	20.2656	142.4	81.6676	142.4	189.762
142.5	-1.82861	142.5	0.398438	142.5	2.82227	142.5	43.5798	142.5	0.730835	142.5	21.4219	142.5	194.488	142.5	1517.11	142.5	-0.348145	142.5	5.7926	142.5	41.5703	142.5	161.69	142.5	3.75	142.5	6.48047	142.5	27.4468	142.5	363.607	142.5	7.80078	142.5	20.2656	142.5	81.675	142.5	189.781
142.6	-1.82861	142.6	0.398438	142.6	2.83008	142.6	43.5605	142.6	0.738281	142.6	21.4102	142.6	194.496	142.6	1517.13	142.6	-0.359375	142.6	5.78516	142.6	41.5703	142.6	161.654	142.6	3.73828	142.6	6.48047	142.6	27.4468	142.6	363.607	142.6	7.80811	142.6	20.2653	142.6	81.691	142.6	189.8
142.7	-1.82861	142.7	0.398438	142.7	2.82959	142.7	43.5605	142.7	0.738281	142.7	21.4214	142.7	194.52	142.7	1517.17	142.7	-0.359375	142.7	5.78516	142.7	41.5703	142.7	161.604	142.7	3.73828	142.7	6.47998	142.7	27.4468	142.7	363.607	142.7	7.79688	142.7	20.2695	142.7	81.6989	142.7	189.801
142.8	-1.82861	142.8	0.397949	142.8	2.82031	142.8	43.5488	142.8	0.738281	142.8	21.4102	142.8	194.531	142.8	1517.21	142.8	-0.359375	142.8	5.78516	142.8	41.5703	142.8	161.577	142.8	3.73828	142.8	6.4707	142.8	27.439	142.8	363.6	142.8	7.79688	142.8	20.269	142.8	81.7106	142.8	189.82
142.9	-1.82813	142.9	0.376953	142.9	2.82031	142.9	43.5488	142.9	0.730469	142.9	21.4102	142.9	194.539	142.9	1517.24	142.9	-0.359375	142.9	5.78516	142.9	41.5699	142.9	161.545	142.9	3.73047	142.9	6.46289	142.9	27.4395	142.9	363.6	142.9	7.80823	142.9	20.2656	142.9	81.7296	142.9	189.828
143	-1.81885	143	0.376953	143	2.82031	143	43.5483	143	0.730469	143	21.4102	143	194.55	143	1517.29	143	-0.359375	143	5.79297	143	41.5625	143	161.506	143	3.73047	143	6.46338	143	27.437	143	363.6	143	7.80115	143	20.2773	143	81.7262	143	189.832
143.1	-1.81934	143.1	0.376953	143.1	2.81982	143.1	43.5371	143.1	0.730469	143.1	21.4102	143.1	194.559	143.1	1517.32	143.1	-0.359375	143.1	5.79297	143.1	41.5625	143.1	161.467	143.1	3.73047	143.1	6.47266	143.1	27.437	143.1	363.6	143.1	7.81604	143.1	20.2769	143.1	81.7457	143.1	189.852
143.2	-1.82813	143.2	0.376953	143.2	2.81055	143.2	43.5293	143.2	0.730469	143.2	21.4102	143.2	194.578	143.2	1517.35	143.2	-0.359375	143.2	5.79297	143.2	41.5625	143.2	161.428	143.2	3.71875	143.2	6.47266	143.2	27.437	143.2	363.6	143.2	7.82068	143.2	20.2656	143.2	81.7692	143.2	189.863
143.3	-1.81885	143.3	0.376953	143.3	2.81055	143.3	43.5293	143.3	0.730469	143.3	21.4098	143.3	194.598	143.3	1517.4	143.3	-0.359375	143.3	5.79248	143.3	41.5625	143.3	161.393	143.3	3.71875	143.3	6.46094	143.3	27.4297	143.3	363.6	143.3	7.82813	143.3	20.2773	143.3	81.777	143.3	189.859
143.4	-1.81885	143.4	0.376465	143.4	2.81055	143.4	43.5293	143.4	0.730469	143.4	21.4102	143.4	194.617	143.4	1517.44	143.4	-0.359375	143.4	5.78125	143.4	41.5703	143.4	161.365	143.4	3.71094	143.4	6.46094	143.4	27.439	143.4	363.6	143.4	7.82813	143.4	20.277	143.4	81.7965	143.4	189.871
143.5	-1.81885	143.5	0.367188	143.5	2.81055	143.5	43.5176	143.5	0.730957	143.5	21.4102	143.5	194.629	143.5	1517.47	143.5	-0.359741	143.5	5.78125	143.5	41.5698	143.5	161.315	143.5	3.71094	143.5	6.46094	143.5	27.439	143.5	363.6	143.5	7.83594	143.5	20.2773	143.5	81.8079	143.5	189.89
143.6	-1.83057	143.6	0.367188	143.6	2.81055	143.6	43.5176	143.6	0.741699	143.6	21.4102	143.6	194.648	143.6	1517.51	143.6	-0.367676	143.6	5.78088	143.6	41.5586	143.6	161.283	143.6	3.71094	143.6	6.44922	143.6	27.4272	143.6	363.6	143.6	7.84766	143.6	20.2773	143.6	81.8199	143.6	189.891
143.7	-1.83057	143.7	0.367188	143.7	2.81006	143.7	43.5176	143.7	0.730957	143.7	21.4097	143.7	194.667	143.7	1517.55	143.7	-0.390625	143.7	5.77344	143.7	41.5586	143.7	161.232	143.7	3.71094	143.7	6.44922	143.7	27.4272	143.7	363.6	143.7	7.84766	143.7	20.2773	143.7	81.8278	143.7	189.902
143.8	-1.83057	143.8	0.367188	143.8	2.80078	143.8	43.5098	143.8	0.742188	143.8	21.3989	143.8	194.676	143.8	1517.58	143.8	-0.378906	143.8	5.77344	143.8	41.5586	143.8	161.174	143.8	3.69922	143.8	6.44922	143.8	27.4277	143.8	363.6	143.8	7.84766	143.8	20.2891	143.8	81.8512	143.8	189.91
143.9	-1.81885	143.9	0.367188	143.9	2.80078	143.9	43.5098	143.9	0.742188	143.9	21.4214	143.9	194.688	143.9	1517.62	143.9	-0.378906	143.9	5.77344	143.9	41.5586	143.9	161.147	143.9	3.71094	143.9	6.44141	143.9	27.4292	143.9	363.599	143.9	7.85938	143.9	20.2891	143.9	81.859	143.9	189.922
144	-1.81885	144	0.367188	144	2.80078	144	43.5098	144	0.742188	144	21.4102	144	194.707	144	1517.66	144	-0.379272	144	5.77344	144	41.5703	144	161.107	144	3.71094	144	6.44141	144	27.4292	144	363.588	144	7.86682	144	20.2891	144	81.8785	144	189.929
144.1	-1.81885	144.1	0.367188	144.1	2.80078	144.1	43.4976	144.1	0.742188	144.1	21.4102	144.1	194.715	144.1	1517.71	144.1	-0.386719	144.1	5.77295	144.1	41.5586	144.1	161.057	144.1	3.69922	144.1	6.44141	144.1	27.4292	144.1	363.588	144.1	7.85938	144.1	20.2964	144.1	81.8903	144.1	189.934
144.2	-1.83057	144.2	0.367188	144.2	2.80029	144.2	43.4863	144.2	0.742188	144.2	21.4102	144.2	194.738	144.2	1517.75	144.2	-0.386719	144.2	5.77344	144.2	41.5586	144.2	161.038	144.2	3.69922	144.2	6.42969	144.2	27.4292	144.2	363.588	144.2	7.85938	144.2	20.2852	144.2	81.8981	144.2	189.953
144.3	-1.83057	144.3	0.359375	144.3	2.79102	144.3	43.4783	144.3	0.741699	144.3	21.4102	144.3	194.757	144.3	1517.8	144.3	-0.378906	144.3	5.76172	144.3	41.5703	144.3	161.007	144.3	3.69922	144.3	6.4292	144.3	27.4175	144.3	363.588	144.3	7.85938	144.3	20.2852	144.3	81.9215	144.3	189.961
144.4	-1.81885	144.4	0.359375	144.4	2.79102	144.4	43.4707	144.4	0.730469	144.4	21.4098	144.4	194.77	144.4	1517.82	144.4	-0.378906	144.4	5.76172	144.4	41.5703	144.4	160.987	144.4	3.69922	144.4	6.42041	144.4	27.418	144.4	363.588	144.4	7.87109	144.4	20.2965	144.4	81.9293	144.4	189.972
144.5	-1.83057	144.5	0.359375	144.5	2.79102	144.5	43.459	144.5	0.730469	144.5	21.4023	144.5	194.789	144.5	1517.86	144.5	-0.379395	144.5	5.76172	144.5	41.5703	144.5	160.967	144.5	3.69922	144.5	6.42188	144.5	27.4272	144.5	363.588	144.5	7.87891	144.5	20.2891	144.5	81.9484	144.5	189.98
144.6	-1.83057	144.6	0.359375	144.6	2.79102	144.6	43.459	144.6	0.730469	144.6	21.4019	144.6	194.809	144.6	1517.9	144.6	-0.390625	144.6	5.76172	144.6	41.5703	144.6	160.936	144.6	3.69922	144.6	6.42188	144.6	27.4194	144.6	363.588	144.6	7.87891	144.6	20.2969	144.6	81.9489	144.6	190
144.7	-1.83008	144.7	0.359375	144.7	2.79102	144.7	43.459	144.7	0.730469	144.7	21.3984	144.7	194.828	144.7	1517.93	144.7	-0.390625	144.7	5.76135	144.7	41.5703	144.7	160.905	144.7	3.69922	144.7	6.42188	144.7	27.4077	144.7	363.588	144.7	7.89063	144.7	20.2969	144.7	81.9684	144.7	190.007
144.8	-1.8208	144.8	0.359375	144.8	2.79102	144.8	43.4473	144.8	0.730469	144.8	21.3984	144.8	194.848	144.8	1517.96	144.8	-0.390625	144.8	5.74609	144.8	41.5703	144.8	160.878	144.8	3.6875	144.8	6.41016	144.8	27.4077	144.8	363.588	144.8	7.89063	144.8	20.2969	144.8	81.9762	144.8	190.012
144.9	-1.8208	144.9	0.359375	144.9	2.79102	144.9	43.4473	144.9	0.718384	144.9	21.3984	144.9	194.859	144.9	1517.99	144.9	-0.390625	144.9	5.74609	144.9	41.5703	144.9	160.858	144.9	3.68799	144.9	6.41016	144.9	27.4077	144.9	363.588	144.9	7.89063	144.9	20.3086	144.9	81.9879	144.9	190.031
[truncated: 10,711 more rows]

## Sheet: SL+A+mascRNA
Berberine								Coralyne								Sanguinarine								Berenil								Neomycin
[truncated: 12,161 more rows]

[truncated: 1 more sheets: SL+A]
