# Supplementary material for: Eight Triplex-Binding Molecules from Four Chemical Classes Broadly Recognize the MALAT1 Triple Helix
Source: Molecules. 2025 Nov 3;30(21):4277. doi: 10.3390/molecules30214277 (PMC12609000; doi:10.3390/molecules30214277)
Supplement: Supplementary file 1 [file molecules-30-04277-s001.zip › File S4.xlsx]

## Sheet: Bio-Rep_1
HCT116 #1	RNA:	GAPDH				HCT116 #1	RNA:	Beta Actin				HCT116 #1	RNA:	U6 snRNA				HCT116 #1	RNA:	18s rRNA					HCT116 #1	RNA:	Mature MALAT1							HCT116 #1	RNA:	MENB							HCT116 #1	RNA:	TUG1
Well ID:	Sample:	Technical #1	Technical #2	Technical #3	Average CT	Well ID:	Sample:	Technical #1	Technical #2	Technical #3	Average CT	Well ID:	Sample:	Technical #1	Technical #2	Technical #3	Average CT	Well ID:	Sample:	Technical #1	Technical #2	Technical #3	Average CT	Geometric Mean:	Well ID:	Sample:	Technical #1	Technical #2	Technical #3	Average CT	∆CT	∆∆CT	2-∆∆CT	Well ID:	Sample:	Technical #1	Technical #2	Technical #3	Average CT	∆CT	∆∆CT	2-∆∆CT	Well ID:	Sample:	Technical #1	Technical #2	Technical #3	Average CT	∆CT
A1	0.1% DMSO	18.9267	19.0187	18.9291	18.9582	A1	0.1% DMSO	20.4968	20.5613	20.654	20.5707	A1	0.1% DMSO	24.2268	24.1693	24.1795	24.1919	A1	0.1% DMSO	16.0294	16.037	18.0693	16.7119	19.9267	A1	0.1% DMSO	19.4039	19.3927	19.3657	19.3874	-0.539233	0	1	A1	0.1% DMSO	27.4764	27.424	27.5573	27.4859	7.55919	0	1	A1	0.1% DMSO	26.4524	26.3731	26.3172	26.3809	6.45421
A2	1 µM Berberine	19.087	19.0568	19.0549	19.0662	A2	1 µM Berberine	21.0901	21.099	21.1198	21.103	A2	1 µM Berberine	24.8833	24.9708	25.163	25.0057	A2	1 µM Berberine	17.5507	17.7099	17.7701	17.6769	20.5359	A2	1 µM Berberine	20.6835	20.6872	20.7547	20.7084	0.172557	0.71179	0.610562	A2	1 µM Berberine	29.0534	29.1623	29.4687	29.2281	8.69223	1.13304	0.455953	A2	1 µM Berberine	27.7057	27.6364	27.6706	27.6709	7.13501
A3	1 µM Coralyne	19.127	19.1366	19.1356	19.1331	A3	1 µM Coralyne	21.2201	21.4913	21.5982	21.4366	A3	1 µM Coralyne	24.348	24.5013	24.614	24.4878	A3	1 µM Coralyne	15.9377	16.1167	16.1918	16.0821	20.0474	A3	1 µM Coralyne	19.903	19.869	19.9431	19.905	-0.142366	0.396867	0.759506	A3	1 µM Coralyne	28.1002	27.918	27.7945	27.9376	7.89018	0.330989	0.794991	A3	1 µM Coralyne	26.9967	27.0494	27.1324	27.0595	7.01211
A4	1 µM Sanguinarine	18.8166	18.7787	18.7158	18.7704	A4	1 µM Sanguinarine	21.2498	21.8352	21.2546	21.4465	A4	1 µM Sanguinarine	24.7039	25.1844	24.7278	24.8721	A4	1 µM Sanguinarine	16.0705	16.1744	16.3158	16.1869	20.0644	A4	1 µM Sanguinarine	19.6909	19.807	19.7726	19.7568	-0.307613	0.23162	0.851678	A4	1 µM Sanguinarine	28.1107	28.0635	28.4423	28.2055	8.14108	0.581882	0.668092	A4	1 µM Sanguinarine	26.9589	27.049	27.3282	27.1121	7.04763
A5	1 µM Fisetin	19.0212	19.0558	18.994	19.0237	A5	1 µM Fisetin	21.7862	21.8388	22.3763	22.0004	A5	1 µM Fisetin	25.2491	25.2325	25.2746	25.2521	A5	1 µM Fisetin	16.2354	16.3663	18.3319	16.9779	20.5815	A5	1 µM Fisetin	20.7757	20.7979	20.775	20.7828	0.20138	0.740613	0.598485	A5	1 µM Fisetin	28.271	28.0265	27.8056	28.0344	7.4529	-0.106297	1.07646	A5	1 µM Fisetin	27.9098	27.5953	27.5943	27.6998	7.11834
A6	1 µM Luteolin	19.1175	19.112	19.0266	19.0854	A6	1 µM Luteolin	21.5472	21.5844	21.4754	21.5357	A6	1 µM Luteolin	24.5849	24.5777	24.7184	24.627	A6	1 µM Luteolin	15.6256	15.8752	15.8733	15.7914	19.995	A6	1 µM Luteolin	20.5608	20.5844	20.5183	20.5545	0.559431	1.09866	0.466949	A6	1 µM Luteolin	27.3371	27.2511	27.3688	27.319	7.32397	-0.235223	1.17709	A6	1 µM Luteolin	27.4893	27.5129	27.3806	27.4609	7.46589
B1	1 µM Quercetin	18.893	18.8537	18.7641	18.8369	B1	1 µM Quercetin	21.1127	21.1641	21.4362	21.2377	B1	1 µM Quercetin	24.5351	24.5095	24.5889	24.5445	B1	1 µM Quercetin	15.8079	15.8613	18.052	16.5737	20.085	B1	1 µM Quercetin	20.7425	20.8754	20.862	20.8267	0.741615	1.28085	0.411553	B1	1 µM Quercetin	28.4282	28.2097	28.3453	28.3277	8.24268	0.683489	0.622658	B1	1 µM Quercetin	27.2523	27.0352	28.3518	27.5464	7.46141
B2	1 µM Berenil	18.9096	18.9565	18.8458	18.904	B2	1 µM Berenil	21.5433	21.572	21.5459	21.5537	B2	1 µM Berenil	25.0996	25.0634	25.1878	25.1169	B2	1 µM Berenil	16.312	16.2916	16.3541	16.3192	20.2155	B2	1 µM Berenil	20.8	20.8661	20.9634	20.8765	0.660983	1.20022	0.43521	B2	1 µM Berenil	27.9901	28.133	27.9981	28.0404	7.82488	0.265688	0.831802	B2	1 µM Berenil	27.4817	27.4409	27.6641	27.5289	7.31339
B3	1 µM Neomycin	18.8277	18.8665	18.8861	18.8601	B3	1 µM Neomycin	20.9636	20.9162	20.4596	20.7798	B3	1 µM Neomycin	24.5638	24.6762	24.7346	24.6582	B3	1 µM Neomycin	16.2062	16.332	16.2578	16.2653	19.9114	B3	1 µM Neomycin	21.1356	21.146	21.2435	21.175	1.2636	1.80283	0.286611	B3	1 µM Neomycin	28.4169	28.3964	28.2546	28.356	8.44452	0.885332	0.541363	B3	1 µM Neomycin	27.3026	27.2879	27.3381	27.3095	7.39808
B4	1 µM M1-IN-5	19.036	18.9223	18.95	18.9694	B4	1 µM M1-IN-5	21.3435	21.3925	21.2425	21.3262	B4	1 µM M1-IN-5	24.7977	25.0392	25.1339	24.9903	B4	1 µM M1-IN-5	16.7853	16.8879	16.7242	16.7991	20.3005	B4	1 µM M1-IN-5	21.3609	21.3349	21.3228	21.3395	1.03903	1.57827	0.334884	B4	1 µM M1-IN-5	28.4254	28.3115	28.6043	28.4471	8.14658	0.58739	0.665546	B4	1 µM M1-IN-5	28.1006	27.6687	28.013	27.9274	7.62696
NTC/NRT	-	NaN	NaN	NaN	-	-	-	NaN	NaN	NaN	-	-	-	NaN	NaN	NaN	-	-	-	NaN	NaN	34.5062	-	-	NTC/NRT	-	NaN	NaN	NaN	-	-	-	-	NTC/NRT	-	NaN	NaN	NaN	-	-	-	-	NTC/NRT	-				-	-
[truncated: 11 more columns]

## Sheet: Bio-Rep_2
HCT116 #2	RNA:	GAPDH				HCT116 #2	RNA:	Beta Actin				HCT116 #2	RNA:	U6 snRNA				HCT116 #2	RNA:	18s rRNA					HCT116 #2	RNA:	Mature MALAT1							HCT116 #2	RNA:	MENβ							HCT116 #2	RNA:	TUG1
Well ID:	Sample:	Technical #1	Technical #2	Technical #3	Average CT	Well ID:	Sample:	Technical #1	Technical #2	Technical #3	Average CT	Well ID:	Sample:	Technical #1	Technical #2	Technical #3	Average CT	Well ID:	Sample:	Technical #1	Technical #2	Technical #3	Average CT	Geometric Mean	Well ID:	Sample:	Technical #1	Technical #2	Technical #3	Average CT	∆CT	∆∆CT	2-∆∆CT	Well ID:	Sample:	Technical #1	Technical #2	Technical #3	Average CT	∆CT	∆∆CT	2-∆∆CT	Well ID:	Sample:	Technical #1	Technical #2	Technical #3	Average CT	∆CT
A1	0.1% DMSO	19.7985	19.8654	19.8986	19.8542	A1	0.1% DMSO	21.3862	21.3725	21.4164	21.3917	A1	0.1% DMSO	25.6004	25.508	25.6454	25.5846	A1	0.1% DMSO	16.6105	16.7459	16.625	16.6605	20.6272	A1	0.1% DMSO	19.5807	19.4406	19.4531	19.4914	-1.13579	0	1	A1	0.1% DMSO	28.6601	28.6598	28.7333	28.6844	8.05721	0	1	A1	0.1% DMSO	27.0029	26.7916	26.932	26.9088	6.28161
A2	1 µM Berberine	20.2292	20.2583	20.2249	20.2375	A2	1 µM Berberine	23.473	23.4777	23.64	23.5302	A2	1 µM Berberine	26.1521	26.2541	26.2942	26.2335	A2	1 µM Berberine	16.1782	16.4411	16.2974	16.3056	21.2444	A2	1 µM Berberine	20.1087	20.1291	20.2053	20.1477	-1.09667	0.0391169	0.973251	A2	1 µM Berberine	28.2376	28.1461	28.2699	28.2179	6.97355	-1.08367	2.11942	A2	1 µM Berberine	25.3333	25.2926	25.419	25.3483	4.10394
A3	1 µM Coralyne	19.7844	19.6948	19.6906	19.7233	A3	1 µM Coralyne	22.1949	22.1699	22.2176	22.1941	A3	1 µM Coralyne	26.0083	26.0355	25.9615	26.0018	A3	1 µM Coralyne	16.3735	16.5194	16.4126	16.4351	20.7969	A3	1 µM Coralyne	20.0141	20.0445	20.0346	20.0311	-0.765836	0.36995	0.77381	A3	1 µM Coralyne	28.3698	29.0577	28.4127	28.6134	7.81647	-0.240746	1.1816	A3	1 µM Coralyne	27.0748	27.1863	27.2993	27.1868	6.38994
A4	1 µM Sanguinarine	19.4623	19.4289	19.4319	19.441	A4	1 µM Sanguinarine	22.3485	22.3679	22.3884	22.3683	A4	1 µM Sanguinarine	25.8177	26.036	25.9228	25.9255	A4	1 µM Sanguinarine	16.2604	16.5848	17.0519	16.6324	20.8094	A4	1 µM Sanguinarine	19.7621	19.8697	19.8143	19.8153	-0.994026	0.14176	0.906413	A4	1 µM Sanguinarine	28.194	28.2088	28.2957	28.2328	7.42348	-0.633732	1.55157	A4	1 µM Sanguinarine	27.7093	27.3573	27.4503	27.5056	6.69627
A5	1 µM Fisetin	19.2955	19.3187	19.2325	19.2822	A5	1 µM Fisetin	22.2977	22.393	22.3771	22.3559	A5	1 µM Fisetin	26.4912	26.4018	26.467	26.4534	A5	1 µM Fisetin	16.9111	17.1053	17.1509	17.0558	21.0003	A5	1 µM Fisetin	20.6856	20.69	20.5292	20.6349	-0.365359	0.770427	0.586244	A5	1 µM Fisetin	28.4091	28.4198	28.4204	28.4164	7.41611	-0.641105	1.55952	A5	1 µM Fisetin	28.0515	27.9394	28.2041	28.065	7.0647
A6	1 µM Luteolin	19.4511	19.2661	19.4961	19.4045	A6	1 µM Luteolin	22.3748	22.3107	22.2605	22.3154	A6	1 µM Luteolin	26.5959	26.5219	26.4936	26.5371	A6	1 µM Luteolin	17.3113	17.5137	17.5817	17.4689	21.1669	A6	1 µM Luteolin	21.0098	21.0232	21.0445	21.0258	-0.141032	0.994754	0.501821	A6	1 µM Luteolin	28.2965	28.319	28.405	28.3402	7.1733	-0.883918	1.84538	A6	1 µM Luteolin	28.0332	27.9218	27.8645	27.9398	6.77296
B1	1 µM Quercetin	19.3465	19.2378	19.3073	19.2972	B1	1 µM Quercetin	22.0092	22.0275	22.0175	22.0181	B1	1 µM Quercetin	26.1986	26.0866	26.1383	26.1412	B1	1 µM Quercetin	16.6089	16.726	16.6843	16.6731	20.7445	B1	1 µM Quercetin	21.0855	21.1437	21.1073	21.1122	0.367651	1.50344	0.352712	B1	1 µM Quercetin	28.6697	28.7586	28.7026	28.7103	7.9658	-0.0914142	1.06541	B1	1 µM Quercetin	27.4813	27.5661	27.5876	27.545	6.80047
B2	1 µM Berenil	19.3644	19.3896	19.4016	19.3852	B2	1 µM Berenil	22.5301	22.4965	22.4302	22.4856	B2	1 µM Berenil	26.8409	26.8512	26.7558	26.816	B2	1 µM Berenil	17.6727	17.8044	17.812	17.763	21.3462	B2	1 µM Berenil	21.5571	21.4269	21.5	21.4947	0.148428	1.28421	0.410595	B2	1 µM Berenil	29.1001	29.1418	28.9626	29.0682	7.72193	-0.335288	1.26163	B2	1 µM Berenil	28.4778	28.5507	28.753	28.5938	7.2476
B3	1 µM Neomycin	19.6097	19.5046	19.6408	19.585	B3	1 µM Neomycin	21.4793	21.6345	21.7965	21.6368	B3	1 µM Neomycin	26.4381	26.5149	26.4908	26.4813	B3	1 µM Neomycin	18.2424	18.323	18.4273	18.3309	21.2966	B3	1 µM Neomycin	22.2062	22.194	22.0626	22.1543	0.857686	1.99347	0.251134	B3	1 µM Neomycin	30.1209	29.9729	29.9401	30.0113	8.71469	0.657481	0.633984	B3	1 µM Neomycin	28.5227	28.701	28.5278	28.5838	7.28724
B4	1 µM M1-IN-5	19.8406	19.6983	19.8594	19.7994	B4	1 µM M1-IN-5	23.3369	22.8386	22.4319	22.8691	B4	1 µM M1-IN-5	27.5298	26.9642	26.778	27.0906	B4	1 µM M1-IN-5	17.0236	17.0641	16.9277	17.0051	21.371	B4	1 µM M1-IN-5	21.4186	21.3564	21.362	21.379	0.00795805	1.14374	0.452584	B4	1 µM M1-IN-5	28.8995	28.855	28.8374	28.864	7.49296	-0.564251	1.47862	B4	1 µM M1-IN-5	28.331	28.2456	28.612	28.3962	7.0252
NTC/NRT	-	NaN	NaN	NaN	-	-	-	NaN	NaN	NaN	-	-	-	NaN	NaN	NaN	-	-	-	NaN	NaN	34.1563	-		NTC/NRT	-	NaN	NaN	NaN	-	-	-	-	NTC/NRT	-	NaN	NaN	NaN	-	-	-	-	NTC/NRT	-				-	-
																																											HCT116 #2	RNA:	Tug1
																																											Well ID:	Sample:	Technical #1	Technical #2	Technical #3	Average CT	∆CT
																																											A1	0.1% DMSO	27.6282	27.5736	27.5429	27.5816	6.95435
																																											A2	1 µM Berberine	28.4206	28.5074	28.4465	28.4582	7.21381
[truncated: 11 more columns]

## Sheet: Bio-Rep_3
HCT116 #3	RNA:	GAPDH				HCT116 #3	RNA:	Beta Actin				HCT116 #3	RNA:	U6 snRNA				HCT116 #3	RNA:	18s rRNA					HCT116 #3	RNA:	mature MALAT1							HCT116 #3	RNA:	MENβ							HCT116 #3	RNA:	Tug1
Well ID:	Sample:	Technical #1	Technical #2	Technical #3	Average CT	Well ID:	Sample:	Technical #1	Technical #2	Technical #3	Average CT	Well ID:	Sample:	Technical #1	Technical #2	Technical #3	Average CT	Well ID:	Sample:	Technical #1	Technical #2	Technical #3	Average CT	Geometric Mean	Well ID:	Sample:	Technical #1	Technical #2	Technical #3	Average CT	∆CT	∆∆CT	2-∆∆CT	Well ID:	Sample:	Technical #1	Technical #2	Technical #3	Average CT	∆CT	∆∆CT	2-∆∆CT	Well ID:	Sample:	Technical #1	Technical #2	Technical #3	Average CT	∆CT
A1	0.1% DMSO	19.9279	19.9501	19.8156	19.8979	A1	0.1% DMSO	21.6617	21.7117	21.81	21.7278	A1	0.1% DMSO	25.4056	25.3486	25.3745	25.3762	A1	0.1% DMSO	15.6815	15.6013	15.5581	15.6136	20.3441	A1	0.1% DMSO	20.0447	20.0629	20.0846	20.0641	-0.280011	0	1	A1	0.1% DMSO	27.0402	26.9347	27.0383	27.0044	6.66033	0	1	A1	0.1% DMSO	26.8879	27.0843	26.9564	26.9762	6.63209
A2	1 µM Berberine	19.5765	19.6627	19.5731	19.6041	A2	1 µM Berberine	21.5137	21.5965	21.4971	21.5357	A2	1 µM Berberine	25.2965	25.3239	25.3477	25.3227	A2	1 µM Berberine	15.7608	15.8886	15.8904	15.8466	20.2879	A2	1 µM Berberine	20.2338	20.1954	20.2018	20.2103	-0.0776263	0.202385	0.869113	A2	1 µM Berberine	27.2552	27.4134	27.3552	27.3413	7.05335	0.393017	0.761535	A2	1 µM Berberine	26.3409	26.4947	26.4723	26.436	6.14801
A3	1 µM Coralyne	19.7055	19.6365	19.6177	19.6532	A3	1 µM Coralyne	21.3516	21.3556	21.3194	21.3422	A3	1 µM Coralyne	25.1999	25.2513	25.2528	25.2347	A3	1 µM Coralyne	15.263	15.3527	15.3389	15.3182	20.0664	A3	1 µM Coralyne	19.8746	19.949	20.0247	19.9494	-0.116981	0.16303	0.893147	A3	1 µM Coralyne	27.1229	27.2017	27.1877	27.1707	7.10434	0.444008	0.73509	A3	1 µM Coralyne	26.984	27.0642	26.8147	26.9543	6.88789
A4	1 µM Sanguinarine	19.7625	19.7183	19.6985	19.7264	A4	1 µM Sanguinarine	21.4897	21.4987	21.5426	21.5103	A4	1 µM Sanguinarine	25.5806	25.583	25.6221	25.5952	A4	1 µM Sanguinarine	15.8311	15.8448	15.7555	15.8104	20.3563	A4	1 µM Sanguinarine	20.1656	20.2113	20.2872	20.2214	-0.134984	0.145028	0.904362	A4	1 µM Sanguinarine	27.277	27.3333	27.2316	27.2806	6.9243	0.263967	0.832795	A4	1 µM Sanguinarine	27.2155	27.2972	27.2156	27.2428	6.88643
A5	1 µM Fisetin	19.5107	19.4776	19.5083	19.4989	A5	1 µM Fisetin	21.6665	21.8473	21.8992	21.8044	A5	1 µM Fisetin	25.5434	25.5688	25.618	25.5767	A5	1 µM Fisetin	15.5998	15.6348	15.7915	15.6754	20.3191	A5	1 µM Fisetin	20.2357	20.269	20.2252	20.2433	-0.0757593	0.204252	0.867989	A5	1 µM Fisetin	27.1446	27.1419	27.2552	27.1806	6.86151	0.201177	0.869841	A5	1 µM Fisetin	27.0582	27.2587	27.3582	27.225	6.90597
A6	1 µM Luteolin	19.468	19.4341	19.4969	19.4663	A6	1 µM Luteolin	21.8132	21.9737	22.0412	21.9427	A6	1 µM Luteolin	26.0447	26.105	25.9987	26.0494	A6	1 µM Luteolin	16.3566	16.3126	16.3305	16.3332	20.6472	A6	1 µM Luteolin	21.1217	21.2437	21.2266	21.1973	0.550135	0.830146	0.562472	A6	1 µM Luteolin	26.9765	27.0946	27.15	27.0737	6.42649	-0.233839	1.17596	A6	1 µM Luteolin	27.6855	27.9304	27.7269	27.7809	7.13374
B1	1 µM Quercetin	19.4962	19.436	19.5011	19.4778	B1	1 µM Quercetin	21.4611	21.3963	21.3805	21.4126	B1	1 µM Quercetin	25.7424	25.7691	25.7422	25.7513	B1	1 µM Quercetin	16.6903	16.7521	16.7487	16.7304	20.5887	B1	1 µM Quercetin	21.4678	21.6014	21.658	21.5757	0.987078	1.26709	0.415497	B1	1 µM Quercetin	27.9498	27.7054	27.7847	27.8133	7.22465	0.564317	0.676275	B1	1 µM Quercetin	27.6443	27.5396	27.7176	27.6338	7.04516
B2	1 µM Berenil	19.3123	19.3575	19.2991	19.3229	B2	1 µM Berenil	21.5895	21.5611	21.6752	21.6086	B2	1 µM Berenil	25.7738	25.7121	25.8605	25.7821	B2	1 µM Berenil	16.1899	16.2408	16.1995	16.2101	20.4386	B2	1 µM Berenil	21.2495	21.1274	21.1727	21.1832	0.744633	1.02464	0.491531	B2	1 µM Berenil	27.0579	27.084	27.0685	27.0701	6.63153	-0.0287965	1.02016	B2	1 µM Berenil	26.9105	27.0709	27.4775	27.1529	6.71435
B3	1 µM Neomycin	19.4669	19.4088	19.5679	19.4812	B3	1 µM Neomycin	21.3712	21.444	21.3593	21.3915	B3	1 µM Neomycin	25.5631	25.5264	25.5526	25.5474	B3	1 µM Neomycin	15.9208	15.9954	15.8834	15.9332	20.2944	B3	1 µM Neomycin	21.2645	21.2453	21.2308	21.2469	0.952463	1.23247	0.425587	B3	1 µM Neomycin	27.0952	27.1246	27.2459	27.1552	6.86083	0.200501	0.870248	B3	1 µM Neomycin	27.2773	27.1586	27.3637	27.2665	6.97212
B4	1 µM M1-IN-5	19.2815	19.3064	19.2073	19.2651	B4	1 µM M1-IN-5	21.485	21.4494	21.5021	21.4788	B4	1 µM M1-IN-5	25.6664	25.7259	25.7469	25.7131	B4	1 µM M1-IN-5	16.4113	16.3906	16.3763	16.3927	20.436	B4	1 µM M1-IN-5	21.2686	21.3549	21.3642	21.3292	0.8932	1.17321	0.443433	B4	1 µM M1-IN-5	27.3623	27.3211	27.3068	27.33	6.89401	0.233678	0.850464	B4	1 µM M1-IN-5	27.4432	27.5295	27.3174	27.4301	6.99401
NTC/NRT	-	NaN	NaN	NaN	-	-	-	NaN	NaN	NaN	-	-	-	NaN	NaN	NaN	-	-	-	NaN	NaN	34.1627	-		NTC/NRT	-	NaN	NaN	NaN	-	-	-	-	NTC/NRT	-	NaN	NaN	NaN	-	-	-	-	NTC/NRT	-	NaN	NaN	NaN	-	-
[truncated: 11 more columns]

## Sheet: Tabulated Data with all HKs
RNA:	GAPDH	Technical Replicates CT Averages					RNA:	U6 snRNA	Technical Replicates CT Averages					RNA:	18s rRNA	Technical Replicates CT Averages					RNA:	Beta Actin	Technical Replicates CT Averages					Geometric Means			RNA:	Mature MALAT1	Technical Replicates CT Averages			∆CT:			∆∆CT			2-∆∆CT			Fold Change
Well ID:	Sample:	Biological Replicate #1	Biological Replicate #2	Biological Replicate #3	Average CT:	Error:	Well ID:	Sample:	Biological Replicate #1	Biological Replicate #2	Biological Replicate #3	Average CT:	Error:	Well ID:	Sample:	Biological Replicate #1	Biological Replicate #2	Biological Replicate #3	Average CT:	Error:	Well ID:	Sample:	Biological Replicate #1	Biological Replicate #2	Biological Replicate #3	Average CT:	Error:	Rep 1	Rep 2	Rep 3	Well ID:	Sample:	Biological Replicate #1	Biological Replicate #2	Biological Replicate #3	Biological Replicate #1:	Biological Replicate #2:	Biological Replicate #3:	Biological Replicate #1:	Biological Replicate #2:	Biological Replicate #3:	Biological Replicate #1 :	Biological Replicate #2:	Biological Replicate #3:	Biological Replicate #1 :	Biological Replicate #2:	Biological Replicate #3:	Average Fold Change:	Fold Change Error:
A1	0.1% DMSO	18.9582	19.8542	19.8979	19.5701	0.530374	A1	0.1% DMSO	24.1919	25.5846	25.3762	25.0509	0.751222	A1	0.1% DMSO	16.7119	16.6605	15.6136	16.3287	0.619778	A1	0.1% DMSO	20.5707	21.3917	21.7278	21.2301	0.595225	19.9267	20.6272	20.3441	A1	0.1% DMSO	19.3874	19.4914	20.0641	-0.539233	-1.13579	-0.280011	0	0	0	1	1	1	-	-	-	-	-
A2	1 µM Berberine	19.0662	20.2375	19.6041	19.6359	0.586268	A2	1 µM Berberine	25.0057	26.2335	25.3227	25.5206	0.637365	A2	1 µM Berberine	17.6769	16.3056	15.8466	16.6097	0.952287	A2	1 µM Berberine	21.103	23.5302	21.5357	22.0563	1.29465	20.5359	21.2444	20.2879	A2	1 µM Berberine	20.7084	20.1477	20.2103	0.172557	-1.09667	-0.0776263	0.71179	0.0391169	0.202385	0.610562	0.973251	0.869113	1.63784	1.02748	1.1506	1.27197	0.32277
A3	1 µM Coralyne	19.1331	19.7233	19.6532	19.5032	0.322457	A3	1 µM Coralyne	24.4878	26.0018	25.2347	25.2414	0.757018	A3	1 µM Coralyne	16.0821	16.4351	15.3182	15.9451	0.570915	A3	1 µM Coralyne	21.4366	22.1941	21.3422	21.6576	0.467021	20.0474	20.7969	20.0664	A3	1 µM Coralyne	19.905	20.0311	19.9494	-0.142366	-0.765836	-0.116981	0.396867	0.36995	0.16303	0.759506	0.77381	0.893147	1.31665	1.29231	1.11964	1.24286	0.107409
A4	1 µM Sanguinarine	18.7704	19.441	19.7264	19.3126	0.490796	A4	1 µM Sanguinarine	24.8721	25.9255	25.5952	25.4643	0.538794	A4	1 µM Sanguinarine	16.1869	16.6324	15.8104	16.2099	0.411459	A4	1 µM Sanguinarine	21.4465	22.3683	21.5103	21.7751	0.514743	20.0644	20.8094	20.3563	A4	1 µM Sanguinarine	19.7568	19.8153	20.2214	-0.307613	-0.994026	-0.134984	0.23162	0.14176	0.145028	0.851678	0.906413	0.904362	1.17415	1.10325	1.10575	1.12772	0.040233
A5	1 µM Fisetin	19.0237	19.2822	19.4989	19.2683	0.23791	A5	1 µM Fisetin	25.2521	26.4534	25.5767	25.7607	0.621424	A5	1 µM Fisetin	16.9779	17.0558	15.6754	16.5697	0.77547	A5	1 µM Fisetin	22.0004	22.3559	21.8044	22.0536	0.279603	20.5815	21.0003	20.3191	A5	1 µM Fisetin	20.7828	20.6349	20.2433	0.20138	-0.365359	-0.0757593	0.740613	0.770427	0.204252	0.598485	0.586244	0.867989	1.67089	1.70577	1.15209	1.50958	0.31009
A6	1 µM Luteolin	19.0854	19.4045	19.4663	19.3187	0.204454	A6	1 µM Luteolin	24.627	26.5371	26.0494	25.7379	0.992462	A6	1 µM Luteolin	15.7914	17.4689	16.3332	16.5312	0.856124	A6	1 µM Luteolin	21.5357	22.3154	21.9427	21.9312	0.389966	19.995	21.1669	20.6472	A6	1 µM Luteolin	20.5545	21.0258	21.1973	0.559431	-0.141032	0.550135	1.09866	0.994754	0.830146	0.466949	0.501821	0.562472	2.14156	1.99274	1.77787	1.97072	0.182845
B1	1 µM Quercetin	18.8369	19.2972	19.4778	19.2039	0.330438	B1	1 µM Quercetin	24.5445	26.1412	25.7513	25.479	0.832439	B1	1 µM Quercetin	16.5737	16.6731	16.7304	16.6591	0.0792622	B1	1 µM Quercetin	21.2377	22.0181	21.4126	21.5561	0.409526	20.085	20.7445	20.5887	B1	1 µM Quercetin	20.8267	21.1122	21.5757	0.741615	0.367651	0.987078	1.28085	1.50344	1.26709	0.411553	0.352712	0.415497	2.42982	2.83517	2.40675	2.55725	0.240965
B2	1 µM Berenil	18.904	19.3852	19.3229	19.204	0.261716	B2	1 µM Berenil	25.1169	26.816	25.7821	25.905	0.856163	B2	1 µM Berenil	16.3192	17.763	16.2101	16.7641	0.866828	B2	1 µM Berenil	21.5537	22.4856	21.6086	21.8826	0.522904	20.2155	21.3462	20.4386	B2	1 µM Berenil	20.8765	21.4947	21.1832	0.660983	0.148428	0.744633	1.20022	1.28421	1.02464	0.43521	0.410595	0.491531	2.29774	2.43549	2.03446	2.2559	0.203765
B3	1 µM Neomycin	18.8601	19.585	19.4812	19.3088	0.392034	B3	1 µM Neomycin	24.6582	26.4813	25.5474	25.5623	0.911624	B3	1 µM Neomycin	16.2653	18.3309	15.9332	16.8431	1.29908	B3	1 µM Neomycin	20.7798	21.6368	21.3915	21.2694	0.441342	19.9114	21.2966	20.2944	B3	1 µM Neomycin	21.175	22.1543	21.2469	1.2636	0.857686	0.952463	1.80283	1.99347	1.23247	0.286611	0.251134	0.425587	3.48905	3.98194	2.3497	3.27356	0.837186
B4	1 µM Compound 5	18.9694	19.7994	19.2651	19.3446	0.420675	B4	1 µM Compound 5	24.9903	27.0906	25.7131	25.9313	1.06706	B4	1 µM Compound 5	16.7991	17.0051	16.3927	16.7323	0.311626	B4	1 µM Compound 5	21.3262	22.8691	21.4788	21.8914	0.850183	20.3005	21.371	20.436	B4	1 µM Compound 5	21.3395	21.379	21.3292	1.03903	0.00795805	0.8932	1.57827	1.14374	1.17321	0.334884	0.452584	0.443433	2.98611	2.20954	2.25513	2.48359	0.435787
																																															Average of all TBMs for MALAT1:	1.96591
																																															Error of all TBMs for MALAT1:	0.735432
[truncated: 65 more columns]

## Sheet: % Efficiencies
RNA Target	Percent Efficiencies
	Replicate #1	Replicate #2	Replicate #3	Average	Error
18s rRNA	107.5	90	81	92.8333	13.4753
β-actin	98.8	99.2	93.8	97.2667	3.00888
GAPDH	93.1	87	97.3	92.4667	5.17912
U6 snRNA	99.5	102.3	90.1	97.3	6.39062
Premature-only MALAT1	93.2	97.8	105.1	98.7	6.00083
MALAT1	92.7	85.1	97.9	91.9	6.43739
MENβ	95.5	82.3	92.5	90.1	6.91954
unspliced TUG1	84	93.6	93.2	90.2667	5.43078

## Sheet: MTT results
Sample:	λ590 nM			λ590 nM background correction			λ590 nM Normalization to Media			% Viability
	Average Replicate #1	Average Replicate #2	Average Replicate #3	Average Replicate #1	Average Replicate #2	Average Replicate #3	Average Replicate #1	Average Replicate #2	Average Replicate #3	Average Replicate #1	Average Replicate #2	Average Replicate #3	Average % Viability	Error
Control Media	2.11867	2.307	2.49833	1.98833	2.07967	2.36233	1	1	1	100	100	100	100	0
Control 0.1% DMSO	2.0015	2.077	2.03633	1.87117	1.84967	1.90033	0.941073	0.889405	0.804431	94.1073	88.9405	80.4431	87.8303	6.89944
Compound 5	1.99933	2.40833	2.27867	1.869	2.181	2.14267	0.939983	1.04873	0.907013	93.9983	104.873	90.7013	96.5241	7.41558
Berberine	1.96967	2.39033	2.449	1.83933	2.163	2.313	0.925063	1.04007	0.979117	92.5063	104.007	97.9117	98.1417	5.75383
Coralyne	1.98667	2.37667	2.446	1.85633	2.14933	2.31	0.933613	1.0335	0.977847	93.3613	103.35	97.7847	98.1653	5.00518
Sanguinarine	2.05533	2.37267	2.40567	1.925	2.14533	2.26967	0.968148	1.03158	0.960773	96.8148	103.158	96.0773	98.6832	3.8924
Fisetin	2.05667	2.51767	2.41267	1.92633	2.29033	2.27667	0.968818	1.1013	0.963736	96.8818	110.13	96.3736	101.128	7.79958
Luteolin	2.08033	2.339	2.47633	1.95	2.11167	2.34033	0.980721	1.01539	0.990687	98.0721	101.539	99.0687	99.5598	1.78473
Quercetin	2.12633	2.27533	2.41267	1.996	2.048	2.27667	1.00386	0.984773	0.963736	100.386	98.4773	96.3736	98.4122	2.00676
Berenil	2.10867	2.45667	2.362	1.97833	2.22933	2.226	0.994971	1.07197	0.942289	99.4971	107.197	94.2289	100.308	6.52178
Neomycin	2.022	2.37433	2.34267	1.89167	2.147	2.20667	0.951383	1.03238	0.934105	95.1383	103.238	93.4105	97.2622	5.24659
Background (media + MTT + SDS)	0.130333	0.227333	0.136	-	-	-	-	-	-	-	-	-	-	-
